# Supplementary material for: Carica papaya MicroRNAs Are Responsive to Papaya meleira virus Infection
Source: PLoS One. 2014 Jul 29;9(7):e103401. doi: 10.1371/journal.pone.0103401 (PMC4114745; doi:10.1371/journal.pone.0103401)
Supplement: Table S1 — Commercially available plant microRNA sequences used for analysis of papaya miRNAs. Plant microRNA sequences were obtained from TaqMan MicroRNA Assays (Life Technologies). The table shows the name of the assay (as defined by Life Technologies), the sequence of interest and original organism associated with this sequence. (XLSX) [file pone.0103401.s002.xlsx]

## Sheet: Plan1
Table S1. Commercially available plant microRNA sequences used for analysis of papaya miRNAs
TaqMan microRNA assay name	miRNA target sequence	Organism
ath-miR162a	UCGAUAAACCUCUGCAUCCAG	Arabidopsis thaliana
osa-miR408	CUGCACUGCCUCUUCCCUGGC	Oryza sativa
ath-miR156a	UGACAGAAGAGAGUGAGCAC	Arabidopsis thaliana
aqc-miR398b	UGUGUUCUCAGGUCGCCCCUG	Aquilegia caerulea
ath-miR164a	UGGAGAAGCAGGGCACGUGCA	Arabidopsis thaliana
vvi-miR166a	UCGGACCAGGCUUCAUUCC	Vitis vinifera
aly-miR172c#	GGAGCAUCAUCAAGAUUCACA	Arabidopsis lyrata
ath-miR390a	AAGCUCAGGAGGGAUAGCGCC	Arabidopsis thaliana
ath-miR396a	UUCCACAGCUUUCUUGAACUG	Arabidopsis thaliana
ath-miR396b	UUCCACAGCUUUCUUGAACUU	Arabidopsis thaliana
ath-miR397a	UCAUUGAGUGCAGCGUUGAUG	Arabidopsis thaliana
ath-miR399f	UGCCAAAGGAGAUUUGCCCGG	Arabidopsis thaliana
