# Supplementary material for: Carica papaya MicroRNAs Are Responsive to Papaya meleira virus Infection
Source: PLoS One. 2014 Jul 29;9(7):e103401. doi: 10.1371/journal.pone.0103401 (PMC4114745; doi:10.1371/journal.pone.0103401)
Supplement: Table S2 — MirCheck results of known miRNA precursors. Overall information of precursors that matched the search criteria for the hairpin structure of known miRNAs in C. papaya assembled scaffolds. (XLSX) [file pone.0103401.s003.xlsx]

## Sheet: Supporting Table S2
Table S2. MirCheck results of known miRNAs precursors.
miRNA_ID	Contig_ID	miRNA_start_position	miRNA_end_position	miRNA_sequence	Precursor_start_position	Precursor_end_position	Precursor_sequence
miR1120	supercontig_1328	5969	5988	TAGTACTAAGTTGGGTGATC	5883	5988	GAUCAUACCAGCACGGGUGCGAUCAUACCAGCACUUAUUCACCGGAUCCCAUCAGAACUCCGCAAUUAAGGGUGUUUGGGCGAGAGUAGUACUAAGUUGGGUGAUC
miR156	supercontig_190	237487	237468	TGACATAAGAGTGAGAGCTC	237487	237361	UGACAUAAGAGUGAGAGCUCAAUAUAAAAGGGCCAUCCAACUCCUUUACAAUUAGAUAUAGCUACUUCCUUCAAAAACUCAAUGCAUCCAUUCUUUUGGGUAAAAUGCAGUUUCACUUUUGUGGUCU
miR156	supercontig_57	255536	255517	TGAGAGACGAGAGAGAGCCC	255595	255517	GAGCUCUCGGGUUUUCCUCUCUGUGCUAGUUAUGUGCUAAUAUUUUAUGACACAGCACAUGAGAGACGAGAGAGAGCCC
miR156*	supercontig_127	309734	309755	GCTCACTTCTCTTTCTGTCACC	309672	309755	AUUGACAGAAGAGAGUGAGCACACAGAGACAGUUGUAUAAAGUUAUAUUUCUGCACUUGCGUGCUCACUUCUCUUUCUGUCACC
miR156*	supercontig_18	2264856	2264876	GCTTTCTCTATCTCTGTCAAC	2264856	2265019	GCUUUCUCUAUCUCUGUCAACCAGAACUCAGCAUCUUCAAAAGAGGAUCCCCCAAUAAAAAUGGAUGGGUCUAGUCUCUUGUACCUCUCUAUGUAGUCAAUCGUGGGAGGAACUGGGUCCCGUGAAAAAAAGACUGGGCCAGGCUGAUGGUAGAUUGAGGGGCC
miR156*	supercontig_28	1942508	1942488	GCTCTCTCTCTCTCTGTCATC	1942577	1942488	GAUGACAGAAGAGAGUGAGCACCCAUGGCGUUUUUCUUGCAUGGAUGUUCCAUGCUCGAAGCUCUGCGUGCUCUCUCUCUCUCUGUCAUC
miR156*	supercontig_46	1383667	1383646	GCTCACTTCTCTTTCTGTCAGC	1383730	1383646	GACUGACAGAAGAGAGUGAGCACACGCAGGCAAUUGUAUGAAGGCAUACCUUUGCGGGUGCGUGCUCACUUCUCUUUCUGUCAGC
miR156*	supercontig_48	644000	644020	GCTCTCTCTCTCTCCGTCACC	643832	644020	GGUGGCGCGUGGGUAAGUUAGCGGUCUCGAGAUGUAGUUUUCUGUUCCUCUCUUGCUCGACCCGAACCCGUUUGCUCUUCCCCAAACAACGAAGAGGUUUUAGUUUGAUUUCAUAUUCAGAAAAACCCUCGAUAUUUCCCCUCCAUUACAAGAUCCUUCCUUCUCCCAGCUCUCUCUCUCUCCGUCACC
miR156*	supercontig_7	1524467	1524487	GCTCGCTCTCTATCTGTCACC	1524399	1524487	GGUGACAGAAGAGAGUGAGCACACAUGGUUCUUUCUUGCAUGCUGGGUUCAUGCUUGAAGCUCUGCGUGCUCGCUCUCUAUCUGUCACC
miR156/miR157	supercontig_12	1031592	1031573	TGACAGAAGAGAGAGAGCAC	1031592	1031509	UGACAGAAGAGAGAGAGCACAAGCCAGCAUUGGCUAAAGAGAGUCUUUAGUCUUGUUGGGAGUGUGCUUUCUCUACUUCUGUCA
miR156/miR157	supercontig_127	309674	309693	TGACAGAAGAGAGTGAGCAC	309674	309753	UGACAGAAGAGAGUGAGCACACAGAGACAGUUGUAUAAAGUUAUAUUUCUGCACUUGCGUGCUCACUUCUCUUUCUGUCA
miR156/miR157	supercontig_127	309673	309693	TTGACAGAAGAGAGTGAGCAC	309673	309754	UUGACAGAAGAGAGUGAGCACACAGAGACAGUUGUAUAAAGUUAUAUUUCUGCACUUGCGUGCUCACUUCUCUUUCUGUCAC
miR156/miR157	supercontig_13	2007978	2007997	TGACACAAGATAAAGAGAAC	2007869	2007997	UUUCUCUGUUAACUGGUCAUAAGACUGAGUUGCUUUUGUAAGAUUGUUAUGUUAUGGGAGUGUUACUUAGAUUACUUGCUUAAACGUAUAGUCACUAGAAAAAAGCAUAUGACACAAGAUAAAGAGAAC
miR156/miR157	supercontig_170	116214	116195	TGACAGAAGATAGAGAGCAC	116214	116124	UGACAGAAGAUAGAGAGCACAGAUGAUGAAAUGCAAAUUAGAAGGACCAAACAGUGCAUCUCACUCCUUUGUGCUCUCUAUUCUUCUGUCA
miR156/miR157	supercontig_170	116215	116195	TTGACAGAAGATAGAGAGCAC	116215	116123	UUGACAGAAGAUAGAGAGCACAGAUGAUGAAAUGCAAAUUAGAAGGACCAAACAGUGCAUCUCACUCCUUUGUGCUCUCUAUUCUUCUGUCAU
miR156/miR157	supercontig_28	1942575	1942556	TGACAGAAGAGAGTGAGCAC	1942575	1942490	UGACAGAAGAGAGUGAGCACCCAUGGCGUUUUUCUUGCAUGGAUGUUCCAUGCUCGAAGCUCUGCGUGCUCUCUCUCUCUCUGUCA
miR156/miR157	supercontig_28	1942576	1942556	ATGACAGAAGAGAGTGAGCAC	1942576	1942489	AUGACAGAAGAGAGUGAGCACCCAUGGCGUUUUUCUUGCAUGGAUGUUCCAUGCUCGAAGCUCUGCGUGCUCUCUCUCUCUCUGUCAU
miR156/miR157	supercontig_3	3349162	3349143	TGACAGAAGATAGAGAGCAC	3349162	3349064	UGACAGAAGAUAGAGAGCACAGAUGAUGAUAUGCAAUUCAUUAAUGGAUCAGAUCAACUCUCUGCAUCUCACUCCUUUGUGCUCUCUAUGCUUCUGUCA
miR156/miR157	supercontig_3	3349163	3349143	TTGACAGAAGATAGAGAGCAC	3349163	3349063	UUGACAGAAGAUAGAGAGCACAGAUGAUGAUAUGCAAUUCAUUAAUGGAUCAGAUCAACUCUCUGCAUCUCACUCCUUUGUGCUCUCUAUGCUUCUGUCAU
miR156/miR157	supercontig_46	1383727	1383708	TGACAGAAGAGAGTGAGCAC	1383727	1383648	UGACAGAAGAGAGUGAGCACACGCAGGCAAUUGUAUGAAGGCAUACCUUUGCGGGUGCGUGCUCACUUCUCUUUCUGUCA
miR156/miR157	supercontig_46	1383728	1383708	CTGACAGAAGAGAGTGAGCAC	1383728	1383647	CUGACAGAAGAGAGUGAGCACACGCAGGCAAUUGUAUGAAGGCAUACCUUUGCGGGUGCGUGCUCACUUCUCUUUCUGUCAG
miR156/miR157	supercontig_7	1524401	1524420	TGACAGAAGAGAGTGAGCAC	1524401	1524485	UGACAGAAGAGAGUGAGCACACAUGGUUCUUUCUUGCAUGCUGGGUUCAUGCUUGAAGCUCUGCGUGCUCGCUCUCUAUCUGUCA
miR156/miR157	supercontig_7	1524400	1524420	GTGACAGAAGAGAGTGAGCAC	1524400	1524486	GUGACAGAAGAGAGUGAGCACACAUGGUUCUUUCUUGCAUGCUGGGUUCAUGCUUGAAGCUCUGCGUGCUCGCUCUCUAUCUGUCAC
miR156/miR157	supercontig_80	638627	638608	TGACAGAAGAGAGGGAGCAA	638627	638392	UGACAGAAGAGAGGGAGCAAAUGAAGCAGCAGAGCAGACCACUUCAUCUGAUCUGAGAACGCUUGAAUGAGGAAGUACCGGGAAGAUUGAUCUGUAUUCUGUCUCUUUCAUCUGUCUGCCUGCACUGAGGACUCACCCCCUUCCGGCUUGACCCUUCGCUGCAUGUUUCAGCUGCACUCUUCCUACGCCGCUCAUUGUGUCCGGCUAGACGCCUGCGGCAGCUCCUCUUUGCUUCA
miR156/miR157	supercontig_80	638628	638608	ATGACAGAAGAGAGGGAGCAA	638628	638391	AUGACAGAAGAGAGGGAGCAAAUGAAGCAGCAGAGCAGACCACUUCAUCUGAUCUGAGAACGCUUGAAUGAGGAAGUACCGGGAAGAUUGAUCUGUAUUCUGUCUCUUUCAUCUGUCUGCCUGCACUGAGGACUCACCCCCUUCCGGCUUGACCCUUCGCUGCAUGUUUCAGCUGCACUCUUCCUACGCCGCUCAUUGUGUCCGGCUAGACGCCUGCGGCAGCUCCUCUUUGCUUCAU
miR157*	supercontig_12	1031527	1031507	GCTTTCTCTACTTCTGTCACC	1031594	1031507	GUUGACAGAAGAGAGAGAGCACAAGCCAGCAUUGGCUAAAGAGAGUCUUUAGUCUUGUUGGGAGUGUGCUUUCUCUACUUCUGUCACC
miR157*	supercontig_2055	8623	8603	GCTTTCTATGCTTCTGTTCTC	8623	8537	GCUUUCUAUGCUUCUGUUCUCACUUUUCCCUCUAUAAGAUCAUUAAUUAUGAAAAUUGAAAAAAAUGAGAACAAAAGCAUAGAAGGC
miR158*	contig_36666	1920	1939	TTTGTCTACAGTTTTAGTAA	1920	2175	UUUGUCUACAGUUUUAGUAAAAAUUGCCUUCUUUAAUGUAAAGUUGGUGUUUUUAACGGUGACAUUUGUUAUGAUAAACUAUAGUAUUUGUUGGAGCUUGAUAUUUGAAUAAAUAUAGGAAUUGAAAUUUGAUAUGCUGGAAUUGUAGCUUAACAUUGUUUUAGUUGCCUGGGAACUGGAAAUUUCUAUUUACAGUAAUGUUUCAAUUUUCUCAUUUUGUUCUUUUUCCUUUGUGAUUUACUAUAUUGUAUUUAAA
miR158*	supercontig_123	586070	586089	TTTGTTTACAATTTTCAAAA	586070	586404	UUUGUUUACAAUUUUCAAAAUAAAAACCAAACCAAAUUUUUUUAUUUUUUCCUAGUUAUUAAUGCCUCAAUUUUCAAAAUGAAACUUUUGUUUUAUUAAAUGUACAAUAUAAUGAUUGUAUUAUGUAUGAGGAGAAUAUGAUAUAUCAUAUUAAUCGUUAAGAUAAGAUAAAUAAAUCGAAGAGAUAGAAAAAUUUAAUGACCUAGUAGAUUCAAAUCGAUCUCUUAAAAUUUAUUUGCCUUUUUUUUUAAUUAAAACAAAAAUGGAUUGGUUUGAAUCGGAUUGGAUAUUUAUUUUCAACAUAUUAAAGCGGGUUUGAAAAAUUUGUGUGCAUA
miR158*	supercontig_76	422449	422468	TTTTTCTAAAATTTTTGAAA	422395	422468	AUUCAAAACUUUGAAAGAUAAAUUGUGUUCUACAUCUGUUCUUUAUUUACCUGAUUUUUCUAAAAUUUUUGAAA
miR158*	supercontig_99	420192	420172	CTTTGGTTACAGTTTTGGAAA	420192	419970	CUUUGGUUACAGUUUUGGAAACUUUAGGUCUAUUAACAUUUUUAACAUUAAAUGUUUAAUUAUACUUACUGAAGUUGACCAUGAAAUGUCUCACCUUUUUUUUUUUUCCUUCUUGCACAUCAUUCAAAAAUUUGUAGGACUGAAUGAUGGUUAAAAGUCAAAAAGAUUUCAAAGAGAGUUAAAAUAACAUUAAUAAAGACUUAUUCAUAGCUGUAAUACAAAA
miR158*	supercontig_99	420191	420172	TTTGGTTACAGTTTTGGAAA	420191	419971	UUUGGUUACAGUUUUGGAAACUUUAGGUCUAUUAACAUUUUUAACAUUAAAUGUUUAAUUAUACUUACUGAAGUUGACCAUGAAAUGUCUCACCUUUUUUUUUUUUCCUUCUUGCACAUCAUUCAAAAAUUUGUAGGACUGAAUGAUGGUUAAAAGUCAAAAAGAUUUCAAAGAGAGUUAAAAUAACAUUAAUAAAGACUUAUUCAUAGCUGUAAUACAAA
miR159	contig_30825	6797	6777	GCTGGATTGAAGGGAGCTGTT	6797	6696	GCUGGAUUGAAGGGAGCUGUUUUUGUGGAUGUGGGGGCAGAGGAUAAUUCCUCAGAAAUUACCAUAUUGCCCUCAGCCCUUGAAUGCUUUUUUUCAACUGGU
miR159	supercontig_184	41766	41746	ATTGGAGTGAAGGGAGCTCTA	41924	41746	UGGAGCUCUCUGAACUCCAGUCUUGAAAGGAGGUGAUGGGGGAGACCAUGGCUGCUAGUUCAUGAAUAUCCAUGGCUGCGCAGGAUAAGCGAUGUUGGCGGUGCGCAGGCUAAGGGUUUGCAUGAGCCAGGAGACAUGGUUCCUUUGAUCUUUUUGGUAUUGGAGUGAAGGGAGCUCUA
miR159	supercontig_184	39830	39810	TTTGGAGTGAAGGGAGCTCCC	39986	39810	GUGGAGCUCCUUUUGAUCCAAAGCAAGGAAAAAAAAAAAAAACAAGGAUGAACCCAUCUGCUGAUUCAUGGAUACCUUUGUGUUGUGCAGGAUGGUUGGGCACGGCUCAAGGGUUUUGCAUGACUCAGGAGAUGUGCUUGCCUUGUCUUUUUCUUGUUUGGAGUGAAGGGAGCUCCC
miR159	supercontig_184	39590	39570	CTTGGATTGAAGGGAGCTCCA	39750	39570	GGGAGCUCCCUUUGAUCCAAUACUUGGAAGGAGGGAGGUUGUAGUACAUCUGAUGGCUCAUGGAUACCUCUGAGUUGCGCAGAUUGAAUUUACUUUGGAGGAGCGUGCAGCUUAAGGGUUUGCAUGAUUCGAGAGAUGUGCUUGCCUUCUCUUUUCCUUUCUUGGAUUGAAGGGAGCUCCA
miR159	supercontig_19	308092	308072	CTTGGACTGAAGGGAGCTCCT	308242	308072	AGAGAGCUUCCUUCAGCCCACUCAUGGAUGGGUAUGAAGGGGUAGAAGUAGCUGCCGACUCAUUCAUUCAGCCACUCAGUAUGUAAACUCGUCCCACUGUUGACUGUAUGAAUGAUGCGGGAGAUAUUUUUACAUCCAUCUUUCUCUGUGCUUGGACUGAAGGGAGCUCCU
miR159	supercontig_2	3347707	3347687	CTTGGACTGAAGGGAGCTCCC	3347862	3347687	GUGAGCUUCCUCCAGUCCACUCAUGGAUGAGUUAAGGGUUUGGAUUAGCUGCCGACUCAUUCAUUCAGACACAGUAGAAAUUAAGGGACCGGAUCUUUUACUGCUGUGAAUGUGUGAAUGAUGCGGGAGAUAAUUUCAUCUUCUUCUUGUCUGUGCUUGGACUGAAGGGAGCUCCC
miR159	supercontig_3	3080398	3080418	TTTGGATTGAAGGGAGCTCTA	3080247	3080418	UAGAGCUCCUUGAAGUCCAAUAGAGGAUUUUGCAGGGUUGAUUGAGCUGCCGAGCUAUGGAUUCCACAGCCCUACCCGAAGUUAUACUUUUUCUGGGUAGGCUUGCGGUUUGCAUAUCUCAGGAGCUGCAUUACCCUAAGCUUAAUCCUUGUUUGGAUUGAAGGGAGCUCUA
miR159	supercontig_3	3671509	3671489	ATTGGACTGAAGGGAGCTCCT	3671704	3671489	AGGAGCUCCUUUCAGCCCAAUACGGAGGACUGAGAUGUGGGUAGAGCUGCCAUCUCAUGCAUAAGGCUAUGCUUAAUAUUUCUCAAACAGAAACUUCCAGUCAUCAAAUUUGAGCUGCCAUCUUCAAGGACUUAAUGUUAAGCUCAACCAAAUGCAUGGAGUGGGAGCAACUCCUUCCCCAUACUUUGCCCGCCCAUUGGACUGAAGGGAGCUCCU
miR159	supercontig_75	510341	510321	TTTGGACTGAAGGGAGCTCCT	510407	510321	AGGAGUUCCUUGCAGCCUAAAACAGUUCAUCACGAGGUGAAUAUCUUGGAUCUUGUAAGUAUAUGUUUUGGACUGAAGGGAGCUCCU
miR159*	supercontig_3	3080249	3080269	GAGCTCCTTGAAGTCCAATAG	3080249	3080416	GAGCUCCUUGAAGUCCAAUAGAGGAUUUUGCAGGGUUGAUUGAGCUGCCGAGCUAUGGAUUCCACAGCCCUACCCGAAGUUAUACUUUUUCUGGGUAGGCUUGCGGUUUGCAUAUCUCAGGAGCUGCAUUACCCUAAGCUUAAUCCUUGUUUGGAUUGAAGGGAGCUC
miR159/miR319	supercontig_184	41765	41745	TTGGAGTGAAGGGAGCTCTAT	41925	41745	AUGGAGCUCUCUGAACUCCAGUCUUGAAAGGAGGUGAUGGGGGAGACCAUGGCUGCUAGUUCAUGAAUAUCCAUGGCUGCGCAGGAUAAGCGAUGUUGGCGGUGCGCAGGCUAAGGGUUUGCAUGAGCCAGGAGACAUGGUUCCUUUGAUCUUUUUGGUAUUGGAGUGAAGGGAGCUCUAU
miR159/miR319	supercontig_184	39829	39809	TTGGAGTGAAGGGAGCTCCCT	39987	39809	AGUGGAGCUCCUUUUGAUCCAAAGCAAGGAAAAAAAAAAAAAACAAGGAUGAACCCAUCUGCUGAUUCAUGGAUACCUUUGUGUUGUGCAGGAUGGUUGGGCACGGCUCAAGGGUUUUGCAUGACUCAGGAGAUGUGCUUGCCUUGUCUUUUUCUUGUUUGGAGUGAAGGGAGCUCCCU
miR159/miR319	supercontig_184	39589	39569	TTGGATTGAAGGGAGCTCCAC	39751	39569	CGGGAGCUCCCUUUGAUCCAAUACUUGGAAGGAGGGAGGUUGUAGUACAUCUGAUGGCUCAUGGAUACCUCUGAGUUGCGCAGAUUGAAUUUACUUUGGAGGAGCGUGCAGCUUAAGGGUUUGCAUGAUUCGAGAGAUGUGCUUGCCUUCUCUUUUCCUUUCUUGGAUUGAAGGGAGCUCCAC
miR159/miR319	supercontig_19	308091	308071	TTGGACTGAAGGGAGCTCCTT	308243	308071	GAGAGAGCUUCCUUCAGCCCACUCAUGGAUGGGUAUGAAGGGGUAGAAGUAGCUGCCGACUCAUUCAUUCAGCCACUCAGUAUGUAAACUCGUCCCACUGUUGACUGUAUGAAUGAUGCGGGAGAUAUUUUUACAUCCAUCUUUCUCUGUGCUUGGACUGAAGGGAGCUCCUU
miR159/miR319	supercontig_2	3347706	3347686	TTGGACTGAAGGGAGCTCCCT	3347863	3347686	AGUGAGCUUCCUCCAGUCCACUCAUGGAUGAGUUAAGGGUUUGGAUUAGCUGCCGACUCAUUCAUUCAGACACAGUAGAAAUUAAGGGACCGGAUCUUUUACUGCUGUGAAUGUGUGAAUGAUGCGGGAGAUAAUUUCAUCUUCUUCUUGUCUGUGCUUGGACUGAAGGGAGCUCCCU
miR159/miR319	supercontig_3	3671508	3671488	TTGGACTGAAGGGAGCTCCTG	3671706	3671488	UGAGGAGCUCCUUUCAGCCCAAUACGGAGGACUGAGAUGUGGGUAGAGCUGCCAUCUCAUGCAUAAGGCUAUGCUUAAUAUUUCUCAAACAGAAACUUCCAGUCAUCAAAUUUGAGCUGCCAUCUUCAAGGACUUAAUGUUAAGCUCAACCAAAUGCAUGGAGUGGGAGCAACUCCUUCCCCAUACUUUGCCCGCCCAUUGGACUGAAGGGAGCUCCUG
miR159/miR319	supercontig_65	1088237	1088217	CTGGACTGAAGAGAGCTCCTT	1088427	1088217	AGGGAGCUCCCUUCAGUCCAAGACGCGACGGCAAUAUAGCUGUACAUAGCUCCUGCAUCGUUGCAUCAAAAACUCAUCAAUAUAUUCAACCAUGUCAUGUACUUGAAGCCCUUCAUCAUCUUCUUCGAUGCUGAUGAGUUCUUGAAUCAACGAGUCAGCAGCCGUGUCCUCAGCUCUCCGCCGCCUCGGACUGGACUGAAGAGAGCUCCUU
miR159/miR319	supercontig_75	510340	510320	TTGGACTGAAGGGAGCTCCTA	510408	510320	UAGGAGUUCCUUGCAGCCUAAAACAGUUCAUCACGAGGUGAAUAUCUUGGAUCUUGUAAGUAUAUGUUUUGGACUGAAGGGAGCUCCUA
miR160	supercontig_102	191586	191566	TGCCTGGCTCCCTGTATGCCA	191586	191507	UGCCUGGCUCCCUGUAUGCCAUCUGCAAAGCGCCCAUCAGGAGUGGUGGCCUUGGUGGAUGGCGUGCGAGGAGCCAUGCA
miR160	supercontig_192	167562	167582	TGCCTGGCTCCCTGTATGCCA	167562	167643	UGCCUGGCUCCCUGUAUGCCACAAGCACAACCCGAUCUUUCCGAUGAUUGGCCGGUGCCGGUGGCGUGCGAGGAGCCAAGCA
miR160	supercontig_27	1977898	1977918	GCATGAGGGGAGTCATGCAGG	1977832	1977918	UCUGCCUGGCUCCCUGAAUGCCAUCUAAGAAGCCUUGGCAAAGAGUGUUGGCAACCUUCUUACUUGGCAUGAGGGGAGUCAUGCAGG
miR160	supercontig_27	1977834	1977854	TGCCTGGCTCCCTGAATGCCA	1977834	1977916	UGCCUGGCUCCCUGAAUGCCAUCUAAGAAGCCUUGGCAAAGAGUGUUGGCAACCUUCUUACUUGGCAUGAGGGGAGUCAUGCA
miR160	supercontig_4	668415	668395	GCATGCACGGTGTCACGCAGG	668463	668395	CAUGCGUAGGCACUUGCGUGCAUGUCUGCGUGCACAGUGCGCGGACAUGCAUGCACGGUGUCACGCAGG
miR160	supercontig_53	453377	453397	TGCCTGGCTCCCTGTATGCCA	453377	453455	UGCCUGGCUCCCUGUAUGCCAUUUGCAGAGCCCACCGAGCAUCGCUGGCCUCCGUGGAUGGCGUAUGAGGAGCCAUGCA
miR160*	supercontig_102	191525	191505	GCGTGCGAGGAGCCATGCATG	191588	191505	CAUGCCUGGCUCCCUGUAUGCCAUCUGCAAAGCGCCCAUCAGGAGUGGUGGCCUUGGUGGAUGGCGUGCGAGGAGCCAUGCAUG
miR160*	supercontig_102	191568	191588	GCATACAGGGAGCCAGGCATG	191505	191588	CAUGCAUGGCUCCUCGCACGCCAUCCACCAAGGCCACCACUCCUGAUGGGCGCUUUGCAGAUGGCAUACAGGGAGCCAGGCAUG
miR160*	supercontig_192	167625	167645	GCGTGCGAGGAGCCAAGCATG	167560	167645	UAUGCCUGGCUCCCUGUAUGCCACAAGCACAACCCGAUCUUUCCGAUGAUUGGCCGGUGCCGGUGGCGUGCGAGGAGCCAAGCAUG
miR160*	supercontig_53	453437	453457	GCGTATGAGGAGCCATGCATA	453375	453457	UGUGCCUGGCUCCCUGUAUGCCAUUUGCAGAGCCCACCGAGCAUCGCUGGCCUCCGUGGAUGGCGUAUGAGGAGCCAUGCAUA
miR161*	supercontig_102	339285	339303	CTTGTTTAGTCACATTCAC	339204	339303	GUAGAAUGUAACUAGAAUGUAUGGGCAUAAUAUCGCAAUAAGCUUUAUCAUUGUAGUGCCCAAUGUAAAAAAAAACAAAAACUUGUUUAGUCACAUUCAC
miR161*	supercontig_41	581211	581229	CCTGCTTAGTCACTTTCAT	581131	581229	UAGGAUGUGACUAGCAUGUAUGACCACAACAUCACAAUGCAUUUUAUCAGUGUAUUGCCCAAUAGAGAAGGAAACUAAUACCUGCUUAGUCACUUUCAU
miR162	supercontig_13	841291	841311	TCGATAAACCTCTGCATCCAG	841311	841224	CUGGAUGCAGAGGUUUAUCGAUCGAUUCAUGUUCUGUGAUUUUUCACACCAAAUUCCCAGGAAGAGAUCGAUGAACCGCUGCCUCCAG
miR162	supercontig_13	841244	841224	TCGATGAACCGCTGCCTCCAG	841224	841311	CUGGAGGCAGCGGUUCAUCGAUCUCUUCCUGGGAAUUUGGUGUGAAAAAUCACAGAACAUGAAUCGAUCGAUAAACCUCUGCAUCCAG
miR162*	supercontig_13	841226	841246	GGAGGCAGCGGTTCATCGATC	841226	841309	GGAGGCAGCGGUUCAUCGAUCUCUUCCUGGGAAUUUGGUGUGAAAAAUCACAGAACAUGAAUCGAUCGAUAAACCUCUGCAUCC
miR162*	supercontig_13	841309	841289	GGATGCAGAGGTTTATCGATC	841309	841226	GGAUGCAGAGGUUUAUCGAUCGAUUCAUGUUCUGUGAUUUUUCACACCAAAUUCCCAGGAAGAGAUCGAUGAACCGCUGCCUCC
miR163*	supercontig_1	567223	567204	CGAATTTCAGCCTCATCAGA	567288	567204	UCUGAUUGUUCAAAUCCGAUCUCCACUGUUCAGAUUAAAGAACAAUUUAUCCCGAAUAUGCUCAUCGAAUUUCAGCCUCAUCAGA
miR164	supercontig_25	1625563	1625583	TGGAGAAGCAGGGCACATGCT	1625563	1625629	UGGAGAAGCAGGGCACAUGCUAAGUCUAUCAAUCUGAUUAAGAUUUUGCAUGUGCCCUGGCUCUCCA
miR164	supercontig_25	1625629	1625609	TGGAGAGCCAGGGCACATGCA	1625629	1625563	UGGAGAGCCAGGGCACAUGCAAAAUCUUAAUCAGAUUGAUAGACUUAGCAUGUGCCCUGCUUCUCCA
miR164	supercontig_327	43490	43510	TGGAGAAGCAGGGCACGTGCA	43490	43555	UGGAGAAGCAGGGCACGUGCAAAGGCUAGAUAUUGACACCUGCAUUGCACGUGCUCCCCUUCUCCA
miR164	supercontig_327	43555	43535	TGGAGAAGGGGAGCACGTGCA	43555	43490	UGGAGAAGGGGAGCACGUGCAAUGCAGGUGUCAAUAUCUAGCCUUUGCACGUGCCCUGCUUCUCCA
miR164	supercontig_33	1000663	1000683	TGGAGAAGCAGGGCACGTGCA	1000663	1000757	UGGAGAAGCAGGGCACGUGCAUUACUAACUCAUGCACGAUUUUUUAUAUAUACCCGCACCCAAUGAGUUAGUUCUUCAUGUGCCCGUCUUCCCCA
miR164	supercontig_9	1693833	1693853	TGGAGAAGCAGGGCACGTGCA	1693833	1693898	UGGAGAAGCAGGGCACGUGCAAAUUCUCCAUGGCUUUCCCCUCUUUGCACGUGCUCCCCUUCUCCA
miR164	supercontig_9	1693898	1693878	TGGAGAAGGGGAGCACGTGCA	1693898	1693833	UGGAGAAGGGGAGCACGUGCAAAGAGGGGAAAGCCAUGGAGAAUUUGCACGUGCCCUGCUUCUCCA
miR164*	supercontig_327	43537	43557	CACGTGCTCCCCTTCTCCAAC	43488	43557	GUUGGAGAAGCAGGGCACGUGCAAAGGCUAGAUAUUGACACCUGCAUUGCACGUGCUCCCCUUCUCCAAC
miR164*	supercontig_33	1000739	1000759	CATGTGCCCGTCTTCCCCATC	1000661	1000759	GAUGGAGAAGCAGGGCACGUGCAUUACUAACUCAUGCACGAUUUUUUAUAUAUACCCGCACCCAAUGAGUUAGUUCUUCAUGUGCCCGUCUUCCCCAUC
miR164*	supercontig_9	1693880	1693900	CACGTGCTCCCCTTCTCCAAC	1693831	1693900	GUUGGAGAAGCAGGGCACGUGCAAAUUCUCCAUGGCUUUCCCCUCUUUGCACGUGCUCCCCUUCUCCAAC
miR165*	supercontig_113	681146	681127	GAATGTTGTTTGGCTCGAGG	681146	681025	GAAUGUUGUUUGGCUCGAGGUCAUCUGUGAUAGCCUCUGAAAUUUUCUUAGGGGCCUUUUUACUUUCCCGGAAAAUUUCUGCAUCUACAUACCUCUAGUUGAUCUCGGACCAGGCUUCAUUC
miR165*	supercontig_1181	12910	12929	GAATGTTGGCTGGCTCGAGG	12910	12993	GAAUGUUGGCUGGCUCGAGGCUUUGACAAAACAGGGUUCUUCUGCAACAAGAACUUCAAAAAGGCUUCGGACCAGGCUUCAUUC
miR165*	supercontig_1181	13130	13149	GAATGTTGTCTGGCTCGAGG	13130	13238	GAAUGUUGUCUGGCUCGAGGUCAUGGAGGAGUACGUGAUUUGGUUUUGUUGAAAUUUAAUGUUAUAAUUUUCUGUAUAUCCUAAAUGAUUCUCGGACCAGGCUUCAUUC
miR165*	supercontig_125	162855	162874	GAATTTTGTTTGGAGCCAGG	162855	162952	GAAUUUUGUUUGGAGCCAGGUAUUCUUUCUUGGUUUUCUGUAUUAGCUUAGGAGGACUGAUACUUUUGCCAUUGAUAAUGGACUUUAUUUAUUAAUUU
miR165*	supercontig_144	273418	273399	GAATGTTGTCTGGCTCGAGG	273418	273299	GAAUGUUGUCUGGCUCGAGGACAUUUAAUUCUAUGCAUCCAUCCAUCCAUCCAUUUACAUCUCCAGAUCUGGACUACUUGGAUUAAUUUUGAGUUAGUGUCGUCGGACCAGGCUUCAUUC
miR165*	supercontig_223	20290	20309	CAAGGTTGTCTGGATCGAGA	20241	20309	GUUUGGUCUAGAUCAAAUUGAAUCGAUCGAUAUAGUCUACUUUUUGGUUCAAGGUUGUCUGGAUCGAGA
miR165*	supercontig_224	89661	89642	TAATGTTGTTTGGAGTGAGG	89661	89453	UAAUGUUGUUUGGAGUGAGGCUGGAAAUUCAAGGAGUUGAUCAUCAGAGGAAGAGAAAGAUGAAUAUCAGAAAGAGAUCAGCGGCUGAGAUUUACCAAAACGCCACCAAUGUCUUAUUACCACAAUCAUGCAAAUGAUUAUGCUAUAUCUCAAUUUGAUAUUAAAUUAAAAGUUGAGUGUUCUAAUUAGUUUUACUUCAAAUGAUAUUU
miR165*	supercontig_3	1024858	1024877	GAATGTTGTCTGGTTCAAGA	1024858	1024980	GAAUGUUGUCUGGUUCAAGAACACACCAACUUCUAGAUCCGUCCUUAUAUAUGCAUACGUAUAUGUAUGUAUAUCUUAUUUGUUGUAGCGCAGGAGCAAGUGUUCUUGGACCAGGCUUCAUUC
miR165*	supercontig_52	1394777	1394758	GAATGTCGTCTGGTTCGAGA	1394777	1394701	GAAUGUCGUCUGGUUCGAGAUCAUUCAUGUGAAGGUUCGAGAUCGUUUCUUGGAUGAUUUCGGACCAGGCUUCAUUC
miR165*	supercontig_58	558956	558937	GAATGCTGTCTGGTTCGAGA	558956	558848	GAAUGCUGUCUGGUUCGAGACCAUUCAUUAAUUCAAACUAAGCUUAAUUUGAAGAUUGAGUUCAUUGUCCAUCUCCUCUUAAUUAGUGAUCUCGGACCAGGCUUCAUUC
miR165/miR166	supercontig_113	681042	681023	TCGGACCAGGCTTCATTCCC	681148	681023	GGGAAUGUUGUUUGGCUCGAGGUCAUCUGUGAUAGCCUCUGAAAUUUUCUUAGGGGCCUUUUUACUUUCCCGGAAAAUUUCUGCAUCUACAUACCUCUAGUUGAUCUCGGACCAGGCUUCAUUCCC
miR165/miR166	supercontig_113	681042	681022	TCGGACCAGGCTTCATTCCCG	681149	681022	UGGGAAUGUUGUUUGGCUCGAGGUCAUCUGUGAUAGCCUCUGAAAUUUUCUUAGGGGCCUUUUUACUUUCCCGGAAAAUUUCUGCAUCUACAUACCUCUAGUUGAUCUCGGACCAGGCUUCAUUCCCG
miR165/miR166	supercontig_1181	12976	12995	TCGGACCAGGCTTCATTCCC	12908	12995	GGGAAUGUUGGCUGGCUCGAGGCUUUGACAAAACAGGGUUCUUCUGCAACAAGAACUUCAAAAAGGCUUCGGACCAGGCUUCAUUCCC
miR165/miR166	supercontig_1181	12976	12996	TCGGACCAGGCTTCATTCCCC	12907	12996	GGGGAAUGUUGGCUGGCUCGAGGCUUUGACAAAACAGGGUUCUUCUGCAACAAGAACUUCAAAAAGGCUUCGGACCAGGCUUCAUUCCCC
miR165/miR166	supercontig_144	273316	273297	TCGGACCAGGCTTCATTCCC	273420	273297	GGGAAUGUUGUCUGGCUCGAGGACAUUUAAUUCUAUGCAUCCAUCCAUCCAUCCAUUUACAUCUCCAGAUCUGGACUACUUGGAUUAAUUUUGAGUUAGUGUCGUCGGACCAGGCUUCAUUCCC
miR165/miR166	supercontig_144	273316	273296	TCGGACCAGGCTTCATTCCCC	273421	273296	GGGGAAUGUUGUCUGGCUCGAGGACAUUUAAUUCUAUGCAUCCAUCCAUCCAUCCAUUUACAUCUCCAGAUCUGGACUACUUGGAUUAAUUUUGAGUUAGUGUCGUCGGACCAGGCUUCAUUCCCC
miR165/miR166	supercontig_3	1024963	1024982	TTGGACCAGGCTTCATTCCC	1024856	1024982	GUGAAUGUUGUCUGGUUCAAGAACACACCAACUUCUAGAUCCGUCCUUAUAUAUGCAUACGUAUAUGUAUGUAUAUCUUAUUUGUUGUAGCGCAGGAGCAAGUGUUCUUGGACCAGGCUUCAUUCCC
miR165/miR166	supercontig_3	1024963	1024983	TTGGACCAGGCTTCATTCCCC	1024855	1024983	GGUGAAUGUUGUCUGGUUCAAGAACACACCAACUUCUAGAUCCGUCCUUAUAUAUGCAUACGUAUAUGUAUGUAUAUCUUAUUUGUUGUAGCGCAGGAGCAAGUGUUCUUGGACCAGGCUUCAUUCCCC
miR165/miR166	supercontig_52	1394718	1394699	TCGGACCAGGCTTCATTCCC	1394779	1394699	GGGAAUGUCGUCUGGUUCGAGAUCAUUCAUGUGAAGGUUCGAGAUCGUUUCUUGGAUGAUUUCGGACCAGGCUUCAUUCCC
miR165/miR166	supercontig_52	1394718	1394698	TCGGACCAGGCTTCATTCCCC	1394780	1394698	GGGGAAUGUCGUCUGGUUCGAGAUCAUUCAUGUGAAGGUUCGAGAUCGUUUCUUGGAUGAUUUCGGACCAGGCUUCAUUCCCC
miR165/miR166	supercontig_58	558865	558846	TCGGACCAGGCTTCATTCCC	558958	558846	GGGAAUGCUGUCUGGUUCGAGACCAUUCAUUAAUUCAAACUAAGCUUAAUUUGAAGAUUGAGUUCAUUGUCCAUCUCCUCUUAAUUAGUGAUCUCGGACCAGGCUUCAUUCCC
miR165/miR166	supercontig_58	558865	558845	TCGGACCAGGCTTCATTCCCC	558959	558845	GGGGAAUGCUGUCUGGUUCGAGACCAUUCAUUAAUUCAAACUAAGCUUAAUUUGAAGAUUGAGUUCAUUGUCCAUCUCCUCUUAAUUAGUGAUCUCGGACCAGGCUUCAUUCCCC
miR166*	supercontig_113	681147	681127	GGAATGTTGTTTGGCTCGAGG	681147	681024	GGAAUGUUGUUUGGCUCGAGGUCAUCUGUGAUAGCCUCUGAAAUUUUCUUAGGGGCCUUUUUACUUUCCCGGAAAAUUUCUGCAUCUACAUACCUCUAGUUGAUCUCGGACCAGGCUUCAUUCC
miR166*	supercontig_1181	12909	12929	GGAATGTTGGCTGGCTCGAGG	12909	12994	GGAAUGUUGGCUGGCUCGAGGCUUUGACAAAACAGGGUUCUUCUGCAACAAGAACUUCAAAAAGGCUUCGGACCAGGCUUCAUUCC
miR166*	supercontig_1181	13129	13149	GGAATGTTGTCTGGCTCGAGG	13129	13239	GGAAUGUUGUCUGGCUCGAGGUCAUGGAGGAGUACGUGAUUUGGUUUUGUUGAAAUUUAAUGUUAUAAUUUUCUGUAUAUCCUAAAUGAUUCUCGGACCAGGCUUCAUUCC
miR166*	supercontig_144	273419	273399	GGAATGTTGTCTGGCTCGAGG	273419	273298	GGAAUGUUGUCUGGCUCGAGGACAUUUAAUUCUAUGCAUCCAUCCAUCCAUCCAUUUACAUCUCCAGAUCUGGACUACUUGGAUUAAUUUUGAGUUAGUGUCGUCGGACCAGGCUUCAUUCC
miR166*	supercontig_16	742398	742418	GGAATGATGCATGGGTCGAGA	742356	742418	UAUUGGUUCAAGUGAUUAUACUACUAGAUUUUACACACACUUGGAAUGAUGCAUGGGUCGAGA
miR166*	supercontig_52	1394778	1394758	GGAATGTCGTCTGGTTCGAGA	1394778	1394700	GGAAUGUCGUCUGGUUCGAGAUCAUUCAUGUGAAGGUUCGAGAUCGUUUCUUGGAUGAUUUCGGACCAGGCUUCAUUCC
miR166*	supercontig_58	558957	558937	GGAATGCTGTCTGGTTCGAGA	558957	558847	GGAAUGCUGUCUGGUUCGAGACCAUUCAUUAAUUCAAACUAAGCUUAAUUUGAAGAUUGAGUUCAUUGUCCAUCUCCUCUUAAUUAGUGAUCUCGGACCAGGCUUCAUUCC
miR167	supercontig_117	862567	862587	AGATCATGTGGCAGTTTCATC	862506	862587	GUUGAAGCUGCCAGCAUGAUCUGAGCUUUUUCCGUGUUGAUUUGCCAUAUCAGGAGAGCAUAGAUCAUGUGGCAGUUUCAUC
miR167	supercontig_117	862508	862528	TGAAGCTGCCAGCATGATCTG	862508	862585	UGAAGCUGCCAGCAUGAUCUGAGCUUUUUCCGUGUUGAUUUGCCAUAUCAGGAGAGCAUAGAUCAUGUGGCAGUUUCA
miR167	supercontig_117	862509	862529	GAAGCTGCCAGCATGATCTGA	862509	862584	GAAGCUGCCAGCAUGAUCUGAGCUUUUUCCGUGUUGAUUUGCCAUAUCAGGAGAGCAUAGAUCAUGUGGCAGUUUC
miR167	supercontig_117	862508	862529	TGAAGCTGCCAGCATGATCTGA	862506	862587	GUUGAAGCUGCCAGCAUGAUCUGAGCUUUUUCCGUGUUGAUUUGCCAUAUCAGGAGAGCAUAGAUCAUGUGGCAGUUUCAUC
miR167	supercontig_1647	6677	6657	TGAAGCTTCCAGCATCTTCTA	6862	6657	UAUGAGCUGUGGAAGCAUUACCAAGAACCAUAUUGGGAGAAAGCAUUUUCUGAAGGAGGCUGAUCUGUUCAGGACUAAAUAGAGGACUUUUAGUAGGAAUGGCUGCAGCUGAUUCCUCCUCUGUUGAGAAAAAAUUGCCCCGAUGAGUCUCCUGCUUUGGUGACUUCUUUUCAGCUGGCUUCUUGUGAAGCUUCCAGCAUCUUCUA
miR167	supercontig_44	1619940	1619960	AGATCATATGGCAGTTTCACC	1619886	1619960	GAUGAAGCUGCCAGCAUGAUCUUAACCUCUCUCUUAUCAUGCAGAGUGAAGAUCAGAUCAUAUGGCAGUUUCACC
miR167	supercontig_44	1619888	1619908	TGAAGCTGCCAGCATGATCTT	1619888	1619958	UGAAGCUGCCAGCAUGAUCUUAACCUCUCUCUUAUCAUGCAGAGUGAAGAUCAGAUCAUAUGGCAGUUUCA
miR167	supercontig_44	1619889	1619909	GAAGCTGCCAGCATGATCTTA	1619889	1619957	GAAGCUGCCAGCAUGAUCUUAACCUCUCUCUUAUCAUGCAGAGUGAAGAUCAGAUCAUAUGGCAGUUUC
miR167	supercontig_44	1619888	1619909	TGAAGCTGCCAGCATGATCTTA	1619888	1619958	UGAAGCUGCCAGCAUGAUCUUAACCUCUCUCUUAUCAUGCAGAGUGAAGAUCAGAUCAUAUGGCAGUUUCA
miR167	supercontig_52	1083958	1083978	GGATCATGTGGTAGCTTCACC	1083906	1083978	GUUGAAGCUGCCAGCAUGAUCUAAACUUUCCUUCCACUCUCAAGGAUUGAUCGGAUCAUGUGGUAGCUUCACC
miR167	supercontig_52	1082176	1082196	TGAAGCTGCCAGCATGATCTA	1082176	1082258	UGAAGCUGCCAGCAUGAUCUAGCUAGCUUUAAUGGUUAUAGAAGAAAUGAUAACCCUAGUUAGGUCAUGCUCUGACAGCCUCA
miR167	supercontig_52	1083908	1083928	TGAAGCTGCCAGCATGATCTA	1083908	1083976	UGAAGCUGCCAGCAUGAUCUAAACUUUCCUUCCACUCUCAAGGAUUGAUCGGAUCAUGUGGUAGCUUCA
miR167	supercontig_52	1082177	1082197	GAAGCTGCCAGCATGATCTAG	1082177	1082257	GAAGCUGCCAGCAUGAUCUAGCUAGCUUUAAUGGUUAUAGAAGAAAUGAUAACCCUAGUUAGGUCAUGCUCUGACAGCCUC
miR167	supercontig_52	1083909	1083929	GAAGCTGCCAGCATGATCTAA	1083909	1083975	GAAGCUGCCAGCAUGAUCUAAACUUUCCUUCCACUCUCAAGGAUUGAUCGGAUCAUGUGGUAGCUUC
miR167	supercontig_52	1082176	1082197	TGAAGCTGCCAGCATGATCTAG	1082176	1082258	UGAAGCUGCCAGCAUGAUCUAGCUAGCUUUAAUGGUUAUAGAAGAAAUGAUAACCCUAGUUAGGUCAUGCUCUGACAGCCUCA
miR167	supercontig_52	1083908	1083929	TGAAGCTGCCAGCATGATCTAA	1083908	1083976	UGAAGCUGCCAGCAUGAUCUAAACUUUCCUUCCACUCUCAAGGAUUGAUCGGAUCAUGUGGUAGCUUCA
miR167*	supercontig_52	1082238	1082260	GGTCATGCTCTGACAGCCTCACT	1082174	1082260	AGUGAAGCUGCCAGCAUGAUCUAGCUAGCUUUAAUGGUUAUAGAAGAAAUGAUAACCCUAGUUAGGUCAUGCUCUGACAGCCUCACU
miR167*	supercontig_52	1082195	1082175	AGATCATGCTGGCAGCTTCAC	1082259	1082175	GUGAGGCUGUCAGAGCAUGACCUAACUAGGGUUAUCAUUUCUUCUAUAACCAUUAAAGCUAGCUAGAUCAUGCUGGCAGCUUCAC
miR169	supercontig_119	60004	60024	TAGCCAAGGACGACTTGCCAA	60004	60098	UAGCCAAGGACGACUUGCCAAUUUGGUAAAACUCUGUGAGUCAUCGCCAGAGAAUAGCAAGGACAAUAGAAGAGUCGGCAAGUCAUUCUUGGCUG
miR169	supercontig_119	364847	364827	TAGCAAAGGATGACTTGCCAA	364847	364758	UAGCAAAGGAUGACUUGCCAAUUUGGUAGUAUUCUUUGAAUCCUUGCUGGAGAAUAGGACAAUAAAAUAGUUGGCGAGUCAUCCUUGCCA
miR169	supercontig_119	60005	60024	AGCCAAGGACGACTTGCCAA	60005	60097	AGCCAAGGACGACUUGCCAAUUUGGUAAAACUCUGUGAGUCAUCGCCAGAGAAUAGCAAGGACAAUAGAAGAGUCGGCAAGUCAUUCUUGGCU
miR169	supercontig_119	364846	364827	AGCAAAGGATGACTTGCCAA	364846	364759	AGCAAAGGAUGACUUGCCAAUUUGGUAGUAUUCUUUGAAUCCUUGCUGGAGAAUAGGACAAUAAAAUAGUUGGCGAGUCAUCCUUGCC
miR169	supercontig_14	1177065	1177085	CAGCCAAGGATGACTTGCCGG	1177065	1177279	CAGCCAAGGAUGACUUGCCGGCAAGCUUAGUUAAUAAUAUAUAUCUUGCAAAACCACGAUAUUUAUAUGUCAAACACUCACAAUCAGACAAACACACAUACAUAUGCAUAUGUAUUCAUUCUUUUGUCUAUGUAUGCCCAUUAUUGUUUAGUGUUAAUUAGUAAUGUGAUGUUAGCUUUACUAAGAAAGGUUCGUCGGCAAGUCGUCUCUGGCUA
miR169	supercontig_14	1177064	1177084	GCAGCCAAGGATGACTTGCCG	1177064	1177280	GCAGCCAAGGAUGACUUGCCGGCAAGCUUAGUUAAUAAUAUAUAUCUUGCAAAACCACGAUAUUUAUAUGUCAAACACUCACAAUCAGACAAACACACAUACAUAUGCAUAUGUAUUCAUUCUUUUGUCUAUGUAUGCCCAUUAUUGUUUAGUGUUAAUUAGUAAUGUGAUGUUAGCUUUACUAAGAAAGGUUCGUCGGCAAGUCGUCUCUGGCUAC
miR169	supercontig_14	1177066	1177085	AGCCAAGGATGACTTGCCGG	1177066	1177278	AGCCAAGGAUGACUUGCCGGCAAGCUUAGUUAAUAAUAUAUAUCUUGCAAAACCACGAUAUUUAUAUGUCAAACACUCACAAUCAGACAAACACACAUACAUAUGCAUAUGUAUUCAUUCUUUUGUCUAUGUAUGCCCAUUAUUGUUUAGUGUUAAUUAGUAAUGUGAUGUUAGCUUUACUAAGAAAGGUUCGUCGGCAAGUCGUCUCUGGCU
miR169	supercontig_14	1177278	1177259	AGCCAGAGACGACTTGCCGA	1177278	1177066	AGCCAGAGACGACUUGCCGACGAACCUUUCUUAGUAAAGCUAACAUCACAUUACUAAUUAACACUAAACAAUAAUGGGCAUACAUAGACAAAAGAAUGAAUACAUAUGCAUAUGUAUGUGUGUUUGUCUGAUUGUGAGUGUUUGACAUAUAAAUAUCGUGGUUUUGCAAGAUAUAUAUUAUUAACUAAGCUUGCCGGCAAGUCAUCCUUGGCU
miR169	supercontig_183	1619	1600	AGCCAAGGATGACTTGCCTG	1619	1510	AGCCAAGGAUGACUUGCCUGAGGCCACAACAAUGAGGGUUUGAAGAUUAAAAUGGAGAGAAAUUAAUUUAAGGCCUUCUUGUUUGGUUUUCUCAGGCAGUCUCCUUGGCU
miR169	supercontig_183	1620	1600	TAGCCAAGGATGACTTGCCTG	1620	1509	UAGCCAAGGAUGACUUGCCUGAGGCCACAACAAUGAGGGUUUGAAGAUUAAAAUGGAGAGAAAUUAAUUUAAGGCCUUCUUGUUUGGUUUUCUCAGGCAGUCUCCUUGGCUA
miR169	supercontig_183	1621	1601	ATAGCCAAGGATGACTTGCCT	1621	1508	AUAGCCAAGGAUGACUUGCCUGAGGCCACAACAAUGAGGGUUUGAAGAUUAAAAUGGAGAGAAAUUAAUUUAAGGCCUUCUUGUUUGGUUUUCUCAGGCAGUCUCCUUGGCUAA
miR169	supercontig_183	1989	1970	AGCCAAGGATGACTTGCCTG	1989	1896	AGCCAAGGAUGACUUGCCUGCAUGAUGCCCUUCAUAAAUUAUCUAAAGAAGCCAUUUUUGUUGGGUUAAUUCAUCUAGGCAGUCUCCUUUGGCU
miR169	supercontig_183	1990	1970	TAGCCAAGGATGACTTGCCTG	1990	1894	UAGCCAAGGAUGACUUGCCUGCAUGAUGCCCUUCAUAAAUUAUCUAAAGAAGCCAUUUUUGUUGGGUUAAUUCAUCUAGGCAGUCUCCUUUGGCUAA
miR169	supercontig_183	1991	1971	GTAGCCAAGGATGACTTGCCT	1991	1893	GUAGCCAAGGAUGACUUGCCUGCAUGAUGCCCUUCAUAAAUUAUCUAAAGAAGCCAUUUUUGUUGGGUUAAUUCAUCUAGGCAGUCUCCUUUGGCUAAC
miR169	supercontig_25	2285294	2285275	AGCCAAGGATGACTTGCCAG	2285294	2285211	AGCCAAGGAUGACUUGCCAGGAAUUUAUCAAGUGACAGUAUUGAUUAAUCGUUAAAAGGGUUAUCUGGGAAGUCACCCUUGGUU
miR169	supercontig_25	2285295	2285275	GAGCCAAGGATGACTTGCCAG	2285295	2285210	GAGCCAAGGAUGACUUGCCAGGAAUUUAUCAAGUGACAGUAUUGAUUAAUCGUUAAAAGGGUUAUCUGGGAAGUCACCCUUGGUUC
miR169	supercontig_25	2285296	2285276	TGAGCCAAGGATGACTTGCCA	2285296	2285209	UGAGCCAAGGAUGACUUGCCAGGAAUUUAUCAAGUGACAGUAUUGAUUAAUCGUUAAAAGGGUUAUCUGGGAAGUCACCCUUGGUUCA
miR169	supercontig_328	7895	7876	AGCCAAGGATGACTTGCCGG	7895	7800	AGCCAAGGAUGACUUGCCGGCUCAGCAUAUAUAUCAUAUGUGUGUGUGUGUAAGGGCACGCUUGAUCUGUUGUCGGCCGGCAAGUUGUUCUUGGCU
miR169	supercontig_328	7896	7876	CAGCCAAGGATGACTTGCCGG	7896	7799	CAGCCAAGGAUGACUUGCCGGCUCAGCAUAUAUAUCAUAUGUGUGUGUGUGUAAGGGCACGCUUGAUCUGUUGUCGGCCGGCAAGUUGUUCUUGGCUA
miR169	supercontig_328	7897	7877	GCAGCCAAGGATGACTTGCCG	7897	7798	GCAGCCAAGGAUGACUUGCCGGCUCAGCAUAUAUAUCAUAUGUGUGUGUGUGUAAGGGCACGCUUGAUCUGUUGUCGGCCGGCAAGUUGUUCUUGGCUAC
miR169	supercontig_328	17729	17710	AGCCAAGGATGACTTGCCGG	17729	17636	AGCCAAGGAUGACUUGCCGGACAUCUAUAUAUAUAUAUAUAUAUAUAUAUCGUAAUAUAUGUAACCUUCUCUCCCGGCAAGUUACUCCUUGGCU
miR169	supercontig_328	17730	17710	CAGCCAAGGATGACTTGCCGG	17730	17635	CAGCCAAGGAUGACUUGCCGGACAUCUAUAUAUAUAUAUAUAUAUAUAUAUCGUAAUAUAUGUAACCUUCUCUCCCGGCAAGUUACUCCUUGGCUA
miR169	supercontig_328	17731	17711	GCAGCCAAGGATGACTTGCCG	17731	17634	GCAGCCAAGGAUGACUUGCCGGACAUCUAUAUAUAUAUAUAUAUAUAUAUAUCGUAAUAUAUGUAACCUUCUCUCCCGGCAAGUUACUCCUUGGCUAC
miR169	supercontig_328	17897	17878	AGCCAAGGATGACTTGCCGG	17897	17832	AGCCAAGGAUGACUUGCCGGCUGGCUGACCGGCCGGCUUGGUGGUCGGCAAGUCUAAUCUUUGGCU
miR169	supercontig_328	17898	17878	TAGCCAAGGATGACTTGCCGG	17898	17831	UAGCCAAGGAUGACUUGCCGGCUGGCUGACCGGCCGGCUUGGUGGUCGGCAAGUCUAAUCUUUGGCUA
miR169	supercontig_328	17899	17879	GTAGCCAAGGATGACTTGCCG	17899	17830	GUAGCCAAGGAUGACUUGCCGGCUGGCUGACCGGCCGGCUUGGUGGUCGGCAAGUCUAAUCUUUGGCUAC
miR169	supercontig_4	2330968	2330949	AGCCAAGGATGACTTGCCTA	2330968	2330867	AGCCAAGGAUGACUUGCCUAAAUUCAUUUUAGGGUUUUUAUAUAUAUAUAUAUAUUAAUAUUUGAAACCCUCAAAAUGGAAGAUGGGCAGUCUCCUUUGGCU
miR169	supercontig_4	2330969	2330949	TAGCCAAGGATGACTTGCCTA	2330969	2330866	UAGCCAAGGAUGACUUGCCUAAAUUCAUUUUAGGGUUUUUAUAUAUAUAUAUAUAUUAAUAUUUGAAACCCUCAAAAUGGAAGAUGGGCAGUCUCCUUUGGCUA
miR169	supercontig_4	2330970	2330950	GTAGCCAAGGATGACTTGCCT	2330970	2330865	GUAGCCAAGGAUGACUUGCCUAAAUUCAUUUUAGGGUUUUUAUAUAUAUAUAUAUAUUAAUAUUUGAAACCCUCAAAAUGGAAGAUGGGCAGUCUCCUUUGGCUAU
miR169	supercontig_70	617650	617630	TAGCCAAGGATGACTTGCCTG	617899	617630	CAGGCAGUCAUCUUGGCUAACUUGACAGGCUCUUUUCUUUCAUGUUAGGCCUUCUCUUCUUCAUGCUAUAUUCAUUAUAAUAUACAUAUGUAUAUAUAUAUAUAUAUCUACAUUAUCCGAACAAGACACAUACAAACACACACACACACACACACACAUAUAUGUAUGUUGAUGGAGCUUAUAAGUUAAUAAAGGGCUAGCUCAUUUGAGGAAGGGAGGCCUUACAUGAAGGUGAGAGUCUUUGUCUGGUAGCCAAGGAUGACUUGCCUG
miR169	supercontig_70	617651	617631	GTAGCCAAGGATGACTTGCCT	617898	617631	AGGCAGUCAUCUUGGCUAACUUGACAGGCUCUUUUCUUUCAUGUUAGGCCUUCUCUUCUUCAUGCUAUAUUCAUUAUAAUAUACAUAUGUAUAUAUAUAUAUAUAUCUACAUUAUCCGAACAAGACACAUACAAACACACACACACACACACACACAUAUAUGUAUGUUGAUGGAGCUUAUAAGUUAAUAAAGGGCUAGCUCAUUUGAGGAAGGGAGGCCUUACAUGAAGGUGAGAGUCUUUGUCUGGUAGCCAAGGAUGACUUGCCU
miR169	supercontig_70	617998	617979	AGCCAAGAATGACTTGCCTG	617998	617882	AGCCAAGAAUGACUUGCCUGCAGCCUCUUUUCAAGUGUACAUAUUUUGACUCCAUUUAUUUGUCAAAAACAAACACGGCACUACUUGUUGAGAUCCAGGCAGGCAGUCAUCUUGGCU
miR169	supercontig_70	617999	617979	TAGCCAAGAATGACTTGCCTG	617999	617880	UAGCCAAGAAUGACUUGCCUGCAGCCUCUUUUCAAGUGUACAUAUUUUGACUCCAUUUAUUUGUCAAAAACAAACACGGCACUACUUGUUGAGAUCCAGGCAGGCAGUCAUCUUGGCUAA
miR169	supercontig_95	481394	481375	AGCCAAGGATGACTTGCCGG	481394	481299	AGCCAAGGAUGACUUGCCGGCCGCCGGCAUUGGCUUUUACCAGCCGGAAAAUAAAAAGCUUCCAAAUAAUCGCCGGCCGGCAGGUUGUCCUUGGCU
miR169	supercontig_95	481395	481375	CAGCCAAGGATGACTTGCCGG	481395	481298	CAGCCAAGGAUGACUUGCCGGCCGCCGGCAUUGGCUUUUACCAGCCGGAAAAUAAAAAGCUUCCAAAUAAUCGCCGGCCGGCAGGUUGUCCUUGGCUA
miR169	supercontig_95	481396	481376	GCAGCCAAGGATGACTTGCCG	481396	481297	GCAGCCAAGGAUGACUUGCCGGCCGCCGGCAUUGGCUUUUACCAGCCGGAAAAUAAAAAGCUUCCAAAUAAUCGCCGGCCGGCAGGUUGUCCUUGGCUAC
miR169*	supercontig_119	364829	364849	GGCAAGTCATCCTTTGCTACA	364756	364849	UGUGGCAAGGAUGACUCGCCAACUAUUUUAUUGUCCUAUUCUCCAGCAAGGAUUCAAAGAAUACUACCAAAUUGGCAAGUCAUCCUUUGCUACA
miR169*	supercontig_119	60022	60002	GGCAAGTCGTCCTTGGCTACA	60100	60002	UGCAGCCAAGAAUGACUUGCCGACUCUUCUAUUGUCCUUGCUAUUCUCUGGCGAUGACUCACAGAGUUUUACCAAAUUGGCAAGUCGUCCUUGGCUACA
miR169*	supercontig_12	330318	330336	GGCAGACTCACTGGATATC	330318	330539	GGCAGACUCACUGGAUAUCUUGGGAUAUGGUAGACGGACUAGGUGCAAUAGGGAACCCUACCGUGAACGUGGUAUCGAGACUUGAUAAUUUGGUGCUCAUACUGGACGGGGUAUGAGGACGACCCGUAAUUGAAAAUAUUAAAGUAAAAGGUUCACGCGUAGCGGAGACAUUCCUAUGAACUCCCAUAAAUACCAGCAGACUAAUGGAUAGUGAUAGUUGUU
miR169*	supercontig_122	542228	542246	GGTAGTCTTATTGGATATC	542189	542246	GAUAAACGAGAGAUUGUUUGAUUAAGUGAAAUGAUGAAUGGUAGUCUUAUUGGAUAUC
miR169*	supercontig_128	309968	309950	GACAGTCTCATTAGATATC	309968	309670	GACAGUCUCAUUAGAUAUCUUGGGAGAUGGGGGACAGACCGGGCCUAUAGGAAACCCUACCGGGAAUGUUGUCUCAUAUUGGACGGGACAUGGAGACUUUCAAUACUUUGGCACUCAUACCAGACGGGGUAUAGGGACGGCCCGUUUCACUCUCAUACCGGACGAGAUUUUGAGGUUUUAUUAUUUGGGGCCCAUACCGGACGGGAUAUGGGGACGACCAUGGGAAUUAAGUUUGUUAAAGGAAUGGUUAAUGUGUAGCGGAGACCCCUAUGGAUCCCCACGGAUACUGGUAGACUGAU
miR169*	supercontig_14	1177261	1177281	GGCAAGTCGTCTCTGGCTACA	1177063	1177281	UGCAGCCAAGGAUGACUUGCCGGCAAGCUUAGUUAAUAAUAUAUAUCUUGCAAAACCACGAUAUUUAUAUGUCAAACACUCACAAUCAGACAAACACACAUACAUAUGCAUAUGUAUUCAUUCUUUUGUCUAUGUAUGCCCAUUAUUGUUUAGUGUUAAUUAGUAAUGUGAUGUUAGCUUUACUAAGAAAGGUUCGUCGGCAAGUCGUCUCUGGCUACA
miR169*	supercontig_14	1177083	1177063	GGCAAGTCATCCTTGGCTGCA	1177281	1177063	UGUAGCCAGAGACGACUUGCCGACGAACCUUUCUUAGUAAAGCUAACAUCACAUUACUAAUUAACACUAAACAAUAAUGGGCAUACAUAGACAAAAGAAUGAAUACAUAUGCAUAUGUAUGUGUGUUUGUCUGAUUGUGAGUGUUUGACAUAUAAAUAUCGUGGUUUUGCAAGAUAUAUAUUAUUAACUAAGCUUGCCGGCAAGUCAUCCUUGGCUGCA
miR169*	supercontig_183	1972	1992	GGCAAGTCATCCTTGGCTACC	1893	1992	GUUAGCCAAAGGAGACUGCCUAGAUGAAUUAACCCAACAAAAAUGGCUUCUUUAGAUAAUUUAUGAAGGGCAUCAUGCAGGCAAGUCAUCCUUGGCUACC
miR169*	supercontig_183	1602	1622	GGCAAGTCATCCTTGGCTATC	1507	1622	CUUAGCCAAGGAGACUGCCUGAGAAAACCAAACAAGAAGGCCUUAAAUUAAUUUCUCUCCAUUUUAAUCUUCAAACCCUCAUUGUUGUGGCCUCAGGCAAGUCAUCCUUGGCUAUC
miR169*	supercontig_183	1525	1507	GGCAGTCTCCTTGGCTAAG	1622	1507	GAUAGCCAAGGAUGACUUGCCUGAGGCCACAACAAUGAGGGUUUGAAGAUUAAAAUGGAGAGAAAUUAAUUUAAGGCCUUCUUGUUUGGUUUUCUCAGGCAGUCUCCUUGGCUAAG
miR169*	supercontig_199	151394	151412	GACAGTCTCACTGGATATC	151394	151654	GACAGUCUCACUGGAUAUCCUGAGAGAUGGUGGACGGAUCGAGUCCAUUGAAAACCCUAACGUGAACGUUGUCUCAUACCGGACAGAGUAUCGAGACUUGGUAAUUUAUCGCUCAUACCGGACGGGGUAUUGAGGUUUAGUAAUUUGGUGUCUGUACCAAACGAGGUAUGAGGACGGGUCGUUAAUUGAGAAUGUUAAAGGAAAUGGUUCAUGCGUAAUAGGGAUAUCCAUGUGAACCUCCAUGGAUACCAGCAGAUUGAC
miR169*	supercontig_23	2497054	2497072	TGCAGTCTTATTGGATATC	2497054	2497351	UGCAGUCUUAUUGGAUAUCCUGGGAGAUGGUGGAUGGACCGGAUACAUAGGGAACCCUACUGUGAACGUUGUCUCAUACCGGAUGGGGUAUAGAGACUUGAUAAUUUAGUGCUCAUACCGGAUGAGGUAUGGGGACGACUCGCUUCACCCUCAUACAGAACGGGGUAUUGAGGUUUGGUAAAUUAGCACUCGUACCGGACGGAGUAUGAGGACGGCCUAUGAUUGAGAAUGAUAAAUGAAAAGGUUCAUGUGUAGCGAAAAAAUCCCUAUGAACACCCAUAGAUACCAGUAGACUGGU
miR169*	supercontig_328	17712	17732	GGCAAGTCATCCTTGGCTGCA	17633	17732	UGUAGCCAAGGAGUAACUUGCCGGGAGAGAAGGUUACAUAUAUUACGAUAUAUAUAUAUAUAUAUAUAUAUAGAUGUCCGGCAAGUCAUCCUUGGCUGCA
miR169*	supercontig_328	17880	17900	GGCAAGTCATCCTTGGCTACA	17829	17900	UGUAGCCAAAGAUUAGACUUGCCGACCACCAAGCCGGCCGGUCAGCCAGCCGGCAAGUCAUCCUUGGCUACA
miR169*	supercontig_328	7817	7797	GGCAAGTTGTTCTTGGCTACA	7898	7797	UGCAGCCAAGGAUGACUUGCCGGCUCAGCAUAUAUAUCAUAUGUGUGUGUGUGUAAGGGCACGCUUGAUCUGUUGUCGGCCGGCAAGUUGUUCUUGGCUACA
miR169*	supercontig_328	7820	7800	GCCGGCAAGTTGTTCTTGGCT	7895	7800	AGCCAAGGAUGACUUGCCGGCUCAGCAUAUAUAUCAUAUGUGUGUGUGUGUAAGGGCACGCUUGAUCUGUUGUCGGCCGGCAAGUUGUUCUUGGCU
miR169*	supercontig_36	1622257	1622239	GACAGTCTTATTGGATATC	1622257	1621958	GACAGUCUUAUUGGAUAUCUUGAUAAAUAGUGGACAGACCGGGUAUAAUAAAGAACCCUACCGUGAACGUCAUCUCAUACCGGACAGGGUAUCGAAACUUGGUAGUUUGGUACUCAUACAGGACGGGGUAUCGGGACGGCCCGUUUCACCCUCAUACCGAACGGGGUAUUGAGGUUUAGUAGUUUGGCGCUCAUACCGGACGAGGUAUAGAGACGGUCAUUUAAUUAAAAAUGUUAAAGGAAAGGGUUCACGCGUAGCGAGAAUAUCCAUAUGAAUAUUCAUGGAUACCAGCAAGCUGAU
miR169*	supercontig_37	1008129	1008111	GGCAGTCACATTTGATATC	1008205	1008111	GAUAUAGAAAAUUGAGUGUUGGUCGCCGAUAUUGGUGACGAGUGAGAACAUUUGUACUAAUGGGGUGACUUUGGAAGGCAGUCACAUUUGAUAUC
miR169*	supercontig_4	2330951	2330971	GGCAAGTCATCCTTGGCTACC	2330863	2330971	GGAUAGCCAAAGGAGACUGCCCAUCUUCCAUUUUGAGGGUUUCAAAUAUUAAUAUAUAUAUAUAUAUAAAAACCCUAAAAUGAAUUUAGGCAAGUCAUCCUUGGCUACC
miR169*	supercontig_40	1208413	1208431	GGCAGTCTTATTGGATATC	1208413	1208710	GGCAGUCUUAUUGGAUAUCCUGAGAGAUGGUGGCCAGACCGAGUACAUAAAAACUCUUACCGUGAACGUUGUUUCAUACUGGACGGGGUAUAGAGACUUUAUAAUUUGGCGCUCAUACCGGACAGGGUAUGGGGACGGCCCGCUUUACUCUCAUACCGGAUGGGGUAUUGAGGUUUAAUAAUUUGGCACUCAUACCGGACGGGGUAUGAGGACGGCCCGUAAUUGAGAUUGUUUAAGAAAAUGAUUCACGUGUAGCGGGGACAUCCCUAUGAAGCCCCAUGGAUACUAGUAGGCUGGU
miR169*	supercontig_521	93313	93331	GGCAGTCTCCTTGTTTAAT	93160	93331	CGUAAAUAAGAUAAGAUUGUCUGUAAAGAAGAUCCGAGAAACACUCAAACCUCUACCAACUCAUUUUGAGUAUCUCCUUAUCACCUGCCCUAACCUUUUAAUUGAUUAUAUGACUAAGUCCUUCAAUACAAAGCACAAAGAUAUAAGGGGAGAGGCAGUCUCCUUGUUUAAU
miR169*	supercontig_522	10065	10047	GGCAGCCTCACTGGATATC	10065	9767	GGCAGCCUCACUGGAUAUCCUGAGAGAUGGUGGACAGAUCGGGUCUAUUAGGAACCUUGCCGUGAACGUUGUCUCAUAUCGGACGGGGUAUCGAUACUUGGUAAUUUGGCGCUCAUACCGGAUGGGGUAUGGGGACGACCCAUUUCACCCUCAUACCGAACGGGGUAUUGAGAUUUAGUAAUUUAGUGUUCAUACCGGACGAGAUAUGGGAACGGCCCGUUAAUUGAAAAUGUUAAAAGAAAGAGUUCACGCGUAGUGGGAAUAUUCCUGUUGACCGGCAUGGAUACCAGCAGGCUGAU
miR169*	supercontig_529	17578	17596	GACAGTCTTATTGGATATC	17578	17838	GACAGUCUUAUUGGAUAUCCUAAAAAAAUAGUGGACAGACCGGGUACAUAGAGAACCCAACCAUAAGCGUUGUCUCAUACUGGACAGGGUAUGGGAACAGCCCGUUUCACCCUCAUACCAGAUGGGGUAUUGAGGUUUAAUAGUUUGUCGCUCAUACUGAACGGGGUAUAGGGACGGUCUGUUAAUUUGAAAUGUCAAAGAAAAUAGUUCUCGCAUUGUGGUGACAUCCCUAUAAACCUCCAUGGAUACUAGUACGCUGAU
miR169*	supercontig_59	934340	934322	GGTAGTCTCACTGGATATC	934565	934322	GUUACUAAUUGAGGCAUACCUAGUUAUUUAUCACUAUUUAUCCUGUUUUAAUUAAUUGAUUGAUUUUACAGUUUUAAAUGCAUAAUAAUACGCUGGAGUUGGUAAGAUAAUUCAGUUGUGUUUCCUUAAUGCAUGCAUUGCUUAUUUUGCAUGAUUUACAGUUAAAUUGUGAAAUUAGAAAUUAAAUGUAAAUCGGGAAUUGCUUGAUUAGGUGAAUAAAUGAAUGGUAGUCUCACUGGAUAUC
miR169*	supercontig_70	617632	617652	GGCAAGTCATCCTTGGCTACC	617632	617897	GGCAAGUCAUCCUUGGCUACCAGACAAAGACUCUCACCUUCAUGUAAGGCCUCCCUUCCUCAAAUGAGCUAGCCCUUUAUUAACUUAUAAGCUCCAUCAACAUACAUAUAUGUGUGUGUGUGUGUGUGUGUGUUUGUAUGUGUCUUGUUCGGAUAAUGUAGAUAUAUAUAUAUAUAUACAUAUGUAUAUUAUAAUGAAUAUAGCAUGAAGAAGAGAAGGCCUAACAUGAAAGAAAAGAGCCUGUCAAGUUAGCCAAGAUGACUGCC
miR169*	supercontig_70	617477	617459	GGCAGTCTACTTGGCTAAG	617652	617459	GGUAGCCAAGGAUGACUUGCCUGCGUCCCAAACUAUGAGGUUUUUCAUGGAUGUUAUACAUAUACAUAAUAUACAUAUAUAUAGAGAGAGAGAGAGAGAGAAAGAGAGAAUAUAUAUAUAUACAUAUACUUAAAGAAGGAGAGAGAGAGAGAGAGGCGUCUUAUUUGUGUUCUCAGGCAGUCUACUUGGCUAAG
miR169*	supercontig_70	617897	617879	GGCAGTCATCTTGGCTAAC	618000	617879	GUAGCCAAGAAUGACUUGCCUGCAGCCUCUUUUCAAGUGUACAUAUUUUGACUCCAUUUAUUUGUCAAAAACAAACACGGCACUACUUGUUGAGAUCCAGGCAGGCAGUCAUCUUGGCUAAC
miR169*	supercontig_8	510125	510143	GACAGTCTTATTGGATATC	510125	510423	GACAGUCUUAUUGGAUAUCCUACGAGAUGGUGGACGGAUCGGGUACAUAAGGAACCCUAUCGUGAACGUUGCCUCAUACCGGACGGGGUAUCGAUACUUUGUAAUUUGGCGCUCAUACCGUACGGAAUAUGAUGACGACCCAUUUCACCAUCAUACCAGACGGUGUAUUGAAAUUUAAUAAUUUAGCGCUUAUACUGGAUGAGGUAUGGGGACGACCCGUUAAUUAUAAAUGUUAAAGGAAAUAGUUUACGCAUUAUAGGGACAUCUCUAUGAAUCCCCAUGGAUACCAAUAGACUGAU
miR169*	supercontig_8	1588060	1588042	AGCTGTCTTCTTGTCTATC	1588060	1587777	AGCUGUCUUCUUGUCUAUCAGCGUUUGAGAAAUCCUGCAAGUAAGCCGUCCAUCCACUCUAUUCUACAUCACCACGAGCAUCUUCUUCCUGGCGACGAGAGGGUCCUGUGGACUUAUAAUAAGAAUUAGCAGCAACAGCAACAGACGGAUUCAUGGAGUACUCCAUGAUCAGAAACAGAGGCAGAAGCAGAAGCAGAAGCAGAAGCAGAGAAGAAAGAAAGACUUGAUGAGAUGGGAGAAAUCAAGGGGAGGAGGUGGAGAGAUUGGCAAGAGGGAAGAUGGGG
miR169*	supercontig_9	2309498	2309516	GGTTGTCTCATTGGATATC	2309498	2309682	GGUUGUCUCAUUGGAUAUCUUGGGAGAUGGUGGACGGAUCAUGUACAUAGGGAACCGUACCGUGAACGUUAUCUCAUACGAGAUAAGGUAUCGAUAGAUGAUAUUUUUUUGCGCUCAUACCGAACGGGGUAUGGGGACGACUCGAUUCACUUUCAUAUCGGAUGGGGUAUCGAAUGAUGAUAUUC
miR169*	supercontig_92	753161	753143	GCCTGTCTCTATGGCTATC	753161	753001	GCCUGUCUCUAUGGCUAUCUGCCUUGCGUCCAGGUCUUUUGCCAUAUAUUGUUCUUUGUUAGUUGUUUAUCACUUCCAUACAGCAGUCAACCAGAAGUGUACUAAUUAACUCUUUCAAAAUAGUUGCUCUUGGAAAAAGGUGCUAGCUUGGAGGUUAAGGA
miR169*	supercontig_95	481377	481397	GGCAAGTCATCCTTGGCTGCA	481397	481296	UGCAGCCAAGGAUGACUUGCCGGCCGCCGGCAUUGGCUUUUACCAGCCGGAAAAUAAAAAGCUUCCAAAUAAUCGCCGGCCGGCAGGUUGUCCUUGGCUACA
miR169*	supercontig_95	481316	481296	GGCAGGTTGTCCTTGGCTACA	481296	481397	UGUAGCCAAGGACAACCUGCCGGCCGGCGAUUAUUUGGAAGCUUUUUAUUUUCCGGCUGGUAAAAGCCAAUGCCGGCGGCCGGCAAGUCAUCCUUGGCUGCA
miR169*	supercontig_95	481319	481299	GCCGGCAGGTTGTCCTTGGCT	481394	481299	AGCCAAGGAUGACUUGCCGGCCGCCGGCAUUGGCUUUUACCAGCCGGAAAAUAAAAAGCUUCCAAAUAAUCGCCGGCCGGCAGGUUGUCCUUGGCU
miR170/miR171	supercontig_13	901173	901153	TGATTGAGCCGTGCCAATATC	901234	901153	GAUGUUGGAAUGGCUCAAUCAAAUCAAAUCUCCAAAGUCUUUGAUUUUGGGUCUUUUAAUUUGAUUGAGCCGUGCCAAUAUC
miR170/miR171	supercontig_152	127635	127655	CGATTGAACCGCACCAATATC	127655	127579	GAUAUUGGUGCGGUUCAAUCGGAGAGCAUUACUCUAAAGUGUAGAGACGUGUUGUUUGAUUGAGCCGUGCCAAUAUC
miR170/miR171	supercontig_152	127599	127579	TGATTGAGCCGTGCCAATATC	127579	127655	GAUAUUGGCACGGCUCAAUCAAACAACACGUCUCUACACUUUAGAGUAAUGCUCUCCGAUUGAACCGCACCAAUAUC
miR170/miR171	supercontig_3	2595796	2595816	TGATTGAGCCGCGCCAATATC	2595739	2595816	GAUGUUGGCACAGUUCAAUCUCACAACGAUGCCGAUGUAAAUUUGGCUCCCCUGGUUUGAUUGAGCCGCGCCAAUAUC
miR170/miR171	supercontig_46	287757	287777	AGAATGAGCCGCGCCAATATC	287696	287777	GAUGUUGGUGAGGUUCAAUCUGAAGACAGAUUUACAUGAGAUGCGAUUGUAAUUCGAUCUCAGAAUGAGCCGCGCCAAUAUC
miR170/miR171	supercontig_6	2340473	2340493	TGATTGAGCCGTGCCAATATC	2340373	2340493	GAUAUUGGCCUGGUUCACUCAGACAAGUUAAGCAGCUAGUUGAGAGCUUUUCGGAGAAAAAGCUAAAUAGCUGUGUGUUGGUCGGUUGAGCUUUUUCUUUUGAUUGAGCCGUGCCAAUAUC
miR170/miR171	supercontig_70	1070996	1070976	TGATTGAGCCGTGCCAATATC	1071069	1070976	GAUGUUGGCAUGGUUCAAUCAAAUUAAAGCUCUCAUUAAUGGCUGGAGAUAUUCAUGUUGAGUUCUUUUAGUCUGAUUGAGCCGUGCCAAUAUC
miR170/miR171	supercontig_87	566770	566750	TGATTGAGCCGCGTCAATATC	566831	566750	GGUAUUGGCGUGGCUCAAUUUGACAGCAUGGUUAGAUUGGGUUAACAUUAGCCAUGUUUUCUGAUUGAGCCGCGUCAAUAUC
miR170/miR171	supercontig_87	527140	527120	TGATTGAGCCGTGCCAATATC	527197	527120	GAUAUUGGUCCGGUUCAAUAAGAAAACAGUGCUCUGAUCGUGUUGAGUUCUGCUUUUUGAUUGAGCCGUGCCAAUAUC
miR171	supercontig_13	901214	901234	TGATTGAGCCATTCCAACATC	901153	901234	GAUAUUGGCACGGCUCAAUCAAAUUAAAAGACCCAAAAUCAAAGACUUUGGAGAUUUGAUUUGAUUGAGCCAUUCCAACAUC
miR171	supercontig_152	127596	127576	TTGAGCCGTGCCAATATCACG	127658	127576	CGAGAUAUUGGUGCGGUUCAAUCGGAGAGCAUUACUCUAAAGUGUAGAGACGUGUUGUUUGAUUGAGCCGUGCCAAUAUCACG
miR171	supercontig_3	943545	943526	CGAGCCGAATCAATATCACT	943608	943526	ACGUGGUAUUGAUCCGGCUCAUCUCUUCACGACCAAUUUCGAGUUAAUGAGUUGGACCGGAGACGAGCCGAAUCAAUAUCACU
miR171	supercontig_46	287760	287780	ATGAGCCGCGCCAATATCACT	287693	287780	AGCGAUGUUGGUGAGGUUCAAUCUGAAGACAGAUUUACAUGAGAUGCGAUUGUAAUUCGAUCUCAGAAUGAGCCGCGCCAAUAUCACU
miR171	supercontig_6	2340476	2340496	TTGAGCCGTGCCAATATCTCA	2340370	2340496	UAUGAUAUUGGCCUGGUUCACUCAGACAAGUUAAGCAGCUAGUUGAGAGCUUUUCGGAGAAAAAGCUAAAUAGCUGUGUGUUGGUCGGUUGAGCUUUUUCUUUUGAUUGAGCCGUGCCAAUAUCUCA
miR171	supercontig_70	1070993	1070973	TTGAGCCGTGCCAATATCATT	1071072	1070973	UUGGAUGUUGGCAUGGUUCAAUCAAAUUAAAGCUCUCAUUAAUGGCUGGAGAUAUUCAUGUUGAGUUCUUUUAGUCUGAUUGAGCCGUGCCAAUAUCAUU
miR171	supercontig_70	1071049	1071069	TGATTGAACCATGCCAACATC	1070976	1071069	GAUAUUGGCACGGCUCAAUCAGACUAAAAGAACUCAACAUGAAUAUCUCCAGCCAUUAAUGAGAGCUUUAAUUUGAUUGAACCAUGCCAACAUC
miR171	supercontig_87	527137	527117	TTGAGCCGTGCCAATATCACG	527200	527117	CGGGAUAUUGGUCCGGUUCAAUAAGAAAACAGUGCUCUGAUCGUGUUGAGUUCUGCUUUUUGAUUGAGCCGUGCCAAUAUCACG
miR171	supercontig_87	527177	527197	TTATTGAACCGGACCAATATC	527120	527197	GAUAUUGGCACGGCUCAAUCAAAAAGCAGAACUCAACACGAUCAGAGCACUGUUUUCUUAUUGAACCGGACCAAUAUC
miR171*	supercontig_152	127656	127636	AGATATTGGTGCGGTTCAATC	127656	127578	AGAUAUUGGUGCGGUUCAAUCGGAGAGCAUUACUCUAAAGUGUAGAGACGUGUUGUUUGAUUGAGCCGUGCCAAUAUCA
miR171*	supercontig_3	2595817	2595797	GGATATTGGCGCGGCTCAATC	2595817	2595738	GGAUAUUGGCGCGGCUCAAUCAAACCAGGGGAGCCAAAUUUACAUCGGCAUCGUUGUGAGAUUGAACUGUGCCAACAUCU
miR171*	supercontig_46	287695	287715	CGATGTTGGTGAGGTTCAATC	287695	287778	CGAUGUUGGUGAGGUUCAAUCUGAAGACAGAUUUACAUGAGAUGCGAUUGUAAUUCGAUCUCAGAAUGAGCCGCGCCAAUAUCA
miR171*	supercontig_87	527198	527178	GGATATTGGTCCGGTTCAATA	527198	527119	GGAUAUUGGUCCGGUUCAAUAAGAAAACAGUGCUCUGAUCGUGUUGAGUUCUGCUUUUUGAUUGAGCCGUGCCAAUAUCA
miR171*	supercontig_87	566749	566769	AGATATTGACGCGGCTCAATC	566749	566832	AGAUAUUGACGCGGCUCAAUCAGAAAACAUGGCUAAUGUUAACCCAAUCUAACCAUGCUGUCAAAUUGAGCCACGCCAAUACCU
miR172	supercontig_0	4311340	4311320	AAGATCTCAATGATGCTGCAG	4311340	4311074	AAGAUCUCAAUGAUGCUGCAGGUACUCUUGUUCAACUUUCGGCGAGAGAUUUUGUACUUGAUUUUUGAAAGAUUGAAAAGAAAUAAUAUAAGUUUGGUUGAUUUUUGAAAGAUCGAAGAGUGUGUAUUAGGUACUCUCAAGUUCCUUCACUUGAGUCAGAUUAUGUCAGGCUCUCUGGCUAAAGAGAUUUGGGCGUGGUAUGACAUCCAAGUUGAUGAGCAGAAGAGAAAGCUCAUCUCUUAUCCCUCUAGCUACCAUAUGAGUCAU
miR172	supercontig_1	5256303	5256323	GGAATCTTGATGATGCTGCAG	5256143	5256323	AUGGAGCAUCAUCAAGAUUCACAAAAUUAAACACAUUAGGGCUAGUAGUGUGGGGUUUGUGGUGGUGGGUGACGGUGAUGGCCCCUUCUGCUCUUUUUUUUUUCAGUGGUCCCGUUGCUUAUUUCACUGCAACACCCUUGGCUCUCUCUCUUUGAUUAUGGGAAUCUUGAUGAUGCUGCAG
miR172	supercontig_1	5256163	5256143	TGAATCTTGATGATGCTCCAT	5256323	5256143	CUGCAGCAUCAUCAAGAUUCCCAUAAUCAAAGAGAGAGAGCCAAGGGUGUUGCAGUGAAAUAAGCAACGGGACCACUGAAAAAAAAAAGAGCAGAAGGGGCCAUCACCGUCACCCACCACCACAAACCCCACACUACUAGCCCUAAUGUGUUUAAUUUUGUGAAUCUUGAUGAUGCUCCAU
miR172	supercontig_1	5256304	5256323	GAATCTTGATGATGCTGCAG	5256143	5256323	AUGGAGCAUCAUCAAGAUUCACAAAAUUAAACACAUUAGGGCUAGUAGUGUGGGGUUUGUGGUGGUGGGUGACGGUGAUGGCCCCUUCUGCUCUUUUUUUUUUCAGUGGUCCCGUUGCUUAUUUCACUGCAACACCCUUGGCUCUCUCUCUUUGAUUAUGGGAAUCUUGAUGAUGCUGCAG
miR172	supercontig_1	5256162	5256143	GAATCTTGATGATGCTCCAT	5256323	5256143	CUGCAGCAUCAUCAAGAUUCCCAUAAUCAAAGAGAGAGAGCCAAGGGUGUUGCAGUGAAAUAAGCAACGGGACCACUGAAAAAAAAAAGAGCAGAAGGGGCCAUCACCGUCACCCACCACCACAAACCCCACACUACUAGCCCUAAUGUGUUUAAUUUUGUGAAUCUUGAUGAUGCUCCAU
miR172	supercontig_319	44606	44586	AGAATCTTGGCAATGCTGCAT	44606	44547	AGAAUCUUGGCAAUGCUGCAUUGUCAAAAACAAGGAUAAUAUGAGCACUGACAGGGUUCU
miR172	supercontig_319	44605	44586	GAATCTTGGCAATGCTGCAT	44605	44548	GAAUCUUGGCAAUGCUGCAUUGUCAAAAACAAGGAUAAUAUGAGCACUGACAGGGUUC
miR172	supercontig_53	1029005	1028985	AGAATCTTGATGATGCTGCAT	1029137	1028985	GUGCAGCAUCAUCGAGAUUCACAUAUAUAUUGCUAAUAUAAGGUAGCAUAUACAUAUAUUUGUAAUCAAUCAUCAGCAGCCAUUGAUACAAAAAGGAUUUGCUAGCUAGCUAUCCAGUAAGCUAUGAAAAUGAGAAUCUUGAUGAUGCUGCAU
miR172	supercontig_53	1029118	1029137	GAATCTCGATGATGCTGCAC	1028985	1029137	AUGCAGCAUCAUCAAGAUUCUCAUUUUCAUAGCUUACUGGAUAGCUAGCUAGCAAAUCCUUUUUGUAUCAAUGGCUGCUGAUGAUUGAUUACAAAUAUAUGUAUAUGCUACCUUAUAUUAGCAAUAUAUAUGUGAAUCUCGAUGAUGCUGCAC
miR172	supercontig_53	1029004	1028985	GAATCTTGATGATGCTGCAT	1029137	1028985	GUGCAGCAUCAUCGAGAUUCACAUAUAUAUUGCUAAUAUAAGGUAGCAUAUACAUAUAUUUGUAAUCAAUCAUCAGCAGCCAUUGAUACAAAAAGGAUUUGCUAGCUAGCUAUCCAGUAAGCUAUGAAAAUGAGAAUCUUGAUGAUGCUGCAU
miR172	supercontig_55	703180	703160	GGAATCCTGATGATGCTGCAG	703215	703160	CUGCAGCCAAUUCUGGGGGUUUCUGAUCUGCUGUGGGAAUCCUGAUGAUGCUGCAG
miR172	supercontig_55	703179	703160	GAATCCTGATGATGCTGCAG	703215	703160	CUGCAGCCAAUUCUGGGGGUUUCUGAUCUGCUGUGGGAAUCCUGAUGAUGCUGCAG
miR172	supercontig_81	530089	530109	TGAATCTTGATGATGCCGCAC	529999	530109	AUGCAGCAUCAUCAAGAUUCCCAUUUCGGAGAGAAGCUUUUGAUCAAGUCGAUCGAUUAAAAAGAGCUUAUCAUCACAAAAGUUUUGUUGUGAAUCUUGAUGAUGCCGCAC
miR172	supercontig_81	530019	529999	GGAATCTTGATGATGCTGCAT	530109	529999	GUGCGGCAUCAUCAAGAUUCACAACAAAACUUUUGUGAUGAUAAGCUCUUUUUAAUCGAUCGACUUGAUCAAAAGCUUCUCUCCGAAAUGGGAAUCUUGAUGAUGCUGCAU
miR172	supercontig_81	530090	530109	GAATCTTGATGATGCCGCAC	529999	530109	AUGCAGCAUCAUCAAGAUUCCCAUUUCGGAGAGAAGCUUUUGAUCAAGUCGAUCGAUUAAAAAGAGCUUAUCAUCACAAAAGUUUUGUUGUGAAUCUUGAUGAUGCCGCAC
miR172	supercontig_81	530018	529999	GAATCTTGATGATGCTGCAT	530109	529999	GUGCGGCAUCAUCAAGAUUCACAACAAAACUUUUGUGAUGAUAAGCUCUUUUUAAUCGAUCGACUUGAUCAAAAGCUUCUCUCCGAAAUGGGAAUCUUGAUGAUGCUGCAU
miR172*	supercontig_1	5256145	5256165	GGAGCATCATCAAGATTCACA	5256145	5256321	GGAGCAUCAUCAAGAUUCACAAAAUUAAACACAUUAGGGCUAGUAGUGUGGGGUUUGUGGUGGUGGGUGACGGUGAUGGCCCCUUCUGCUCUUUUUUUUUUCAGUGGUCCCGUUGCUUAUUUCACUGCAACACCCUUGGCUCUCUCUCUUUGAUUAUGGGAAUCUUGAUGAUGCUGC
miR172*	supercontig_1	5256321	5256301	GCAGCATCATCAAGATTCCCA	5256321	5256145	GCAGCAUCAUCAAGAUUCCCAUAAUCAAAGAGAGAGAGCCAAGGGUGUUGCAGUGAAAUAAGCAACGGGACCACUGAAAAAAAAAAGAGCAGAAGGGGCCAUCACCGUCACCCACCACCACAAACCCCACACUACUAGCCCUAAUGUGUUUAAUUUUGUGAAUCUUGAUGAUGCUCC
miR172*	supercontig_1	5256145	5256164	GGAGCATCATCAAGATTCAC	5256145	5256321	GGAGCAUCAUCAAGAUUCACAAAAUUAAACACAUUAGGGCUAGUAGUGUGGGGUUUGUGGUGGUGGGUGACGGUGAUGGCCCCUUCUGCUCUUUUUUUUUUCAGUGGUCCCGUUGCUUAUUUCACUGCAACACCCUUGGCUCUCUCUCUUUGAUUAUGGGAAUCUUGAUGAUGCUGC
miR172*	supercontig_1	5256321	5256302	GCAGCATCATCAAGATTCCC	5256321	5256145	GCAGCAUCAUCAAGAUUCCCAUAAUCAAAGAGAGAGAGCCAAGGGUGUUGCAGUGAAAUAAGCAACGGGACCACUGAAAAAAAAAAGAGCAGAAGGGGCCAUCACCGUCACCCACCACCACAAACCCCACACUACUAGCCCUAAUGUGUUUAAUUUUGUGAAUCUUGAUGAUGCUCC
miR172*	supercontig_53	1028987	1029007	GCAGCATCATCAAGATTCTCA	1028987	1029135	GCAGCAUCAUCAAGAUUCUCAUUUUCAUAGCUUACUGGAUAGCUAGCUAGCAAAUCCUUUUUGUAUCAAUGGCUGCUGAUGAUUGAUUACAAAUAUAUGUAUAUGCUACCUUAUAUUAGCAAUAUAUAUGUGAAUCUCGAUGAUGCUGC
miR172*	supercontig_53	1029135	1029115	GCAGCATCATCGAGATTCACA	1029135	1028987	GCAGCAUCAUCGAGAUUCACAUAUAUAUUGCUAAUAUAAGGUAGCAUAUACAUAUAUUUGUAAUCAAUCAUCAGCAGCCAUUGAUACAAAAAGGAUUUGCUAGCUAGCUAUCCAGUAAGCUAUGAAAAUGAGAAUCUUGAUGAUGCUGC
miR172*	supercontig_53	1028987	1029006	GCAGCATCATCAAGATTCTC	1028987	1029135	GCAGCAUCAUCAAGAUUCUCAUUUUCAUAGCUUACUGGAUAGCUAGCUAGCAAAUCCUUUUUGUAUCAAUGGCUGCUGAUGAUUGAUUACAAAUAUAUGUAUAUGCUACCUUAUAUUAGCAAUAUAUAUGUGAAUCUCGAUGAUGCUGC
miR172*	supercontig_53	1029135	1029116	GCAGCATCATCGAGATTCAC	1029135	1028987	GCAGCAUCAUCGAGAUUCACAUAUAUAUUGCUAAUAUAAGGUAGCAUAUACAUAUAUUUGUAAUCAAUCAUCAGCAGCCAUUGAUACAAAAAGGAUUUGCUAGCUAGCUAUCCAGUAAGCUAUGAAAAUGAGAAUCUUGAUGAUGCUGC
miR172*	supercontig_81	530107	530087	GCGGCATCATCAAGATTCACA	530107	530001	GCGGCAUCAUCAAGAUUCACAACAAAACUUUUGUGAUGAUAAGCUCUUUUUAAUCGAUCGACUUGAUCAAAAGCUUCUCUCCGAAAUGGGAAUCUUGAUGAUGCUGC
miR172*	supercontig_81	530107	530088	GCGGCATCATCAAGATTCAC	530107	530001	GCGGCAUCAUCAAGAUUCACAACAAAACUUUUGUGAUGAUAAGCUCUUUUUAAUCGAUCGACUUGAUCAAAAGCUUCUCUCCGAAAUGGGAAUCUUGAUGAUGCUGC
miR1888	supercontig_67	129594	129574	TAACTGAAGATTTTTGAAGAA	129850	129574	ACCUUCUAAAUCUGCAUUAGUAGGAAAAUCAUCCAUCUCCAUCACUCUGUUGUAUAAAUGUCCAUAGUAUGAUUUCAUCAAUAAAACAUUCGAAGAGCUUAGUUUCAUAUGGAAACUAUCUCUACUAUCGAACAAUUCACUUUAACCUUCGAGAUUGAUUCUCUGAACUUUAUAUAUUCUGCGAUAUCUCAAUCUUUCAAAUUCCCAAUCAACUCUAGACACCAAAUCUCAACCUUUGAAUACGUCAAGGACAAGCUAACUGAAGAUUUUUGAAGAA
miR2111	supercontig_56	785260	785240	TAATCTGCATCCTGAGGTTTG	785260	785182	UAAUCUGCAUCCUGAGGUUUGGAUCGACAUACCUGUCGUGUAUAUAUAUAUAUGUAUCCAGACCUUGGGAUGCGGAUUA
miR2111*	supercontig_56	785200	785180	GACCTTGGGATGCGGATTACC	785262	785180	GCUAAUCUGCAUCCUGAGGUUUGGAUCGACAUACCUGUCGUGUAUAUAUAUAUAUGUAUCCAGACCUUGGGAUGCGGAUUACC
miR2938	supercontig_58	21236	21256	GGTCTTTTGAGAGTGTTACAG	21236	21304	GGUCUUUUGAGAGUGUUACAGCAGAUUUUUGGACUUCAUCUUCUUGCUGAAAGACACAAUUAUAAGACU
miR319	supercontig_3	3671685	3671705	TTGGGCTGAAAGGAGCTCCTC	3671488	3671705	CAGGAGCUCCCUUCAGUCCAAUGGGCGGGCAAAGUAUGGGGAAGGAGUUGCUCCCACUCCAUGCAUUUGGUUGAGCUUAACAUUAAGUCCUUGAAGAUGGCAGCUCAAAUUUGAUGACUGGAAGUUUCUGUUUGAGAAAUAUUAAGCAUAGCCUUAUGCAUGAGAUGGCAGCUCUACCCACAUCUCAGUCCUCCGUAUUGGGCUGAAAGGAGCUCCUC
miR319*	supercontig_19	308240	308220	AGAGCTTCCTTCAGCCCACTC	308240	308073	AGAGCUUCCUUCAGCCCACUCAUGGAUGGGUAUGAAGGGGUAGAAGUAGCUGCCGACUCAUUCAUUCAGCCACUCAGUAUGUAAACUCGUCCCACUGUUGACUGUAUGAAUGAUGCGGGAGAUAUUUUUACAUCCAUCUUUCUCUGUGCUUGGACUGAAGGGAGCUCC
miR3437*	supercontig_10	676534	676553	CGGTGGACCTTGTTAATTGT	676534	676588	CGGUGGACCUUGUUAAUUGUUUUCUGGUUUUUGUUGUCAGUUCAAGGUUUCACUU
miR3441	supercontig_76	1137559	1137579	TTCTAAGTATCTTTGAAGAAA	1137407	1137579	GUACUUCAAAACAUGCUUAGGAGACUUUCUAACAACUAAUGUAUCAUUCAUCAAAGUUCCUAUAUUGAUACUUCACUACUAAAUAGAGUAGAAAAGAGGAAAAAUCAAUACUUACUUGAGGUUACUAGAGCUCUAUGGUUCAAUAUGUCAAUUUCUAAGUAUCUUUGAAGAAA
miR3441*	supercontig_107	187417	187397	CGAAGAAAATGGAGTCGTCTC	187706	187397	GCAGAUGUUUCCUUUUCUUUUCUCGAGCCAAAUUAUAUAGUUUAGUCUAGUUUGUUGACCUGUUGUUUUUCACGUGAAUAAAAAAAAUUGUAUAGAAGAGCAAUAAAUUCAGAGAAUCUGUACACAGAAUCGAUAACUAGAAUUAUCACGAGUAAGUUGAUUAAAUUUCACUGAUGGUUCAUUACAUUUUUGGGUUUGUAGAUCACUGUGUAUCCGUAGUCCAUCAGUCUAUUCAGUUGCAGAAAAUCGUUUGAAUUCCCCCCAGAAAUUAAACAGCAAGGGAAAACCACGAAGAAAAUGGAGUCGUCUC
miR3442	supercontig_4	2425454	2425474	TTTACAGTCTAAACATGGTAT	2425454	2425698	UUUACAGUCUAAACAUGGUAUCUGAUGUAUUUAUUUUAUGCUUUCGUAUGUAUGAAUCACAGUUUCGUCUAUUCUGGUUUGAAUUAUUGGGAAACCGAUGUUGUGUUAUUUUGUUUGGUGUGCAUUACUGGUUUACGGGUUUGUGUAUAAUUGGAUAAUUGAGACCAAGAAAAAUGGAAAAAGGUAAGUGAAUUCAUAAAUGAAUAAUGGCUACAGCCUUACUAGAUAUCCUGGGAGAUGGUGGA
miR3442*	contig_40132	1632	1612	ACCATTTTTAGATTCTGTATT	1670	1612	AUAUUAUCUAGUUCAAUGAGUAAAAUGAUCUUUCAUGAAACCAUUUUUAGAUUCUGUAU
miR3444*	supercontig_24	154703	154683	AATATTATCAATCTCCCTATA	154983	154683	UGUUUGGACAUUGAGAUGUAUUGUGCGCAGUCCCUGGACACUCGAAACAUUAAAUGGUACUAUAAAUUUUAGAUUAAUUAGGUGUCAUAUCUUUAAGUAAAGCCAUGGUUGGCUUCUCCUUCUUUACUUCGACUCCUUUCAUUUCCUAUUUUCUUGGCCAUCUUGAGCUAAAGGUGGGAUUAGUAUGGGAUGCUCCAUUCCCUUUAUUUUUGAGUUGUCUCUCAAUUUUCAUGGCCAUGUGUAGCAUAUCAUCCACCUCCAUGUAGUGUUGCAACUCCACAAUAUUAUCAAUCUCCCUAUA
miR3445	supercontig_13	1195247	1195267	TATGGATGGGGATTGTTTGCT	1195247	1195312	UAUGGAUGGGGAUUGUUUGCUUAGCUUUGAUGAGUUCAGAGUAAUGGUGCAGUGAUCUUAAUUAUG
miR3447	supercontig_103	170663	170643	TTTTAGTGTGTTTGTTATTAA	170706	170643	GUGGUUUCAAGCAUCUGAGAGAGAAGUGCUCUACCUUCCGACCUUUUAGUGUGUUUGUUAUUAA
miR3447	supercontig_4	3591374	3591354	TTTGAGTGTGTTGGTTATGTC	3591466	3591354	GUGUCAUGAUGAGCCACAUCAAGUACUCUGCUUGAAAACCUGGAGCUUUUCUUGGAUUUUAAUUGAGCGACAAGCUCUUGAUGAUCUCUGUUUUUGAGUGUGUUGGUUAUGUC
miR3447	supercontig_42	1851060	1851080	TTTTAGTGTGTTTTTTATGAG	1850986	1851080	CUCCAAAGAAAACAACCAAUUUUCUCCCUACCUUCAUUGGUAUUGUCAAAGUAGACAAAUAAUAAAAAGGAAGAUUUUAGUGUGUUUUUUAUGAG
miR3447	supercontig_587	15469	15489	TATGAGTATGTTGGTTATGAA	15469	15527	UAUGAGUAUGUUGGUUAUGAAACAAGCCAUUCUAGAGGUUUUCAUAGCACUAUAUUCGA
miR3448	supercontig_8	2070015	2070036	TCTGAGGATTTTTTTTGGGTTC	2069980	2070036	GAGCGUAGAGAGAUAUUAGGGUUUCAAUUUAGGGAUCUGAGGAUUUUUUUUGGGUUC
miR3513	supercontig_147	14369	14389	TTGATAAGTTAGAAATTATTT	14329	14389	GAAUAAUUUUGAAUUAAUUAAAAAUGCCACAAGUAUAAACUUGAUAAGUUAGAAAUUAUUU
miR3513	supercontig_31	800182	800162	TTGATAAGATAGATATGGTAA	800301	800162	AUGCCACUUUAUGAGUCGACCAAAAUCCAAUAAAACUAAGAGAUAAGGUGAGAGAUUUAGUUAAUAUAGUUACCCAUUUUCCAUGAAUAUGUAGAUUGAAACGUAUUUUUCUAAAGAGGUUGAUAAGAUAGAUAUGGUAA
miR3513	supercontig_8	2721244	2721224	TTAATTTTTGAATTTGTCTTC	2721244	2721120	UUAAUUUUUGAAUUUGUCUUCUGUAUGCCUUGAUUUUAUUUUAUUAGCUGCAACUGCGAAUGAUAUAUUAAUAACAAAUGUUGUAUAGAAAUCUUGCAACAUAGAAAUAGCAAGUAGGACAUUAA
miR390	supercontig_2	4098410	4098430	AAACTCAGGATAGATAGCGCC	4098410	4098514	AAACUCAGGAUAGAUAGCGCCACUACUCAUGAAUCGUGAUUUUACAUAUAUAUAUAUAUAUAUAUAUAUAGAUAUAGAGUUCAUGGCGCUAUCCCUCCUGAGCUU
miR390	supercontig_2	4098514	4098494	AAGCTCAGGAGGGATAGCGCC	4098514	4098410	AAGCUCAGGAGGGAUAGCGCCAUGAACUCUAUAUCUAUAUAUAUAUAUAUAUAUAUAUAUGUAAAAUCACGAUUCAUGAGUAGUGGCGCUAUCUAUCCUGAGUUU
miR390	supercontig_5	1983245	1983265	AAGCTCAGGAGGGATAGCGCC	1983245	1983315	AAGCUCAGGAGGGAUAGCGCCAUGGCGGGUCUUGAAUCUUGAUCUUCAUUUGCGCUAUCCAUCCUGAGUUU
miR390	supercontig_5	1983315	1983295	AAACTCAGGATGGATAGCGCA	1983315	1983245	AAACUCAGGAUGGAUAGCGCAAAUGAAGAUCAAGAUUCAAGACCCGCCAUGGCGCUAUCCCUCCUGAGCUU
miR390*	supercontig_2	4098496	4098516	CGCTATCCCTCCTGAGCTTTA	4098408	4098516	UGAAACUCAGGAUAGAUAGCGCCACUACUCAUGAAUCGUGAUUUUACAUAUAUAUAUAUAUAUAUAUAUAUAGAUAUAGAGUUCAUGGCGCUAUCCCUCCUGAGCUUUA
miR390*	supercontig_2	4098428	4098408	CGCTATCTATCCTGAGTTTCA	4098516	4098408	UAAAGCUCAGGAGGGAUAGCGCCAUGAACUCUAUAUCUAUAUAUAUAUAUAUAUAUAUAUAUGUAAAAUCACGAUUCAUGAGUAGUGGCGCUAUCUAUCCUGAGUUUCA
miR390*	supercontig_5	1983297	1983317	CGCTATCCATCCTGAGTTTCA	1983317	1983243	UGAAACUCAGGAUGGAUAGCGCAAAUGAAGAUCAAGAUUCAAGACCCGCCAUGGCGCUAUCCCUCCUGAGCUUAA
miR390*	supercontig_5	1983263	1983243	CGCTATCCCTCCTGAGCTTAA	1983243	1983317	UUAAGCUCAGGAGGGAUAGCGCCAUGGCGGGUCUUGAAUCUUGAUCUUCAUUUGCGCUAUCCAUCCUGAGUUUCA
miR391	supercontig_139	603627	603647	TACGCAGGAGAGATGGCGCCG	603627	603712	UACGCAGGAGAGAUGGCGCCGUCAGCCGUGCCUAUCUCCAUUGGGUGAGCGACUAGCUUGGCUGCCGGCAUCAUGUCUCUUGCAUA
miR393	supercontig_19	1806919	1806898	TCCAAAGGGATCGCATTGATCC	1806919	1806799	UCCAAAGGGAUCGCAUUGAUCCUUUACAAGGUGAAAGCAAUCUAUAUAUAUAUAUGUGUGUGUGUGUAUAUAAGUCUGUCUCCUGUAUAUAUAGAGUUUAGGAUCAUGCUAUCCCUUUGGA
miR393*	supercontig_19	1806817	1806797	ATCATGCTATCCCTTTGGATT	1806921	1806797	CAUCCAAAGGGAUCGCAUUGAUCCUUUACAAGGUGAAAGCAAUCUAUAUAUAUAUAUGUGUGUGUGUGUAUAUAAGUCUGUCUCCUGUAUAUAUAGAGUUUAGGAUCAUGCUAUCCCUUUGGAUU
miR394	supercontig_2	17562	17581	TTGGCATTCTGTCCACCTCC	17562	17631	UUGGCAUUCUGUCCACCUCCAUUAUACCCAAUUCAGCUCGCCUUCUGUUUGGAGGCGGCCAGGAUGUCAA
miR394	supercontig_26	1711096	1711077	TTGGCATTCTGTCCACCTCC	1711096	1711003	UUGGCAUUCUGUCCACCUCCACUGCGCAUCGACCAAUUCAAAAAAAAAAAAAAAAAAAAAAAGGUACAAGGAAAGGAGGUGGGCAUACUGUCAA
miR394*	supercontig_26	1711020	1711001	AGGTGGGCATACTGTCAACA	1711098	1711001	UAUUGGCAUUCUGUCCACCUCCACUGCGCAUCGACCAAUUCAAAAAAAAAAAAAAAAAAAAAAAGGUACAAGGAAAGGAGGUGGGCAUACUGUCAACA
miR394*	supercontig_36	11462	11481	AGGTGGGTTTACTGCTAATA	11346	11481	GAUUACUAGUAGAAUGGCUCCCCUCAUCUCAAAGAAUGGAAGUAAGAAAAAAAAAAAUAAAGUGAAUUAUAAGGUGUCCAAAUUAAUGGGCUUUACUGGAUUUGCUUCGAUGAGGAAGGUGGGUUUACUGCUAAUA
miR395	supercontig_183	228261	228241	CTGAAGTGTTTGGGGGAACTC	228310	228241	GAGUUUCCCUGACCACUUCAAUGCAUGCGGGCUCAUUUUAGGCCUAAUACUGAAGUGUUUGGGGGAACUC
miR395	supercontig_183	234114	234094	CTGAAGTGTTTGGGGGAACTC	234163	234094	GAGUUUCCCUGACCACUUCAUUGCAUGAGGGCUGAAUUUAGUCCUAAUACUGAAGUGUUUGGGGGAACUC
miR395	supercontig_183	234898	234878	GTGAAGTGTTTAAGGGAACTC	234878	234936	GAGUUCCCUUAAACACUUCACUGAAUUUCAUUAUUCCACUGAAGUGUUUGGGGGAACUC
miR395	supercontig_183	234916	234936	CTGAAGTGTTTGGGGGAACTC	234936	234878	GAGUUCCCCCAAACACUUCAGUGGAAUAAUGAAAUUCAGUGAAGUGUUUAAGGGAACUC
miR395	supercontig_183	235102	235082	GTGAAGTGTTTAAGGGAACTC	235082	235140	GAGUUCCCUUAAACACUUCACUGGAUGUUAUCAUUCCACUGAAGUGUUUGGGGGAACUC
miR395	supercontig_183	235120	235140	CTGAAGTGTTTGGGGGAACTC	235140	235082	GAGUUCCCCCAAACACUUCAGUGGAAUGAUAACAUCCAGUGAAGUGUUUAAGGGAACUC
miR395	supercontig_190	56354	56334	CTGAAGTGTTTGGAAGGACCC	56354	56223	CUGAAGUGUUUGGAAGGACCCCAAGGAAGAGUUUUCUGCAACGUAUGCUUCGGGAACGGUUGAUGAAUCGGAAGACAGAUAGCCCUUAGCUAUUUUCAUGGUGGAGUCAAAGUGUUCUUCCAAUUUCUUUAG
miR395	supercontig_42	185683	185703	CTGAAGTGTTTGGGGGAACTC	185629	185703	GAGUUCCCCUGAGCACUUCACCGGAGAUAUAUAUAUAUAUAUAUAUCAAUCUCGCUGAAGUGUUUGGGGGAACUC
miR395	supercontig_42	184597	184577	CTGAAGTGTTTGGGGGAACAC	184643	184577	GAGUUCCUCUAAUCACUUCAUUGGGAGUCUCCAAUUACUAAAUCCACUGAAGUGUUUGGGGGAACAC
miR395	supercontig_42	184623	184643	ATGAAGTGATTAGAGGAACTC	184577	184643	GUGUUCCCCCAAACACUUCAGUGGAUUUAGUAAUUGGAGACUCCCAAUGAAGUGAUUAGAGGAACUC
miR395*	supercontig_183	234880	234900	GTTCCCTTAAACACTTCACTG	234880	234934	GUUCCCUUAAACACUUCACUGAAUUUCAUUAUUCCACUGAAGUGUUUGGGGGAAC
miR395*	supercontig_183	235084	235104	GTTCCCTTAAACACTTCACTG	235084	235138	GUUCCCUUAAACACUUCACUGGAUGUUAUCAUUCCACUGAAGUGUUUGGGGGAAC
miR395*	supercontig_183	235138	235118	GTTCCCCCAAACACTTCAGTG	235138	235084	GUUCCCCCAAACACUUCAGUGGAAUGAUAACAUCCAGUGAAGUGUUUAAGGGAAC
miR395*	supercontig_183	234934	234914	GTTCCCCCAAACACTTCAGTG	234934	234880	GUUCCCCCAAACACUUCAGUGGAAUAAUGAAAUUCAGUGAAGUGUUUAAGGGAAC
miR395*	supercontig_183	234161	234141	GTTTCCCTGACCACTTCATTG	234161	234096	GUUUCCCUGACCACUUCAUUGCAUGAGGGCUGAAUUUAGUCCUAAUACUGAAGUGUUUGGGGGAAC
miR395*	supercontig_42	184579	184599	GTTCCCCCAAACACTTCAGTG	184579	184641	GUUCCCCCAAACACUUCAGUGGAUUUAGUAAUUGGAGACUCCCAAUGAAGUGAUUAGAGGAAC
miR395*	supercontig_42	185631	185651	GTTCCCCTGAGCACTTCACCG	185631	185701	GUUCCCCUGAGCACUUCACCGGAGAUAUAUAUAUAUAUAUAUAUCAAUCUCGCUGAAGUGUUUGGGGGAAC
miR395*	supercontig_42	184641	184621	GTTCCTCTAATCACTTCATTG	184641	184579	GUUCCUCUAAUCACUUCAUUGGGAGUCUCCAAUUACUAAAUCCACUGAAGUGUUUGGGGGAAC
miR395*	supercontig_569	2569	2589	GATCCCTTAAACATTTTATTG	2569	2625	GAUCCCUUAAACAUUUUAUUGAGAGCUUCUAUAACAACAAUGAAUUGUAGAGGGGGC
miR396	supercontig_1596	9940	9960	TTCCACTACTTTCTTGAATTT	9940	10000	UUCCACUACUUUCUUGAAUUUCGAUAAGCUUUAAAUUACAAACGCAAGAAAAUUGUGCGAA
miR396	supercontig_217	178332	178352	TTCCACAACCTTCTTGAATTG	178332	178429	UUCCACAACCUUCUUGAAUUGAUAAUUGCAUAUGCUUAUUAAAUAAGCUGCUUUUUUCCCUCAAUAACUUACGUACACAGUUCAAGAAAGCUGUGGAA
miR396	supercontig_217	178429	178409	TTCCACAGCTTTCTTGAACTG	178429	178332	UUCCACAGCUUUCUUGAACUGUGUACGUAAGUUAUUGAGGGAAAAAAGCAGCUUAUUUAAUAAGCAUAUGCAAUUAUCAAUUCAAGAAGGUUGUGGAA
miR396	supercontig_46	313665	313685	TTCCACAGCTTTCTTGAACTT	313665	313802	UUCCACAGCUUUCUUGAACUUCUUUUUUCACUUCACCUCUCUCUCGUGAUUUUUUCUUUUUUCUUUUUUUUUUCUUUUAAACGAGGGAGACGGUUAAGUAUGUGAUUUUCCCAGGAGAAGCUCAAGAAAGCUGUGGGA
miR396	supercontig_46	319936	319956	TCCCACAGCTTTATTGAACCG	319936	320014	UCCCACAGCUUUAUUGAACCGCAAUCGAUAUACAGAAUUUUCUCCUAAUACAGAUCAUGCAGUUCAAGAAAGCUGUGGA
miR396	supercontig_46	320015	319995	TTCCACAGCTTTCTTGAACTG	320015	319936	UUCCACAGCUUUCUUGAACUGCAUGAUCUGUAUUAGGAGAAAAUUCUGUAUAUCGAUUGCGGUUCAAUAAAGCUGUGGGA
miR396*	supercontig_46	313784	313804	GCTCAAGAAAGCTGTGGGAGG	313663	313804	UUUUCCACAGCUUUCUUGAACUUCUUUUUUCACUUCACCUCUCUCUCGUGAUUUUUUCUUUUUUCUUUUUUUUUUCUUUUAAACGAGGGAGACGGUUAAGUAUGUGAUUUUCCCAGGAGAAGCUCAAGAAAGCUGUGGGAGG
miR396*	supercontig_46	319954	319934	GTTCAATAAAGCTGTGGGAAG	320017	319934	UCUUCCACAGCUUUCUUGAACUGCAUGAUCUGUAUUAGGAGAAAAUUCUGUAUAUCGAUUGCGGUUCAAUAAAGCUGUGGGAAG
miR396*	supercontig_46	319997	320017	GTTCAAGAAAGCTGTGGAAGA	319933	320017	UCUUCCCACAGCUUUAUUGAACCGCAAUCGAUAUACAGAAUUUUCUCCUAAUACAGAUCAUGCAGUUCAAGAAAGCUGUGGAAGA
miR397	supercontig_26	1747399	1747379	TCGTTGAGTGCAGCATTGATG	1747399	1747122	UCGUUGAGUGCAGCAUUGAUGAUUCGAAGCAUGUAGGUCUUGCCGGAUUCUACUGUUAGUGUGUAGCCUCGCAAAUAAUUAAGCAUCUUCAUCAUUCUGCUGUAUGAAAAAAAACGUGACUGAUUAACCAUGAAAACUGCAACUAUAUGAUGUAUAUAUGAGUACUCUUGUGAUGAGCAGCUUGGGACAGGCCCUGGCAAGCCAUUGAUGGUGUGAGCGUCAGGGACUUUAGGGGCGAAGCCUGACUUUCAGAGCUUCAUUGAUGACUGCUUCAACGU
miR397	supercontig_27	1548972	1548952	TCATTGAGTGCAGCGTTGATG	1548972	1548895	UCAUUGAGUGCAGCGUUGAUGAGUUAUUUUUGCCUUUCAGAGUUUUGUCAUGGAUCUUACCAGCGCUGCACUCAAUUA
miR397	supercontig_56	1104579	1104559	TTATTGAGTGCAGCGTTGATT	1104623	1104559	CAACAACAGUCAUUUUAUGAUUAGCAAUCUUGAAGAAUAGCUGGUUAUUGAGUGCAGCGUUGAUU
miR397*	supercontig_27	1548913	1548893	CCAGCGCTGCACTCAATTATG	1548974	1548893	CAUCAUUGAGUGCAGCGUUGAUGAGUUAUUUUUGCCUUUCAGAGUUUUGUCAUGGAUCUUACCAGCGCUGCACUCAAUUAUG
miR398	supercontig_1	1672760	1672779	TGTGTTCTCAGGTCACCCCT	1672699	1672779	AGGGGUGCCACCCGAGAACACAUGUGGGUUGGUUGCCUCUCUCCCAUCCACCAACGCACUUUGUGUUCUCAGGUCACCCCU
miR398	supercontig_1	1672760	1672780	TGTGTTCTCAGGTCACCCCTT	1672698	1672780	GAGGGGUGCCACCCGAGAACACAUGUGGGUUGGUUGCCUCUCUCCCAUCCACCAACGCACUUUGUGUUCUCAGGUCACCCCUU
miR398	supercontig_34	1614486	1614505	TGTGTTCTCAGGTCGCCCCT	1614400	1614505	GGGGACGACAUGAGAUCACACGAAAGGAAGCCCGCAGAAGGACAAAACCGUAAAUGUAAUCUGGUGGUAUAAUCCUCUGUGCUUCGUGUGUUCUCAGGUCGCCCCU
miR398	supercontig_34	1614486	1614506	TGTGTTCTCAGGTCGCCCCTG	1614399	1614506	CGGGGACGACAUGAGAUCACACGAAAGGAAGCCCGCAGAAGGACAAAACCGUAAAUGUAAUCUGGUGGUAUAAUCCUCUGUGCUUCGUGUGUUCUCAGGUCGCCCCUG
miR398	supercontig_5	1506534	1506515	TTTCTTCTCTGGTCACCCCT	1506534	1506419	UUUCUUCUCUGGUCACCCCUCUGUCGGCUAGGGUUUUGGUUCCCUGCAAAGAGAAGUUUAAAUACUCAUCUUCAUUCGAUCCAGACUAUCCGUUCGAGUUGACGUAGAGCGAGAAG
miR398*	supercontig_0	297168	297188	TGGTTGATATGAGGACATGTG	297074	297188	UGAAUGUCUUUAUAAUCUUGCCAAAGUGUUGAAACACUGCCUUGAAUCCAACCUAGUCCUGAAUUAUAAAAAGUUUCAUUUCAUGGUUUAUUAAUGGUUGAUAUGAGGACAUGUG
miR399	supercontig_4	3751380	3751400	TGCCAAAGGAGAGTTGCCCTG	3751327	3751400	UAGGGCACCUCUUUCUUGGCAGGUGAUGAUAGUGCCCAGAAGGUCAUAUAACUUGCCAAAGGAGAGUUGCCCUG
miR399	supercontig_4	3745850	3745830	TGCCAAAGGAGAGCTGCCCTG	3745942	3745830	UAGGGCACUUCUCGUUUGGCAGGUUGAAGAGGGUUAUAGUCUGCUUGCUUGCAGCAUUUUAUAUUUUAUAGGUUUACCCUAUAUUCCGAACUUGCCAAAGGAGAGCUGCCCUG
miR399	supercontig_4	3745922	3745942	TGCCAAACGAGAAGTGCCCTA	3745830	3745942	CAGGGCAGCUCUCCUUUGGCAAGUUCGGAAUAUAGGGUAAACCUAUAAAAUAUAAAAUGCUGCAAGCAAGCAGACUAUAACCCUCUUCAACCUGCCAAACGAGAAGUGCCCUA
miR399	supercontig_7	813752	813772	TGCCAAAGGAGATTTGCCCAG	813676	813772	CAGGGCAACAUCUUCUUAGGCAGGUUGGUGUUCAAGACACUGAUAUACCAUUAGAUUUGUUUCUCAGUGUGUUCCCUGCCAAAGGAGAUUUGCCCAG
miR399	supercontig_7	849330	849350	TGCCAAAGGAGATTTGCCCGG	849277	849350	CUGGGUGAAAUCUUUUUUAGGCAGGUGGGCAAUUUUCUCUUCAAUGAGCCUCCUGCCAAAGGAGAUUUGCCCGG
miR399	supercontig_7	857934	857954	TGCCAAAGGAGAATTGCCCTG	857848	857954	CAGCGCAGUCCUCCUUUGGCAGAGAGAGCUGCAGCAUGUAGCCAGCAAGGCCGAUUAUGAUGAUGCAUGCAUGCAUGUUCUUGGUUUGCCAAAGGAGAAUUGCCCUG
miR399	supercontig_7	863838	863858	TGCCAAAGGAGAATTGCCCTG	863752	863858	CAGCGCAGUCCUCCUUUGGCAGAGAGAGCUGCAGCAUGUAGCCAGCGACAAUGAUCAUGGUGAUGCAUGCAUUCAUGUUCUUGGUUUGCCAAAGGAGAAUUGCCCUG
miR403	supercontig_18	535442	535462	TTAGATTCGCGCACAAACTTG	535462	535335	CAAGUUUGUGCGCGAAUCUAAUCCAAAAAAACUCAUCACUGAAACAGGCUUCUUGCCGUUCCCCUUUGAUUUACUAAUCAAAUGCACUGCUUCAUGGCGGGUGUGUGCUAGAUUCACGCACAAACUCG
miR403	supercontig_18	535355	535335	CTAGATTCACGCACAAACTCG	535335	535462	CGAGUUUGUGCGUGAAUCUAGCACACACCCGCCAUGAAGCAGUGCAUUUGAUUAGUAAAUCAAAGGGGAACGGCAAGAAGCCUGUUUCAGUGAUGAGUUUUUUUGGAUUAGAUUCGCGCACAAACUUG
miR407	supercontig_100	909629	909609	TTTAAATGATATAGTTTTTGT	909629	909545	UUUAAAUGAUAUAGUUUUUGUAAUCAAUUACUGAAAUGUGAAAAGGAGAUUAAGUAAGAAAUAGUAUAGAAAAUAUGUAUUUGUA
miR407	supercontig_24	2120207	2120227	TTTAAATGATATAATTTTTGT	2120108	2120227	UCAAAAUUUAUGAAGUUUGAAAUUAUGAUUUGUAUGAUUAUGUUAUCUUGAUAAAGCAUGUUAUAUGAUCCUAUAUGCACUUGAUGAUUUGCAUGUAAUUUUAAAUGAUAUAAUUUUUGU
miR407	supercontig_24	330458	330438	TTTAAATGATATAATTTTTGT	330506	330438	ACAAAGCAUGUUAUAUGAUCAUAUAUGCACUUGAUGAUUUGCAUGUAAUUUAAAUGAUAUAAUUUUUGU
miR407	supercontig_269	113067	113087	TTTAAATGATATAATTTTTGT	113067	113227	UUUAAAUGAUAUAAUUUUUGUGAUCAAUUACUGGGCAAUCCUCAAAUGUCAGAGGGUACACAAUCAUCUAUAAGGAGGAGUUCUCUUACGUCUUUUCAGAUCAGAUGGGGUGAAAUAGAAUUUCUCAAAGCUAAUAAUCCAACAUAUUAUAUCAUCGUAAA
miR407	supercontig_46	1644868	1644848	TGTAAATCCTATGCTTTTGGT	1644984	1644848	GUCAAAAACUGGGGUCAUGCUUCGCAUUGUGGUUUCCUUUCCGUUGUUAUAAACCCUUUCUGCUAAGUUUAAGUCAGGAAUCAUGAAGGAAUUCCGCAAGGCCUCAUUCCCGUGGCUGUAAAUCCUAUGCUUUUGGU
miR407	supercontig_61	1410061	1410081	TTTAAATGATATAATTTTTGT	1410061	1410146	UUUAAAUGAUAUAAUUUUUGUGAUCAAUUACUGAAAUGUGAAAAAGAGAUUUAACUAUGAAAUGAUAUGAAAAUUAUGCAUUUGUA
miR408	supercontig_812	11534	11554	ATGCTCTGCCTCTTCCCAGCC	11553	11468	GCUGGGAAGAGGCAGAGCAUGGAUGGAGUCAUUAACAAUAUACCCUUCUGUUUUUGGUUCUACCCCUGCACUGCCUCUUCCCUGGC
miR408	supercontig_812	11488	11468	CTGCACTGCCTCTTCCCTGGC	11467	11554	AGCCAGGGAAGAGGCAGUGCAGGGGUAGAACCAAAAACAGAAGGGUAUAUUGUUAAUGACUCCAUCCAUGCUCUGCCUCUUCCCAGCC
miR408*	supercontig_812	11552	11532	CTGGGAAGAGGCAGAGCATGG	11552	11469	CUGGGAAGAGGCAGAGCAUGGAUGGAGUCAUUAACAAUAUACCCUUCUGUUUUUGGUUCUACCCCUGCACUGCCUCUUCCCUGG
miR414	contig_33076	2335	2315	TCACCTTCATCATCATTATCA	2599	2315	UGAUGAUGAUGAUGGUGGUGAUGGUGAUGAUGAUCAUUAUCCAGAUUCUUUGAAAAAAUCAACAAGUGAUCAUGAUGUUUCUGAUUCUGAACUGUUAAUCUUCAAGGAUUCAAAGAAGAGAAGCAAAUUCAAGUGUACUACUUGUGACAAGAUCUUCCAGUCUUACCAAGCUUUAGGAGGCCACAGAGCUAGCCAUAAAAAAACCAGAGGCUGCUUUUCUUCGACAAUUGACACCAAUGAGAACACCAUUAAUGAAACUCAUCAUCACCUUCAUCAUCAUUAUCA
miR414	contig_39771	557	537	TCATCTTCATCTTCTTCGTCG	557	292	UCAUCUUCAUCUUCUUCGUCGUCUCCGGCGUCUUCGACUCUCGGCCCAACCAGGCCGCGCCACCCGGUCAUCAUCUACACUCACUCGCCCAAGAUCAUCCACACCCACCCCAAGGACUUCAUGGCGUUGGUGCAGAAGCUCACCGGGCUGUCUCGCUCCAACGAUGUCAAUGCCGCAGCUAAACAGAGGAAUCCGGAAAACGGAGUGACAACAGCGGAGGAGGAACAGAAUAGGAACGCCGGUGGCAACAACAAGGUUGGGAAUGG
miR414	supercontig_1	2159430	2159410	CCATCTTCATCATCATCTTCA	2159430	2159171	CCAUCUUCAUCAUCAUCUUCAUCUUCUUGUUUAUUGCUCACAAGAGAUCAUGUGACAUCCAUUAUUUUCUCCACCAGCAACCCUACUUUUUCAUCUUUUCGUUUGAUGUGGAGCAGCUGCUCUUACUUGUGAGCAGUGGCAAAUGCCGCUUCUCUUGGCUAUCCAUAAUGGGGUUUACAAUGAUGACAAGAUUUUUCUUCCUGUAACAGUGAUUUGAAGUGAAAAUACUCAGAUUUCUAGGGGGUGAUAAUGACACGAGG
miR414	supercontig_10	2967255	2967275	TCATCATCATCATCATCACCA	2967255	2967535	UCAUCAUCAUCAUCAUCACCACCAUCAUCAAUGGCGUCGAAACUCACUCUCCUCUUCGCCACCUUCGCUCUCUUCAUGCUCCUCGCCAAAGCCUCCUCAUUCGACCUCCAAUACGAGUUUGAGGAGGAUGAGGAGAACCAACGACGACCGCAACAACAGAGAUGCCAACAGGAGUUCGUGAGGCACCAACGACUCAGAGCUUGCCAGCGUUUCAUCAGGAGACAAACCUCGAGAGGACCUCGCCUGGAAGAUGAAUUAGUAGUCGAUGAUGAAGAUGAGGA
miR414	supercontig_10	2997796	2997776	TCATCCCCATCATCATCATCA	2997796	2997517	UCAUCCCCAUCAUCAUCAUCAUCAAUGGCGUCGAAACUCACUCUCCUCUUCGCCACCUUCGCUCUCUUCAUGCUCCUCGCCAAAGCCUCCACAUUCGACCUCCAAUACGAGUUUGAGGAGGAUGAGGAGAACCAACAACGACCGCAACAACAGAGAUGCCAACAGGAGUUCGUGAGGCACCAACGACUCAGAGCUUGCCAGCGUUUCAUCAGGAGACAAACCUCGAGAGGACCUCGCCUGGAAGAUGAACUAGAAGUCGAUGAUGAAGAUGAGGAGAAUC
miR414	supercontig_104	170959	170979	TCATCATGATCATCACCGTCA	170896	170979	UUGACGUUGUGAUGAUCAGACCUUUGAGUUUCCGUCAUGAGUGAUGGAUAGAGCUGGGUGGAUUCAUCAUGAUCAUCACCGUCA
miR414	supercontig_106	36395	36375	TGATCATCATCATCATCATCA	36513	36375	GGAUGAUCAUGAUGAGGUUAGUAUUCAUGAAAGGGUUCUUAAAGUAAACACCAAGGACUAUGGAAGAUAUGAUCCAUCACCAAAUCUUGUUAGGCCUCCAUUCAAGCUCAUACCAAACUGAUCAUCAUCAUCAUCAUCA
miR414	supercontig_11	2450801	2450781	TCATCTTTAGCATCATGGTCA	2451047	2450781	UGACCAUUGGCUAGUGAAGAUGGAAUAUUGAAAAACAGAUCGAAGCAAGAAUAUGGACCAACAAGCAAACAGACCAAAGCCAGUUUAAUGCACAAGACUAUCAACUUACACAGAAAAUUAAGUCUGAACAGUUUGCAUAUAUUCUAACCCUAAAGAAAGCCACCACCCGUCCAUGUGCCAUCAGAAUUCCCAUUAUGACCAGCAGCUUUCUUAUCAGAUGCACUCUGGUAGAAGUUAUCAUACCCAUCAUCUUUAGCAUCAUGGUCA
miR414	supercontig_137	36385	36365	TCATCTTCATCAACTTCGTCA	36517	36365	AAAUGAAGCUCUGAUGAAGAAGCUAGCCGGAUUUGGCAUGAAAAAUCAGAUGACAUUCAAUUCAAAAUACUAAAAGAAAAUGAAGCUCUACCAACUGUUGGACAACAACUAAUUCCUCCAAAUUCACCUGACUCAUCUUCAUCAACUUCGUCA
miR414	supercontig_142	186598	186618	TCATCATTATCATCATCTTCA	186598	186758	UCAUCAUUAUCAUCAUCUUCAUCUGCGAUUGGGAGGUAUAUGAGAAAAUCUAAAGGUGACUUGCCAGAUCAUGUAAUCCAUGAUUCUAGAAAUGAAGAAGACAUGGUAAAGGCUGCUGCUCUAAUUUCUCAGUAUGAGUAUGAAGAUGAAUAUGAUGAUUC
miR414	supercontig_19	429806	429786	TCATCTTCTTCCTCATCGGCA	429806	429692	UCAUCUUCUUCCUCAUCGGCAUCGGAAUCGCCAGUCUCAUGUGGGUCCUGCCUGCGGGAAGGCCCGUUCGAAUACAACGUUCGGCGAAAUUCCGGGGCUUGAGGGGCGGAGAAGU
miR414	supercontig_19	277945	277925	TCATCTTCTTCTTCATCTTCA	278275	277925	AAAAGGUGACAGGAUAUGGCAGAUUGCGUUCGGGAGUGGAUUCAAAUGCAACAGUGCGGUUUGGAAAUGCAACAGAAGCAUCAAAACUCCCACGGAUGGACCGUGGGCUGAUUGCAUUGAGAGGUACCCUGUUCAUAUUCCUGAGAUUGUGAAGCUCUGAGACAGAAUUUCAGACAAAAAAAGGUGGUGCUUAUUUAUUACUUUGGAUGAUUCAGUAAGUAUUACUUUGGAUGAUUCAGCAAGUACUUUAGAAAUUUAGAACCCAAAAAAAAAAAAUGUUGAUGAUUAUCAUAACGUCUGUGGAUUUGCAUUUACUUCCCAUCUUCUUCUUCAUCUUCUUCUUCAUCUUCA
miR414	supercontig_195	388798	388818	TTATCATCATCATCATCATCA	388798	389084	UUAUCAUCAUCAUCAUCAUCACCAUCUCCAAACUUUGAAAGAUUCAUUCCCCCAUUACCACUAGUUAUAAUUUGCUUCAUUUCUAUCCCACUUGAUAGUACUAUCUUACGGCUUGGGGAAUUCUGCAAUUCAUGACUCAAUAUCCUUUGUUUCUUUGUAGUACUACUCCUGAUCUGAUUAUCAUCAUUAUCAGCAGCUUUAGUACUAUUAAUUCUGGCCGGUUCGACACGAUAAUCCGAGGAUCCAACGAGGUUGAUGAAGCUGGUUUGGUGCUGGUGAAGAGAUCU
miR414	supercontig_2	4004189	4004209	TCATCATCATCATCATCCTCA	4004189	4004412	UCAUCAUCAUCAUCAUCCUCAUCGUCCAUAGCUUCUUCUCAUGUAAUUCAGGGCUCUAAUCAACUUUCUGGUGAAAUCCCAGAUCAGUCAUUUGUCACAAAUGGUAUUGGUCAGAUGGAUUCUGCUGCGACACCAGAUAAUUCUUCCAUAUCAAUAGGGGAUGAUGACUUUGAUAGGAGCUCCCAGAAGAGUAAAUCUGGUGGUGAUGAUCUUGAUGAAGAUGA
miR414	supercontig_2	4172966	4172946	TCATATTCATCATTATCATCA	4172966	4172817	UCAUAUUCAUCAUUAUCAUCAUCAUAUCAACCCACUGCAGUUAUAUCAUCAUUAUCAACAACAACUCAGUUGGGAUUUCAUAGAUUGGGAAGACUUCCCGAAUGGGACUGAGGAAGAAGAAGAAGAGGAAGAUGAGGAAGAUGAGUUAGA
miR414	supercontig_2011	7050	7030	TCATCTTCATCTTCATCTTCA	7148	7030	UGAAAGUGAAGUGAAGUGAGGUGAUCAAGAUCAUCAUCUUUAUAUACAUUAUCAUUAAUUAUUAUAUGUUUAUCUCACAUCAGAUGGGACUUGCCUCUUCAUCUUCAUCUUCAUCUUCA
miR414	supercontig_21	1468341	1468321	CCATCATCATCATCATCATCA	1468341	1468045	CCAUCAUCAUCAUCAUCAUCAUCAAAUCUAAAAUCUAACCUCAAAACUCUCUCGGUGAGGUCGUCUUUUUCUUUUCACAUUUUCCGAUAAACUAUAGCGAAGCUAGGUAUAUAUUUAACUCAUUUUGAUCAUCUACACAUAAACAAAACAAGAACAAAUUCCCAGUUGAUUCAACGAUUGUGAAGAGGAUCUGAAGCGUUGGGAACUCUUCUCUUGUUUGAAUACACCAUGUCAAAUGAGUGCUUGAAGCUUCGAUGUCGUUUUUGCUGCUGGUGUCGAUGGUGAUGGUGAUGGUGG
miR414	supercontig_224	89744	89724	TCATCATGATCATCATCATCA	89744	89685	UCAUCAUGAUCAUCAUCAUCAUCAUGAUGUGAUCAUCGAUGAUGAUGACGAAAAUGAUGG
miR414	supercontig_30	1662195	1662215	TCACCATCATCATCATCGTTA	1662152	1662215	CUACGAUGAUGAUGAUGAUGAUGAUAAAGCUUGUUUAUGGAAAUCACCAUCAUCAUCAUCGUUA
miR414	supercontig_34	1622103	1622083	TCATCTTCATCGTTATTGTCA	1622278	1622083	UGUUCAUGACGAGGAGAAGGAGAGGAUACAGGGGACGACGUCGUUUCCUGCGAUGGCGUUUGCCGAUGAGUUGUUUCGUGAUGGGAAGCUUGUUAUGCCACUGAAACUCCCACCUCGUCUUCAGUACAAGUUUGGUUAUAGAGAUAGCCAAUUAUUGGAAAAAACGUCGCCGUAUUCAUCUUCAUCGUUAUUGUCA
miR414	supercontig_37	686785	686805	TCATCATCATCATCATCATGA	686655	686805	AGAUGAUGAUGGAGAUGAUGACUUAGUACAGAAGCUCCAUAAAUGAUGAUUCUCGCUAUAUACCUGCGCUAACACUUGAUGAUUAUUUGAUCUCUGCAGAUUAUGAUCAUAUAAGUGGGAUAAAUGUGUAUCAUCAUCAUCAUCAUCAUGA
miR414	supercontig_37	686672	686652	TCATCTCCATCATCATCTTCA	686808	686652	UGAUCAUGAUGAUGAUGAUGAUGAUACACAUUUAUCCCACUUAUAUGAUCAUAAUCUGCAGAGAUCAAAUAAUCAUCAAGUGUUAGCGCAGGUAUAUAGCGAGAAUCAUCAUUUAUGGAGCUUCUGUACUAAGUCAUCAUCUCCAUCAUCAUCUUCA
miR414	supercontig_38	1247027	1247047	TCATTATCATCATCATCATCA	1246939	1247047	UGAUGUUGAUCAUGAUCGUAAGAGUAGCCAUAGUGAACCAGCAGCAACAUAGGAUUCAUAACAAGACCAUAGUAAUUGUUCAACUACUUCAUUAUCAUCAUCAUCAUCA
miR414	supercontig_39	833309	833329	TCATCATCATCATCATCATCA	833309	833454	UCAUCAUCAUCAUCAUCAUCAUCACUUUGGUGUUGUUCGUAAGUUUCUGCAGGUAAUUUUUUGUUUGAAGAAUUAACACUUUGAUCAUCAUCAGAAUCGUUGGUAGUUUCAUCAUUUGAUUGUGAUUCUGAUUGUGAUUGUGAUUU
miR414	supercontig_48	17495	17515	TCATCATCATCATCATTATCA	17432	17515	UGGGAGUGGAGAUGGGAUGAGAAUCAGGUGCCAUGAUGUAGCGGUGGUGAAUCAUCAUCACGAUCAUCAUCAUCAUCAUUAUCA
miR414	supercontig_48	455108	455128	TCATCATCATCATCATCATGA	454942	455128	UUAGUAGUGGAGAUGGGAUGACUCUUGAUUUCUUGGGGAUUGGCGGGUCAAGAAACAGCGGUAGGAUCAAUAAUAGUAGUGAUAAUAAUAAUAAUAAUAUUCUGCAUGAUCAUCAAGAACAUCAAGAAUUGAUAAUUGAGUUUGGAUCAGGAGGAAUCAAUGGCGGUCAUCAUCAUCAUCAUCAUGA
miR414	supercontig_48	823885	823905	TAATCATCATCATCATCATCA	823885	824255	UAAUCAUCAUCAUCAUCAUCAUCAUCAUCAUCAUAAGCCAAACAAGCUGGCAUCAGCAAAAUCGUCAUCAAAGGGGUUUUGGAAUUCUAAAGAGCUUAAAAGGAAGAAGAGAGUCGCAAAGUACAAGUUUUAUGCCGCGGAAGGGAAGGUUAAGGCAUCUAUCAAGAAAGGGUUUCGCUGGAUCAAGUUGCAAUGCUCUAAAAUCAUAGGUAUUGCCUAGAGAGAAGAAGAGAUUCAAGAACGUAUAAACAUGAUAUGUAAAUGUACAUAUACAUGUCAGAAGGUUGGUUAUCUAUAUAUAUAUAUAUAUAUAUAUAUAUGAUACUCGGGUGGCUUCUUGUUGAUGAUGAUGAUGAUGAUGAUGAUGAUGA
miR414	supercontig_5	780978	780998	TCGTCTTCCTCGTCATCGTCA	780854	780998	UGGCGAUUGAGGGGAGGACAAGGGUCCUAUUAUUCGUUGCCUUUUAGACGAAAACUUGUUAUCCUCGUUGUCGUGAUCUUCGUGUCGAUGCCCGUUUUGACCCCUGGAGUUUCCUUCUUCUUCGUCGUCUUCCUCGUCAUCGUCA
miR414	supercontig_51	344812	344832	TCATATTCATCATCATCATCA	344812	344969	UCAUAUUCAUCAUCAUCAUCAUCAUCAUCAAAACUACUUUCCCACUACUUUUAGUAAUAAUGGUAAUAUUGGGUCGGACUCAAGCUCUUCUGCAGGGAGCAGUACGGAGAGUUCAGUGCAAGGUGAUCAGGACUUGAUGAUGAUGACGACGAACAUGG
miR414	supercontig_54	1296430	1296410	TCATCTTCCACATCATCATCA	1296583	1296410	UGAGAAUGAAUGUUGGUGGAUGGGUCCUAAGGAAGAUCUAAGCUUGGCACAACUUCAACAAUUAAAGGCCUCUCUUGAUGAGACGAAGAAGAUUGUGGCUAAGCAUGCUGAGAAUAUUGUGCUUCAUACCUCAAAUACUCAUCUUCCUCAUCCUCAUCUUCCACAUCAUCAUCA
miR414	supercontig_62	581768	581788	TCAACATCACCATCATCGTCA	581524	581788	AGACGAAGAUGGUGAUGCUUGAUGAACAAUAUCUUUUGAGGCUUUUUCGCACAAAGGUGGAGUCUUAAUAAUUGGUUGGAUGAUUGGCAAUGACAUAUCAUUGAAAGAGAAGGAAGAUGGAACCGAUGAGGCAAUUGGGAUUUCACCAACCUCCACCGGAACUGCUCGAGGGAUAUCAUAACCCACCGGAGGACCAUGAUACUCCAGAGCAAUGGAGUACUCAAAGUUAUUAUUAUAACUAUCAUCAACAUCACCAUCAUCGUCA
miR414	supercontig_64	814608	814628	TCATCTTCGTCATCTTCATCA	814517	814628	CGAUGAAGAUGACGAUGAUGGUGAUAAUAAUGUAUGUACUAUGAGAUGAGAUCUGGGUUUCCUUUUAACUCCUUGUUAUAAAGCAUUAUCAUCAUCUUCGUCAUCUUCAUCA
miR414	supercontig_64	814534	814514	TCATCGTCATCTTCATCGTCG	814631	814514	CGAUGAUGAAGAUGACGAAGAUGAUGAUAAUGCUUUAUAACAAGGAGUUAAAAGGAAACCCAGAUCUCAUCUCAUAGUACAUACAUUAUUAUCACCAUCAUCGUCAUCUUCAUCGUCG
miR414	supercontig_82	1049009	1048989	TAATCTTAATCATCATCGACA	1049009	1048695	UAAUCUUAAUCAUCAUCGACAUAAUCAUAACUCGUCAACAAAUUUUAGGACGCAUAAAUUAAGUUCAAUGUGAACACAAAAAAUUCAAUUGAAGUCAUUUGUUAUCCGUCAGUUGGUCGAAGAAUUUCACAGGUGCAUUACUUCAAAAUCAAUGCGGAUGAACCAAUAAAAUAUGAUAUUCAACAUGCAAGUAUGGACGAGUUAUCUAAGAUAAUUAUGAAUAAUGAGCUGUGAGCUUAAUUUACACUUCUACCAAAAAAAAAAAAAGUUCUACAAAAAUAGAGGUCCGGAAUGUCUUUGAUGGUCUGAAGAUUA
miR417	supercontig_183	146171	146191	GAATGTAGTGAGTTTGTTCAA	146055	146191	UUGUAAUAAAUCGCUGCAUUUUUGUGGAUGUUCGUGUUGUUGGAAAAAAAAAUUCGUGGAUAUAUGUAACUAAACUUACCUCAAUACGUAUACUAAAUGCUCCCAACCCAUAUCUUGAAUGUAGUGAGUUUGUUCAA
miR417	supercontig_52	214657	214637	GAAGGTATTGATTTTGATCGA	214906	214637	UUAAUCAUUAAAUCAAUUCCUUCUCAAUACUUGUUUCAGAUUUAUAACUUUUCACCUACCCGUCUUAUAACCUGUUAAUUACGGAUUUUUAUUGCUCCAUCCAGGGUGGAUUGGGCAGGUUAGCAGGUCACCCACCCAAAUGUCCACCUCUACAUGUGUGCCUACUGUAGGAAAAAAAAAAAAAGAUGGUAUAAUUACUUCUGCUUGUAUGGAUGAAAUUCUUCCUUAAUUUGCAGGGGGAAAGUAGCGGAAGGUAUUGAUUUUGAUCGA
miR419	supercontig_59	927961	927981	TTATGAATGCTTTGGATGGTG	927811	927981	CAAAUCUGAGGGCAGACAUGACUUUGGCUGGAUUUGAUGGAUUUAGGAUUCAGCGUUCUGAUCAGAGUAUUCUUUUCCUUGGUGAUGGGUCUGAGGAUGGACAGGUCCCUCCUGGCUCCCUUUGCAUGAUAUCACACAAGGAUAAAGAGAUUAUGAAUGCUUUGGAUGGUG
miR4233	contig_36659	1717	1697	CACATCTCCAACATCAACTTC	1717	1651	CACAUCUCCAACAUCAACUUCGACAAGGUUCAAGCUUGUGAUUUACAUGAAGGUGAUUGGGGAAAAG
miR4244	supercontig_105	691324	691344	TTTTTGATTTTTTGGAGATTG	691324	691673	UUUUUGAUUUUUUGGAGAUUGCAACUUUUGUAGCGAAAGAGUGGUAGCGAGGAAUAAUUCUACACAUUGUGUAAUAGGAGCUUUUUACAGCAACUAUGCUGGAAGUGAUUAUAAAACUAAAUCAAUUUGGGAAACAAUAGUGGAAGUUUGAAAAUAAAGCUAGGAUUAAGUACUUGACUAGCUUGAGUUAAAUUGAUAUCAUAUCUUGGUGCUUCUUAGGUGAGUUUCUAGCAGGUGUAAUAAGUAAAUGAUUCCAGUCUAGUCGAUUUAAAAAAAUGUUCAAUUAUUGGAAUUGUUACAUAUUUUAUUUUUUGUUUCUUUCGAAUGGUGCAACUCCCUAGAAUGAUGGA
miR4245	supercontig_17	2056912	2056932	ACAGAATTTGATACTGACAAT	2056912	2057178	ACAGAAUUUGAUACUGACAAUACAUGUUGCCUUACUACAGAGAGUAGAAGAACAUAAGGCAGAAGUAUAUGGAGGAAGACAUCUUAGAGAAAAAACAAUUUCAUUGAGUAUAUAGGUGAAAGAUGGGAAGAGGAGAUAAAGUGAGGUUUCGCAAAGACAGAUGGGUGAAAGGAAGCACUUUGAUAGUAUGUUUUUUUCCAUAUUUACACUCUCUUGUUGUGAUUAGCAUAGGGGAGGAGUGGCAUGUUGUGGUGUCGAGAUUUCUAA
miR4248	supercontig_172	439787	439767	ACATTTTTTTTTTGGAAAACA	439787	439682	ACAUUUUUUUUUUGGAAAACAAAAGUAAUAUCUUAAACAAGGACCAAGAAACCUCGGUGAACUUGUUACUGCUUUAUUAUUUUCGGCAUUUUCCAGAAUAAGAUGC
miR4249	supercontig_107	9023	9043	TGAGTTGGAGAAGTTGAGGCA	8809	9043	GGCUUCGGCUCUUCGAUACUUGGUUCAUGCUCGCUCACGAUCGAGUCCGAAGCAGGCCCGGCCACAUAAGCACACGAAACUCUGUUCGAUUUUAUCCUAAGCGACGAUUGUAUUAGCAGUACACAACGAGAUUGGUACAGGGAAGGAGAGAGGAUCCGUUUGUGUCCUUGCUUGUUCAGCACGCGGAGAUUACCAAGAGCAAACGGAGUGGGAUUGAGUUGGAGAAGUUGAGGCA
miR4249	supercontig_21	1462417	1462397	TGAATTTGATGAGTTGAGGGA	1462417	1462351	UGAAUUUGAUGAGUUGAGGGACCAAAAUUAAAUGAUAAAAUUUUAGGGCUUUCAAUUUUCAAAAUUA
miR426	supercontig_96	728124	728104	TTTTGGAAACTTTTCCTTGCG	728124	727761	UUUUGGAAACUUUUCCUUGCGCAUAUGUACCUAAACCCAAUCGGCAGGUUCAAGUACAACUUGUUUUCGCCCUUUAUUACUUUGAGGAUAAACUUGGUUCUUCUUUUUAAUCUGCUCAUGUGCUUUCUCAUUAAUAACUUUAACCAUUUCAGCCUUUUUCUUAUCAUAUAAACUAGAAAUUUCACUUAAAGGUAAUGGCAUUAAAUUCAAAACAGUUAAUGAAUUAAAACUAUACACAAUUUCAAAAGGUAAAAACUUGUAGAAAAAUGAAUAGUAUGAUCAUAUGCAAACUCAAUGAAUGACAAACAAUCUUUUCAAGUUUUCAAAUUCUUACCAAUAACAGCACGCAACAAAGUUCCCAAAG
miR477	contig_38408	551	570	CTCTCCCTCAAGGGCTTCCC	551	663	CUCUCCCUCAAGGGCUUCCCCCUCAUGACCGAUCCCACCUGCGUAUAUGCGUAUAUGUAUGUAUAUUAUAUAUACUUACAUGGGAUGGCGAGGUGUGAAGCCCUGAGGGCGAG
miR477	supercontig_191	279663	279644	CGCTCCTTCAAGTTCTTCAA	279663	279601	CGCUCCUUCAAGUUCUUCAAGAAGCUGAAGCCUUCAGAAGUCUUGUUGAGCCAAGGAGGAGGG
miR477	supercontig_273	114107	114126	CTCTTTTTCCAAGGCATCTA	114107	114247	CUCUUUUUCCAAGGCAUCUAGGGGCCUUAGACAAGCGACCCCCUUUCUCCUUUUAGUCUUUAUUAUUGUUAUGAAAGCUCUUAAUAUGAUGAUUGAGAGGGCCUAGGAGAGGGAGCUUUUGAGGGGUGUUUGGUUUGGGAG
miR477	supercontig_45	505309	505328	GTCTCATTCAAAGGCTTCCA	505222	505328	AGUGAAGUUUUAGAGGAGAGCAUAGACACAAGCCAAUAAGGAUUCUGAUACUUUUUUCGACUCAACUAUAGGUAAGGGAUUCGGUUAGUCUCAUUCAAAGGCUUCCA
miR477	supercontig_55	201960	201979	CTCTTCTTCTAAGGATTCTT	201960	202054	CUCUUCUUCUAAGGAUUCUUGUUGGUGGAUUCUUUUGAUGGAUUUUAAUAUUGAUAUACAUAUAAAUGCCAGAUCAAGUUGUCCUUGAGACUGAG
miR477	supercontig_79	1089210	1089191	CTCTCCCTCAAAGGCTTCTA	1089210	1089146	CUCUCCCUCAAAGGCUUCUAGUUAGCCAUCCAUGGCAGGCACAAGCUCGAAGUCUUUAGAGAGAG
miR477	supercontig_79	1039099	1039080	CTCTCCCTCAAAGGCTTCTA	1039099	1039037	CUCUCCCUCAAAGGCUUCUAACUAGGCAUCCAUGGCAGACAAGCUAGAAGUCUUUAGGGAGAG
miR529	supercontig_12	1031588	1031568	AGAAGAGAGAGAGCACAAGCC	1031588	1031513	AGAAGAGAGAGAGCACAAGCCAGCAUUGGCUAAAGAGAGUCUUUAGUCUUGUUGGGAGUGUGCUUUCUCUACUUCU
miR530	contig_33317	4443	4424	TGCATTTGTACCTGCACCTA	4443	4353	UGCAUUUGUACCUGCACCUACCGUUUCAGCAGUUCAGUUGAGUUGCCAUGGAAUUUUAUUCAAGCAACAUAAAGGUGCAGAUGCAGAUGCA
miR530	supercontig_1	483579	483560	TGCATTTGCACCTGCACCTT	483579	483462	UGCAUUUGCACCUGCACCUUAUUUCUUCUUUCGAGUUAUAUAUAUAUAUAUAUAGAAGUAGUACAGUAUAAUAUUAACCGGGAAAGAUCAAAAAAGGAGAGGUGCAGGUGUAGGUGCA
miR530	supercontig_27	2156677	2156696	TGCATCTGCTCCTGCCTCTC	2156677	2156952	UGCAUCUGCUCCUGCCUCUCCAUCACUUUCUCCACCAAUUGUUCCAGGAAAACCUCAAGCUUCUUCCUUGUUUCUCUCUUUCUCUUCCGAUUCACAGGCUCUUUUAGCUUCUGAUGACGUUUCUUUAUCACUUUCUGAAGAUGACCUGCACAUAAAAACAGAUAAAACCACAUUGUUUGCUUCAAGAGAAUCAUAUCAAGAAUCAGACUCCAAAACAAACUUUUCUUUUCCUUCCUUACUGGUUCAGAGAUUAUGACAGAGAGGCAAGCACAUGUU
miR530	supercontig_9	407096	407077	TAGATTTGCAGCTGCATCTC	407096	407011	UAGAUUUGCAGCUGCAUCUCGUUUUGACUAGUAUAAAAACAAUACAAAUUAUUAUUAAUCUAUGGACCAGAAGCUUGCAACCGCUA
miR530	supercontig_966	5987	6006	TCCATTTGCACCTGCGTCTC	5661	6006	GUGACCAGCGAACGAAUGAUGUGACACGACUACGGUGCAAAAAAUAGAGGCAUGUCUUCCAAAUGACGGCGACACACCAACACAAUUAGAAAUUAAGUGCAAAGGUUUUGUAGGGUGUUGUAUUCCCCUACCUUAGAAAAUUAUGUCCUCCAAAAUUUAUCACGAAUAAGUCUGGGAACUUUUCUCUCAUCUCGCUCUCCAACUCCCACAUGACCUCUUCUAGAGUGUGGUGCUACGACUGCACCUUCACCAUGGGGGUCCUUUUGUUGUGUAAAACCUUGUCAGUCCAACCAAGAAUUUCUGGAGGGAGUUCCUUAUACGUCAUAUCCAUUUGCACCUGCGUCUC
miR535	supercontig_8	330857	330836	TGACAACGACATAGAGCACGCC	330857	330779	UGACAACGACAUAGAGCACGCCCGUACACAAUCAUAUACCUCGGAUGAGUGAUAACAAGCGUGCUCUCUCUCGUUGUCA
miR773	supercontig_4583	234	214	TTTGCTTCCAGTTTTCGGCTC	276	214	AAGCGGGAAAUAGGAAAGGGCUCAUCGGAGGCGGUUGCGAGUUUUGCUUCCAGUUUUCGGCUC
miR774	contig_34884	2996	2976	ATATATGTGTGACTAATACAT	2996	2898	AUAUAUGUGUGACUAAUACAUUCAAGCAUGUGAAAUUUGGAUUUGAAAAGAGAUCACUUCUCAUUCAUGUUCUUGACCAUAUAUUACAUAUUCAUAUAU
miR774	supercontig_119	544943	544923	ATATATGTGTGACTAATACAT	544943	544845	AUAUAUGUGUGACUAAUACAUUCAAGCAUGUGAAAUUUGGAUUUGAAAAGAGAUCACUUCUCAUUCAUGUUCUUGACCAUAUAUUACAUAUUCAUAUAU
miR774	supercontig_33	1903531	1903551	TGAGATGAAGATTTTGATAAA	1903531	1903804	UGAGAUGAAGAUUUUGAUAAACAUUUUGGUUCGCCAUUCUUUAUCCAACUUGGUGAUUCCUCCAGUGAUAACUAGAAAUAUAAAUUCGUUAUUGUAAAAUUUAAGAUAAUAUGUAAAUUAAGGCUACCUAUUCAACACUGCAUGCAUAGAAAGAACUAUUUACUCAUAACUUGGCUUUAGUUGGAAUAUAGAAAGAACUACAAGUUCAAAUUGAGAAAAGAUGCUCACAGAAUCAUCUGGAUGAAGAAGUAGUUCAUUAGGAUCAUUUUUCUCC
miR774	supercontig_68	961116	961136	TGAGTTGAACATTTTGATGAC	961116	961205	UGAGUUGAACAUUUUGAUGACGAGGCUUCAAGGAGUAGGGUUGCCGCUUGUAGAGCUGCUCGUGUCUGUCAUUAGAGCAGGUGCGACUGG
miR779	supercontig_3730	63	83	TGATTGTTAATTTCGTTGACC	63	161	UGAUUGUUAAUUUCGUUGACCAGAUCCAUAUAAACUAAUUAUAACUAGAGAUCACAGGAAGAAAUUUUGAUUCAGGCUGGCUGGCGGUGGUGAUAGUCU
miR780	supercontig_101	574864	574844	TCTCGCAGCTGTTGTGCACGT	574864	574810	UCUCGCAGCUGUUGUGCACGUGUGCGCGCGCGCACAGUGCACGACAUCUGUGCGA
miR822	supercontig_3	1164325	1164345	ATGTAAATCAGGTTGTTTTCT	1164083	1164345	UACAAGCAACCUUUUGCAUCCUGUCAAGAACCAAAGGACUUUUAGAUACUCUGCCUCACUCUAUACCACCGGUAUUGCUAAAAUUAUAAGGGAAAAAGUGAUCUUUGUCCCUGCAUACUCCUGUGAACUUCUGUAUUUGUUGUGGUUUAGGUGGGAUGGUGCCCACAUGUUCAAGUAGUGAUGCAACAAUCUAUCAUGAAAAUGGAAUGGCCUCACAUAAAUUUUUCAUGGGGAAAAUCAGGAUGUAAAUCAGGUUGUUUUCU
miR823	supercontig_174	327513	327534	TAGGTTTGTTATCATATATGAT	327166	327534	AUAUAUAUGAUGAAAGCUUAUAUAAAAGUCAUACCCCUAGGUUGUAUACACUCGAUUCUCAUAUUCAUAAAAUAUUAGUUAUUUACUUUUUAUCUAUUGUUAAUUGUGAGUGUUCUAUAAGAGGUUCUUCAAACUGUCUUAUUAAGUUAGGAACUUGAUACAUCUAUCCAGGUAAGGUCGUAGCAUCUUUUCAAUUCUGAUUUUUUUGUUUCCCUAUUACCUUAAUUCACCUUCACAUAGUUGAUUGUGCGUUAAGUAAUGAGGGUUUAUUAGGGAUUUAAGUUUCUGCAUGCUAAUGUUAUAUGUGAAGAUUUAGAUUACGUUAUUAAUCUUGACUUCUAUAUCAAUAGGUUUGUUAUCAUAUAUGAU
miR827	supercontig_10	195314	195334	TTTGATGACCATGAACAAAGG	195314	195589	UUUGAUGACCAUGAACAAAGGCCAGUUCCGAGUGAAAAAACAUAUCCUGAUAUAAUUAGAAUAUCAUUAUCUAUUUUCUUGACAUAUAAAAUUGGUUAGCUCUUGCUUUUUUGAUACAAUUUAUUCGUCUAGAUAACCAUUUAAGAAGGUUGAUUUAAUAUCAAGUUGAUACAAUCACCGCCCUUUUUGAGCUUCCAAAGCAAUAACAGUUCUAAUUGUCUCUAGCCUUUCUGUAGGAGCAUAAAUCUCAUGAUAGUCUAUGUCAUUGCUGAUAAG
miR827	supercontig_32	275575	275595	TTCGACGTCCATCAACAAACT	275462	275595	AUUUUAUUGCUGGUUGUUAAAUAAUAAUAGAUUUCAAAUCCCUAUGGAUUCGAUCCUAUUCACUAUUACUAAAAUUUAAUUUAUUAUUUGAAUAUGAAAUUAUUUUUGGUAGAUUCGACGUCCAUCAACAAACU
miR827*	supercontig_16	554093	554113	TTTGTTGATAGAAATCTATAC	554040	554113	GUUUGAUUAAUCUGUGAAUAUACAAUGAGAUAUUGGUAUGCGCUUAUUGGUUGUUUGUUGAUAGAAAUCUAUAC
miR827*	supercontig_164	432231	432211	TTTGTTGATTGGAATCTATAT	432231	432017	UUUGUUGAUUGGAAUCUAUAUAUGAAAGGCUUACUAGGUACCUUGGGAAAUAGUGGACGAACUCAGUACAUGGGAACCCUACUGUGGACAUUCUCUCAGUCAGGCGAGGUUGAGAACUCCCAUACUGGAAGGGUUUGGGGAUAUGGUUCAUCCUUAUGACAUUCCAAGUGCCAGUUAAGGCAAUUGAGUAUCAAAUACAGAUUCAGAAUAACGAG
miR827*	supercontig_183	265381	265361	TTTGTTGCTTAATATCTATAC	265381	265323	UUUGUUGCUUAAUAUCUAUACAUAUAUAUAUAUACACGCAUACAUAUUUAGUCAGCAUU
miR828	supercontig_3	869098	869077	TCTTGCTCAAATGAGTATTCCA	869098	868942	UCUUGCUCAAAUGAGUAUUCCAACAGUCAGUUGCAGUUUUCCUGCUUUCUUCUAUCUCAUAUAUAUAUAUAUAUAUAUAUAUAUAUUGUAGUAUAUAGUAUAUUAUAUUAUAGCAGUUAUCUGGGUUCUGUUGUGUGAAAUGCUCAUUUGGGCAAGC
miR828	supercontig_96	853959	853980	TCTTGCTCAAATGAGTATTCCA	853959	854090	UCUUGCUCAAAUGAGUAUUCCACAAUCGUACUUAUGAAAGAAGGAAGUUUUCUGUAUCAUAUUCCCCAACAAGAUUCCCUUCAUCAUGCUGGCAUCCUUCAAACAUUGGAAUGGAUACUCAUUUGGGCAGGA
miR828*	supercontig_3	868961	868940	AAATGCTCATTTGGGCAAGCAA	869100	868940	UUUCUUGCUCAAAUGAGUAUUCCAACAGUCAGUUGCAGUUUUCCUGCUUUCUUCUAUCUCAUAUAUAUAUAUAUAUAUAUAUAUAUAUUGUAGUAUAUAGUAUAUUAUAUUAUAGCAGUUAUCUGGGUUCUGUUGUGUGAAAUGCUCAUUUGGGCAAGCAA
miR829	supercontig_1899	109	89	AAAATCATATCTTCAAGCTAC	109	53	AAAAUCAUAUCUUCAAGCUACACAAAUGAUCAUUCGGUACUUGAAAGAUAGUAUUGA
miR829	supercontig_42	230586	230606	CAAATCAAATCTTAAATATAC	230511	230606	AUAUAUUUAAAUUGAUUUAAUUUCAUUUUGAUUAUAAUUAAAUAAAUUUAUUAAAUUAAAUACAUUGAAUUGGGUCAAAUCAAAUCUUAAAUAUAC
miR829*	supercontig_109	336641	336661	TCTTTGAATGTTTGATTTGAG	336490	336661	CUUAAAUCAUUUAAACUUAAAGAAACAAGAAACAGAAAAUAUGAGAAGGUAGUAUCUGUCUAUUUAAAAAUGCAUACACAACCUUCAUUGAUUUAUCUUCAAUAAAUUUUCUUUGAGAAACAUCAAUUAUAGACUUUGCUGAGCCUUCACCUCUUUGAAUGUUUGAUUUGAG
miR829*	supercontig_209	137640	137660	TCTTTGACTCTTTGATTTGAT	137640	137846	UCUUUGACUCUUUGAUUUGAUGGGUUUCUUGAAGUCUACAUGACUAAGGCAGCCUGAAACUUGGAACGUACUUGAAGUUCAGACGAAGAAUGGUGGUUAUACCCCACAUAUUUUCACUUAGAACUUGCUGUUUGAUGAUUGAAAGAGUGAGAAAGGGAGGUACUGCCAGGGGAAAAAGAGUAAGCAUAGAAGAAAAGAGGGGAAGGA
miR829*	supercontig_3	868782	868802	ACTTTGAATCTTTCATTTGAG	868742	868802	UUCAUGUGAGAGCUUUAUUGUUUAUACAUAUCUGCUUUAGACUUUGAAUCUUUCAUUUGAG
miR830	supercontig_95	625567	625547	TATCTATTTTTAGAAGAAGCG	625785	625547	UAAUUUUUUUAAAAAUUUAUAAGAAUUCUUUAAGGUUCAAACCUCUAAAUUAAAGUAUUAUCAAAGUAUAGAUCAAUUUUAUUUUAUGUUGAAAUAAAUUAACAAAAAAAUAAUUAUAAUUCCAAUAUUAGACUUUUAACUCUCAUGGCAUGUUAAUUGACAGGGUUGAAUCCAUUUUCUAAAAAAUACUAAAGUUGAUAAGAGAUGGUCUGAUUUAUUAUCUAUUUUUAGAAGAAGCG
miR837	contig_26916	15250	15230	CATTTTTTCTTGTTTTTTTTC	15250	14962	CAUUUUUUCUUGUUUUUUUUCCUUUCGUAACUUCCCUUCCUCCUAUAUAGCAAUGUACUCAAUUUUUCAAAAAAUAUAGGUUGACGCAGCAACCGCUUCUCUUCCGCAGUUUAAGAAGCCUUUUUUCUUCUAUUUAAAACACCAAGCAUAGUUGACUAUAAGGUAAUGAUAGGAGUAUUGUCUUUCUUGAUACGCGGUGAAGUGUGUGUGUUCAUCACGAUUUAAUAAGAUGAAUGGUUAAGUGAGUUUACGAGUUUUAUUGAUUUAGGAAAGAAAAUAAUCGAGUGAG
miR837	contig_35522	943	923	AATTGTTTTTTGTTTTTTTTA	1001	923	AAAAAAAAAGAAAAAAUAGCUGUAGAUAUCAAGAGCUUCUUCUAGUGGGUUUGUUUUAAAUUGUUUUUUGUUUUUUUUA
miR837	supercontig_10	434381	434361	CATTATTTCTTATTTTTTTAA	434381	434201	CAUUAUUUCUUAUUUUUUUAACUCGCAUAAUAAUAAUAAAUAAAUAAAUAAAUUUUAAUUUUUUUAAAAUUUUAAAAAUUAGCUAUACAAAAUCAGGAUAUUAAAAAACAUAUUUUGAGGUUUUUCUAUCAAAUUAUGGACAACUAAUUGUAUCUAUUCGUUGUAAAAAAGACUGAUAUCG
miR837	supercontig_11	2715528	2715548	CATTGTTTGGTGTTTTTTTAA	2715528	2715709	CAUUGUUUGGUGUUUUUUUAAGUAUUAUUGUGUAAGGGAUAGGUCCAAGGAACGUCUCUGAUACCAACUGUAACGGCCCCAAAAAUUCAAAAGGAAAUAUAUAUAAUAAUCUGAGUGCGGAAGCGAAAUAAAAGAUUAAGAUUAACAUCCUUUACAUAAUAACUUAAAAGUACUAAACAAUA
miR837	supercontig_112	463316	463336	CATTGATTCTTGATTTGTTCA	463034	463336	UUAAUAAAUUAAACAAAUUUUGUGGAAUUUAUUUGAAAAUCAUCACUAGUUAAUUAAAAAUGAGUCGAACUUCAUUUAAAAUGAUAAAAAUUGAUAUCAGAAAGAAAUUUAAGUGGAAUUAGAACAAUGACUAAUAGAUUUUAUCAAAUUUAAUGGAAUUUGAAAUCAUUAGUUUUGUAAUUCUUAAUCAUGUUCUGAUAGAAUUUGAAAUCUAGUUUUCCGUGAUUCCAAAAUUUAAAUUUCUCCCAUUUAAACUAAGUGUAUAUUUGGAAAUAAGUUCCACAUUGAUUCUUGAUUUGUUCA
miR837	supercontig_132	106073	106093	CATTTTTTTTTTTTTTTTTCA	106073	106316	CAUUUUUUUUUUUUUUUUUCAAUUUCUUCAAUUUCCCUGGGCGCUACAGCAGCUGCUAUAUAUUCAGCCUCAACUGUAAAGGUCCGGAAUUUAAAAAAAAAUAAAGUUAUAAAUUAAAUGCGGAAGUAAAAUAAUAAAGUUUAGGAUUUAUAUUUCUUACACAAUAAUUUAGAAUGUCUAAUAGAGUUAUGAGAAUGUCCAUUUUAGAAAAAUAAACGAAAAUUAAAGAAAUAAAGAAAAGAUA
miR837	supercontig_144	275833	275853	CTTTTTTTCTTTTTTTTTTCA	275833	276009	CUUUUUUUCUUUUUUUUUUCAAAAUUUAUGCAUCUAUAUCGACACAUAUUAUAUCUCCAGAAAUUAACUAGGUGAUAUGUAUUAUGUAUACUAAAGUAUAGAUAGAGAUAGAUAUAUUUGUAGAGAAAUUAGGCAGAUGAAUUAAUUAGUUGGUGAUGAAUAAAAAAAAGUAAGAGG
miR837	supercontig_172	239567	239587	CATTTTTTCTTGTTTTTTTTT	239391	239587	AAAACAAAACAGCAAACUGGAGUGCUAAACCAAGAGAAUAAACCUGAGCAAGAUUCUGAGAGAAGACCAAGAGCGGAUCGUUACAUGAAAAACUUGUGAUCGGUGCUACUUGUGUGAAUUGUACCGUAACUCGUGCAUCUCUUUUCUUCCAUCAGGUAAACACCCUUCCCUUUGGCCAUUUUUUCUUGUUUUUUUUU
miR837	supercontig_185	29882	29862	AAAAGAAGAAGAACCTGATGA	29882	29780	AAAAGAAGAAGAACCUGAUGAAGAAAGUGAGUGAACUGAGUAGUCUUUAGGACGUUAAAGCCUAUGCAAUCAUUUACUCGUAACCAGAGGUUUGGCCUUCUUU
miR837	supercontig_197	273375	273355	CATTGTTTATTGTCTTTTTCA	273619	273355	UGAUAAUAAUAUAGAUGAUGUGAUGAUUCGUUUUCUUCUGGGUCAGAUGACCUUUCAAGGUACCAAAAGCUUAAAAUAUUUAUUAUGAUUUUGAUAGAGGAAGAACUUAUAACCUGGACAAAUUUAUAAGUUUUUGCACUCUCUCAUAAGCUGGUGGGUUGGAGACCUCAUUUUUCAGGAGUACUACCUUGAAUAAGGAUUGACGAGACAAGAGUUAAACUUGAUUUCAUUUCAAGUGUUAAAGCAUUGUUUAUUGUCUUUUUCA
miR837	supercontig_20	2182979	2182959	CATTGTTTTTTATTTTTTACA	2183288	2182959	UGUAUAAGAGAAUAGCGAUGCAACCCACGAAGCUGACAGGGCUAAAGUUUGUGCACUCUCCACUUUAGGAAUUAGCACGAGAAACACAUUUGAGGUUGGAUAUAAAGGUCCGUUUAUCGUUAAAUAGUUAAUUAUGCCCUUAUACAUUGAACAUGUACUUGGCAAUUUGGCUUCAUUAUCUUUCACUUUUGAGAACUUUGUUGCUUUUUUUUUUCUCUGAAGGUAUUUAGAAAAAAAAGAAAGAUAAGAAGAGUUCCUGAAACUUCGGAUUUUGUAUAUGCAUUUUUGGAGUAACAAACUAUAUGUGAUCAUUGUUUUUUAUUUUUUACA
miR837	supercontig_215	85203	85223	CATTGTTTTTTGCTTTTTTCT	85146	85223	AGAGGGAUGCAAAAGGAAUGAACUAUUGCCUACACCUGCUUAGAUUAAACUCAUCUCCAUUGUUUUUUGCUUUUUUCU
miR837	supercontig_24	2426628	2426648	CTTTTTTTCTTGTTCTTTTCA	2426628	2426774	CUUUUUUUCUUGUUCUUUUCAGUUUAAUAAAAGAAUUAUUAAUUAAAAUAUUAUUGGACCAAUUUUUUUAAUUUUUCUACUUUUAAUUUUGUAUUUCUUAGAAAUAACUAAUAUAGAUAAUAAUAAUACAAAGAAAAGGAAAAAAGG
miR837	supercontig_24	1000189	1000169	CATTTTTTCTTCTTTTTTTCC	1000189	1000099	CAUUUUUUCUUCUUUUUUUCCGCUCAUUCUCUCUAGAUCUCUCUUUCUCUCUCUAAAACCCUUUAGUGGGUGGAAAAAUGAAGUGGAAGUG
miR837	supercontig_31	2080780	2080760	CATTGTTTCTTTTTTTTTCCT	2080929	2080760	AGAAAAAAAAGAUCGAGAGUGGCCAUUUGACCAAUGAAGGCAAACAUAGUGCGUGCGGGCUAUCCACAGUCGCGGGUUGCGACUCGGGGGUCGUGGACUGCGACAUGCGGGUUGCAGGCCACGAGCCGCGGUCUGAAUUUUUCUCAAGCCAUUGUUUCUUUUUUUUUCCU
miR837	supercontig_34	895455	895435	CATTGTTTTTTGTTTTTTTTT	895512	895435	AAAAGAGAGUGGAAAGUAAUCGUACGAAGACAAACUUGAAAAUCUCCAUGUCCACGACAUUGUUUUUUGUUUUUUUUU
miR837	supercontig_4	1286843	1286863	CATTATTTCTTTTTATTTTCA	1286503	1286863	UGAGAAUAAAAGGUCAUAAAUGAAAUUGAAACUUUGCUAGAAUUGAGAUUACAUGCUCAUAAGGAAAUUAAAGCAAUAUAUAGGGAGACUCUAACUGAGUCGAUACAUAAAGCAAAAGAUAAAAGGAAAGGUUUGAAAUACGACUAUUAAGGACCUAAGGUAAGCGGAUAUUAUGAAUUCAUUAGCUUAUGUAGCUUUAAACUAUUUUACAUAAUUUCAGUAUAAAAAAUAUACAAGUAGAUAUUAUAAUAUUAUAACCUAUAUAUUUUUUGAAAAAUAUUUUAUUUAUACUUUUUUCUAUACUAAACAAAUAUUUGUUAAAGUUUUAUUUCAAUAUAAGCAUUAUUUCUUUUUAUUUUCA
miR837	supercontig_45	210437	210457	CATTTTTTTTTGTTTTTTTCT	210437	210493	CAUUUUUUUUUGUUUUUUUCUGAAAAUCAUUUAUUUUAGAAAAAUAACAAUAAAAUA
miR837	supercontig_49	659151	659131	CAGTGTTTTTTTTTTTTTTCA	659151	658856	CAGUGUUUUUUUUUUUUUUCACUUGUUUCAGAGAACGAAAGAUUUCUCUUGACAUGAUGACAGUAACAUUUUUUGUCCAUGCUUAUGUAGCUUUUAAGUGAUAAAUUCUUACCUUUUUCUCAAUUAUCCAUCUGAUUUGUUCCUUCUCCUUCCCAUUUAAUGUGAUAUUUGUUGAAUUCAAACCCACCCCCCUCAUUUUGAAAGGAGGUUAGGUACUCCAUAUAAUCUUUUAUCCAAGUAAAAUGUGAAAACUUAUCUAAGCAUCCAAAAUCAGGUGAGAAAAGAAAAGAAAAUUG
miR837	supercontig_55	497070	497090	CATTGTTTTTTTTTTTTTTCT	497070	497125	CAUUGUUUUUUUUUUUUUUCUCUUUUCCACUAGCAUUUGAAUAAGGAAAGGCAAAA
miR837	supercontig_56	848308	848288	ATCAGCTTTGTGTTCGTTTCA	848520	848288	UGAAAAUGAAUACAAAGCAUUAACAAAUUACACUUUUGAAUUGAUAUGGCUUCAAGGUUUAUUAUCUAAACUUGGCAUUUCAUCCUCAAGUCCACCAAUUCUCUGAUGUGACAACAUUAGCACAAUAUAUCUUUUCUCCAAUCCAGUCUUUCAUGCUCAAACAAAACAUGUUGAGUUUAACUACCAUUUUAUGCGUGAAAGUGUGACUGUUGAUCAGCUUUGUGUUCGUUUCA
miR837	supercontig_60	1469428	1469408	CTTTTTTTCTTCTTTTTTTCA	1469596	1469408	UGAAAAAAAAUGAAAAAAAAAAACUUAAUAGAAGCCAUGCGAACCCAAUUGUUGUCGAGCUUGGUCUGAAGAUCGAUGAUGAUCCUUUAUUCUAUUCUUGAAAAGGCACCCUUCUUGAGAUUAGGCCUCAAAGAAGCCAUCUCAGCCUACAACUCUUGCCAGACUUUACUUUUUUUCUUCUUUUUUUCA
miR837	supercontig_71	566378	566398	ATCAGTTTCATGTTCGTATAA	566378	566444	AUCAGUUUCAUGUUCGUAUAAAAUAAACAAAUAAGCAUGUAAAAUUAUGUGAGGAUAUUAAACUGGA
miR837	supercontig_92	111108	111088	CATTCTTTGTTGTCTTTTTCA	111108	110886	CAUUCUUUGUUGUCUUUUUCAGUGGGCCCUUAGUUUCAACAAGAAAAUUUCUUUGUUAAUGGUAAUGUUUUUCUUUGGUGUUUAUUCUAGGUUAUUACUGCUGUGCUAAAUCACAUAACUAAAGGGUGCCCGCCAUUCACUGUUGAGAAAGCUGGGAAACUUCCACGGGACUUUUUCAAAAGUAAAUCAAUUGAAAAUGUGAUGAGCAAGAGAAAAUGGAAUG
miR838	contig_25091	13613	13633	TCTTCTTCTTCTTTTTTCACA	13405	13633	CAUGGAAAAAAAGAAUAAGGAAGUUAACCCAAAAAUGUAUGUAAAUGUUUGAUUUGUAAAGUUAAUCAGCAAGCUAGCAUAACCAUAUAUAUAUAUAUAUGUAUGUAUGUUCAUGUAAGAUAUUAAUUAUAUGCUAAUAUUCCAUUUAAAUUACAUAUGAAUGGUUAUAAUUUGCCCUAUCUUAUUUAUUUGUCUAUCUUCUUCUUCUUCUUCUUCUUCUUUUUUCACA
miR838	supercontig_11	317691	317711	TCTTCTTCTTCTCCTAGCACA	317439	317711	GUGGCAGGGAGGAAAAAGAAAACCAAAUGGGUCCUCUACAAUAUAUAUACAUACAUAAUCUGUUAUGUACGUAUAUAUAAAAGAGUGGUUCCGUUUUGUGUAUCUACAAGAAAUGAUAAUUUCCUUGGACAUAUAAAAGAAAAUUGGGCUGGGCAUGGGGGCUUUGGUUAUGGUUGGUUGAGCAACUCAACCAACAGUUUAUAGUCUUUACUUACGUUAACAUUUAUAAUAAUACAUUAAUAGUUCAGAUUUUCUUCUUCUUCUCCUAGCACA
miR838	supercontig_11	1765783	1765803	TCTTCTTCTTCTTCTTATACA	1765783	1765984	UCUUCUUCUUCUUCUUAUACAAUCUUCUUCUUCUUCUCACUUAUUACUUAGUAUUCAUCAUCAUCUUCUUAUUACUUAGCCCUUUUCCUCUUCUUACUUUGCCUUUAUCUUUUUCUUUUUCCUCUUCUGUUUAAUAUUACUCUUCUUUUUUAUUAUUAUUUUUCUAAAGAAUUAGUAAGAUCAAGUAAGAAGAAGAAGAAGA
miR838	supercontig_12	1981185	1981205	CTTTCTTCTTCTTCTTGTTCA	1981095	1981205	AGAAGAAGAAGAAGAAGAAGAUCUCUUUGAAGACCAAGAGAAUGGAAGAACAUAUUUGUUUUUUAAAUGUUUGUUCCUCAAAAAUUUUGUCUUUCUUCUUCUUCUUGUUCA
miR838	supercontig_123	678061	678041	TCTTCTTCTTCTTCTTGCTCA	678061	677899	UCUUCUUCUUCUUCUUGCUCAUCAUUAGCGUUGUUGUUGGUAUUGAGAGAAAAGUUCUGUAAAGACCUCUCUAAAGAUGCAGUAAUGGCCGCCAUGUUGGGUGCUGUCAUCACUUAAAAACCAACAGAAUAAGUCAAGAAAUGAGGAAGAGAGGAGAGAGAGA
miR838	supercontig_1242	9905	9925	TTTTCTTAATCTTCATGCACA	9905	10010	UUUUCUUAAUCUUCAUGCACAAAAAUAAUAUCUAGAUAUUGGAUGUUAAUAUUUUCUACAGUGUAAAUCUCAAGUCAUAAGGUUUAAAUGAUGAAGCUUUGGAGAA
miR838	supercontig_16	1268621	1268641	TCTTCTTCTTCTTCTTTCTCA	1268533	1268641	GGGGAAAGAAAGGAGGAAGAAGGAAAGGAAAAGGAGAGAUAAUAUAAAAUAAUCUCUGUGCUUUUUGUUGCUUACAUUUUCUUUUUCUUCUUCUUCUUCUUCUUUCUCA
miR838	supercontig_178	300089	300109	TCTTCTTCTTCTTCTTCCTCA	299900	300109	UGAAGAGAACGAUAAUGAGAAUCAACGAUGGGAAGAGAAACACAUGAAAAAGAAAAAGUAGGAAACCCUACCCUACUUGCUUUUUGUUGGCCUCUUAGUUCUUUUUCUUUUCUUUUUGUCUUCAUAUACCCACCCACCCAUUUCCACCAACUUCUCUCUCUCACUCUCUCUUUCUCUCUCUCUCUUGGAUCUUCUUCUUCUUCUUCCUCA
miR838	supercontig_19	1060302	1060282	TTTTTTTCTTTTACTTGCACA	1060553	1060282	AAGGUAAGAAAGAAAAAAAAAACUUGGAUAGAAUACACAAGGUAUACUUAGACAAACAAAGUUAUGAACACAACCACAAAUGUAAGUUAAAAUUACAACAUUAGAAAAAGAAAUUUUUCACCAAAAUUAGCAGUUUCUAAUUGAAUUCAGAUUAUAAGAGGCCAUCUUAGUAUGUUAAAACCAUGCAGCAGAACAAUAAAUUUCAAGAAGAAAUAUAAUACUAGAAACAUUUCUUCUAAGCUGUAAUAUCUUUUUUUUCUUUUACUUGCACA
miR838	supercontig_2055	688	668	TTTTCTTCTTCTTCTTCCTCA	688	350	UUUUCUUCUUCUUCUUCCUCACGUUGGAUGCUACUCUGGGUAAAAGCCAGGCACAGGACAAUUUGGAACUGAUUCACAGCAGCCGAGCUCCAAGGGAACUAGCUUUGGAAGUCAAAAAGGCCAUAUGCAGCCUGUAGGGACACCAGAUUCAACCAUUCUAGGUGCCUCAAAAACCUUGUUUACCUAUGAAGAGUUGACGGAGAUAACAGGUGGAUUUUCUCGCCAAAAUGUUAUUGGUGAGGGUGGCUUUGGCUGUGUGUACAAGGGAUGGCUGUCGGACAGGAAAGAAGUUGCUGUUAAGCAGCUCAAGGCAGGUAGCGGACAAGGGGAACGAGAAUU
miR838	supercontig_213	199580	199600	TCTTCTTCTTCTTCTTGTTCA	199580	199653	UCUUCUUCUUCUUCUUGUUCAGUAAUAUACCGUUUCAGAUAUGAAUAGAAAAAAAAUAGGAAGAAAGAAGAAGA
miR838	supercontig_267	5362	5382	TTTTTTTCTTCTTCTTTCACC	5187	5382	AGAGAAAGAGAUAGAGAUAAAAGAGAUUGUGGAAGUACCAUUUGAGUAUAAUCAAAAGAGUGGACAUCUUGUUCAUCUGGUAUCUUGAAAGAAAUAGGAAUGUUGGCUCAGACUCUACCGUAAUAUUAAUCCUUUCUAUGGCUAAUUGUUCCACUUAGGCGGCUUAACAGGCUUUUUUUUUUCUUCUUCUUUCACC
miR838	supercontig_28	1184380	1184400	TCTTCTTCTTCTTCTTGCTCG	1184092	1184400	AGAGUAAUAAGCAGGAAGAGGAAGGUGGUGAAUAUGAAUGUGCGGUUUGCUUGUCGGCUUUUGAAGAAGGUGAUGAAGUGAGGGAGCUGCCGAGAUGUAGCCACUCAUUUCACGCUCCAUGUAUUGAUAUGUGGCUUUAUUCUCAUUAUGAUUGCCCGCUAUGCCGUGCGCUUGUGAAUCCUCCUCCGGUGAGACAUAGUCAUCGCCAUAUGCUGCCGGCUACGCCGGAAAAUUCACAGGAGGGAUUGCUGCUUUCAGGGAAUAUCUCCGUUUAAGGUUCUUCUUCUUUCUUCUUCUUCUUCUUGCUCG
miR838	supercontig_3	1094270	1094290	TTTTCTTCTTCCTCTTGTTCA	1094232	1094290	UGAACGAGUGGUAAAAGAAAAUAAUAGAGCAGAAAACCUUUUCUUCUUCCUCUUGUUCA
miR838	supercontig_60	720321	720341	TTTTCTTCTTTGTCTTTCACA	720085	720341	UGUGUAGUAAGGGAGAGAAUUCUCGCGUGCCCUAUAUUUUAUUCUUUGAUGGCAGAUACUAGUGAUGGCGGGAACUCGUCUUCUUCGAUUGCAGGAGUACUUGGUCAGUGAUUUUUUUUAUUUCUUCAAUGUUUCUAAUAAUGUUGCAUUUACUAAAUUGGUAAUCAGGAUAUUGAAGCUGGUCUAUCAUACAGUGGUUUUGGUACUAUGAGAUGAUGUGUUUUAUCAAGUAUCUCUUUUCUUCUUUGUCUUUCACA
miR838	supercontig_65	600212	600192	TTATCTTCTTGTTCTTTCACA	600530	600192	UGUGAGGGAGGAGAGGGGAGGAUGGGAAAGUAGAAGAGAGAAGCAGGAAAAUUACGUAAAAAUGAAAAAAACAAAAAUGAAAUCCGAAAAUCAUUUUUCCGCGACGGGAGAGAGAAAAAUCUAGGGCUUUUUGGAAAGCUGAAUCUGCAAACACAAUCUUCAGAUCUUUCCUAAUAAUGGCGACUCCAUAUUCGGGUUUGCAACACAGAGACGGAGGUGGAGGAGGUGUAGCGGUAAUGGCAGGUCCUAUGAACCCUAUAGAUUCAUCUACGCCGUCUAAAUCUUGUCUGAAAAACUCCGCUCUAAAGUCGCCAAUUCUUAUCUUCUUGUUCUUUCACA
miR838	supercontig_7	1411855	1411835	TTTTCTTTTTCTTAATGCACA	1411855	1411674	UUUUCUUUUUCUUAAUGCACAAGAAUUACAAUCAAAUUGACUAAGAGAUGAUGACUCUUUAUUUCUAAGUAAACCAUAUUUUAGCAAAUCAUAAACUAUAUUAGAGUUAAGAUGUUCGAGAUGCUUAUGUCAUCCUUGAUAAUCAAUAAAAGCAGAAUUAUAAGUGACAAAGGGUAAGAAGA
miR838	supercontig_70	398778	398798	TCTTCTTCTTCTTCTTCCACC	398579	398798	GCACGGAAGAUGAAAGAGAAGAGAAUUGGUGAAGCCACCCGUUGAUCUAACAUCAUCAGCGGACGAAUCACCGGUGGUAAUCAGAUUCCUGGAAACGAAUCCUGAAAGGGCAUGGUGGGGCUUCCAGGAGGAUGACGGUGAUGAUGAAGCAAGACUGGAGAGCCGUCUAGCUGCUGCUCUUAACAUCUCUUCUUCUUCUUCUUCUUCUUCUUCUUCCACC
miR838	supercontig_78	537593	537573	TCTTCTTCTTCTTCTTCCACT	537669	537573	AGAGGAAGGAGAAGAAGAACACCUGGAGCAGAGCUCUGGGGUUGCUUCUUGUUUUGCUAAUAGUCUCAAGUCAGUUUCUUCUUCUUCUUCUUCCACU
miR838	supercontig_8	2683177	2683197	TCTTCTTCTTCTTCTTCCACA	2683026	2683197	AGUGGAAGAAGAAAAGGAAGGGAUUAGCAAGGAGGAGAAUAGAGUAAAUUGGUUUGUUGAUGAGGACCCAUCUCCAAGGCCUCCGAAGUGUACUGUUUUAUGGAAAGAGUUGCUAAGGUUGAAGAAGCAACGUGCCUCUUCUUUGUCACCAUCUUCUUCUUCUUCUUCCACA
miR838	supercontig_85	916749	916729	TCTTCTTCTTCTTCTTCCTCA	916749	916577	UCUUCUUCUUCUUCUUCCUCACACCCUCUUUACACCCACUUCUCUUACAACUUCCAUCAACAACAACACCAGUACCCAAACCCACCGACGUCUCCUCCUCUGCGAGAAGCCCUACCUCUCUUGUCCUUAACCCCAACAAGGAAACAAAAUCACGAGGAAGAAGAAGAAGAAGA
miR838	supercontig_9	936966	936986	TCTTCTTCTTCTTCTTCCTCA	936966	937328	UCUUCUUCUUCUUCUUCCUCAAGGUGUUGUUAGGGGGAAAAAAACACCGGUGUGUUUGCAGGGUUUUGGUUUGCCCUCAAGAACAUCAUUAAUGGUGACUUCUGUAUAUGGGUAGGGAGAGUUUGUCGUUGCUUGAAUGUGGGAUUUGUAAGAGCCAUGAUUCAGCAAGGUGCUGAAGUCAUGUCAUGUUGUGUAGUUUUGUUCAAGUUGUGAAAGAUUUUUCUAACCUUGAACUUCAUUCAUCAUUGGUUUAGUGCCAUUUCCAUCCAUGUCAAAGGACUGAAGAAACAGUAUGGAUUGAUUUGUGGGGGAUUAUGAUCUACGUUGUCUGCUUGAUUUUCCUUGGGGAGAAAAAAAAGAAAG
miR838	supercontig_92	626211	626231	TTTTTTTCTTCTTCTTTCACA	626094	626231	CGAGAGAGAGAGAGAGAGAAAAAAAAAAGAAAAGGAGGGGAGAAAAAAGAAAAGGUUCUGUGCCUGACUUCUCUGUCUCCUCUCUCAACAACUGGUUUUCAUGUUUACUCUUUUUUUUUUUUUUCUUCUUCUUUCACA
miR840*	supercontig_173	361449	361470	TTATTTAGGTTCCTTATTTTCT	361449	361575	UUAUUUAGGUUCCUUAUUUUCUUAUUCUGGGUUUUGGUCGGGUCUUAAUGACUGUGGGAAACAAGGAUGAGCUAGAUAUAUUUUCUUUCAGGUGGGGAUGAGGAAUAAGGAACGGGGAUCUGUGUGA
miR844	supercontig_4	1858377	1858397	TGGTAAGATTGCTTAATATCT	1858377	1858665	UGGUAAGAUUGCUUAAUAUCUUGAUUUUUGUGGUUUUAAGUCUUUCAGUGCAGAUCCAAGUUUAUUUAUUAAGAAGACUACUUCUCUAAUAUGCACUAUGUUGCUUCUUUAUGUGGACGGCAUUAUCAUUACUGGUGACAAUAGUAAUGAAAUAAAUCAUCUUCAAGAUGACUUGUCUAUCCGUUUUAAAAUGAAGAGCUUAGGUGAAGCUACUUGUUUUCUUGGAUUGGAAGUUGAAAAUUUAAAUGGCUAUUUUGUUUCUCAUAAAAGAUAUGCAGCAAGUUUACUA
miR845	supercontig_1	417792	417771	AAGCTCTAATACCAAATTGATG	418113	417771	CUCCAAGUUGGUACUGGUGCCUGGUUUCAGGCCAGAACGAUUGCAUAUUUAAAAAAAAAAAUGAGAAGCACAAUAUGUCUGCAAGAGGUGCAAUUAAAUUUUUUCAGUAGUUAGUAGAGAGUUGAUGGUAUGACUGGUCACAGCCCUUGAGCAAAGAUGGAUGCAUCAGUGUCAACUACCUCCCAUUCGUUGCUAGAGAUCUGAACUCGCCAAAGGUCCAUGAGUUCUUGUUGCAUUUUGAUUAUUGUUUUCAUUGCCAAGGCCCGAGAUAUUUGGGACUUUCGAAUUUCAAGAUUUGGGAAUACAACCAAGAUAGGAACCAAGCUCUAAUACCAAAUUGAUG
miR845	supercontig_102	448455	448435	CGGCTCTGATACCAACTGTAG	448584	448435	CUCGGUUUAGUGGGGGCCUUCCUCUACUCAUUUCCGUGUACUUGUUUUCACAAGGAAUGGUUGAGUAGCGAUCUAUCGGUGAGUAUUUCUCUAAGGCACUAUUGUGUAAGGGAUGGGUCCGAGGAAACGCGGCUCUGAUACCAACUGUAG
miR845	supercontig_17	2464317	2464297	TGGCTCTGATACCAAATGATG	2464317	2463962	UGGCUCUGAUACCAAAUGAUGCAGAACCCCAAGAUUUUGAAUCUUAGAAGUCUUCAAUCGGUUUAGAACAUAAUUUAGAUCACAAGUAAAAAAGAAUCAAAUUUGUUCAAUCACCCAAAUGGUUUAAAUAGAACCCAAAAAAGAUAAAUGAUAUCCCUUAAACCCAAUCCAAACAAGCACCAAGAACAAUUGAAAUAGGAAAUCAAAAUUGAAUACAAGUGAUAACAAUUGUAUUCCAAAUCAACACCUUAUGCAUAAAGUGAGAAGAAAGUCAAAAUACUCUUAACUCAAUUUUGAAAUAUUUGAUUACAAUUCUUGAUGUCCACAAAGAAGAGCUCCUUUGGUAUUUAUAGCCA
miR845	supercontig_2944	7034	7054	CGGCTCTGATACCAACTGTAG	6905	7054	CUCGGUUUAGUGGGGGUCUUCCUCUUAUCAUCUCUUUGUACCUGCAUUUCACAAGGAAGGGUUGAGUAAUGAUUCAUUGGUUUUAUGUUUCUCUAAGUAUUAUUGUGUAAGGGACGGGUCAGAGGAACGCGGCUCUGAUACCAACUGUAG
miR845	supercontig_30	491386	491366	TGGCTCTGATACTAAATGATA	491386	491305	UGGCUCUGAUACUAAAUGAUACGGAACCCCAAGACCCUUACUUAAACUUUAGUACUCUUCAAUCGAUUUAGAACAGAAUUUA
miR845	supercontig_39	2008152	2008172	CGGCTCTGATACCAATTAATA	2008152	2008423	CGGCUCUGAUACCAAUUAAUAUGGUCCCGGUUAAAAUAGAGAUAAAUUUAUAAUUAUCUAAAGGUGAGAAACAACCUUGAUUUUUAUUACUACUAAUUCAUACUUGCAUUCUAUUUGGCAUAUAUACUUAAAUAGAAAGUAGAAUAUAAUUGCUUCCCUACUAACUUGGACAUACAAAGAACUGUAUAUAACUACUUAAAUUUAUUUGACUUUGAACUGCUCGAAACCGUGUUUGAUAACUGGUUGCUCAUAUUAAUUGGUUGUUGAAGUAG
miR845	supercontig_40	1108855	1108875	AAGCTCTGATACTAAATGATG	1108855	1108933	AAGCUCUGAUACUAAAUGAUGUGGGACCUCCAGGAUCAAAACACCUUGAUCAUGAACCCACAUCAACAGUAGCAAGCUG
miR845	supercontig_547	20598	20618	CGGCTCTGATACCAACTGTAG	20469	20618	CUCGGUUUAGUGGGGGCCUUCCUCUCCUCAUUUCUGUGUUCCUGCAUUCACAAGGAAUGAUUGAGUAACAAUAUAUCGGUGAAUAUUUCUCUAAGGCACAUUAGUGUAAGGGAUGGGUCUGAGAAAAUGCGGCUCUGAUACCAACUGUAG
miR845	supercontig_78	846200	846180	GGGTTCTGATACTAGTTGATG	846487	846180	CAUCGUUUGGGGUCAGGACCUGGGAAUGACUGGUUGAAAGUGUCUGAGGCCGGUGGUGGUGCAAGUCACCUCCAUUUGGUUGUCGUAGAUCUUAGAUGCCUGAUGAUUGGGUCCGGCUUUGUUAUUUCCGUUUUUUUUUUCUACAAUUGGGAUCGACUUGGAAACUGGGGUUUUGGGAUUUGGUGGAAUACGAAAUUUUUGGUUGGAUGUAGGAUUUUCAGCGGUGUCAUGAGUUACAUAGUUUUGGUUUGGAAAGUUUAGGCUUUCUGGGGGAGAUUUUUGUUAUUGGGUUCUGAUACUAGUUGAUG
miR845*	supercontig_17	1887942	1887962	TCATTTGGTATCAGAGCCAGG	1887877	1887962	UCUAAAUUCUGUUCUAAACUGAUUGAAGAGUUUUAAGGUUCAAGCAAGGGUCUUGGAGUUCCGCAUCAUUUGGUAUCAGAGCCAGG
miR845*	supercontig_2056	4353	4373	ACAATTGGTATCAGAGCAGCG	4166	4373	CGUCCUAGGAUACCUAAUUAUUUACUUUUCAUUUAUUUCUUGAUUUUUCAUUUGUUCUUUUAGAAUGGUCAUUUUCGUAACCCUAUUGAGUAUUUUAAAUUAUUGUAUAACAAAUGUAAACCCUAACUCUAUUAUUUUACUUUCGCAUUCAAUUUAUAAUUUAUUUACUUUUAAGUUCCGGGUCGUUACAAUUGGUAUCAGAGCAGCG
miR845*	supercontig_219	288736	288716	TCATTTGGTATCAGAGCATTG	288799	288716	UAAAUUCUGUUCUAAACUGAUUGAAGAGUUCUAAGGUUCAAGCAAGGGUCUUGGGGUUCCACAUCAUUUGGUAUCAGAGCAUUG
miR845*	supercontig_28	163630	163610	TCATTTGGTATCAGAGCCAGG	163689	163610	UUUUGUUCUAGACCGAUUGAAGAGUUCUAAGGUUCGAGUAAGAGUCUUGGGGUUCUGCAUCAUUUGGUAUCAGAGCCAGG
miR845*	supercontig_61	18399	18379	TCATTTGGTATCAGAGCATTG	18462	18379	UAAAUUCCGUUCUAAACUGAUUAAAGAGUUCUAAGGUUCAAGCAAGGGUCUUGGAGUUUCGCAUCAUUUGGUAUCAGAGCAUUG
miR846	supercontig_350	168614	168634	TTGAATTGAAATGATTAAATT	168614	168686	UUGAAUUGAAAUGAUUAAAUUAUAAAUUCUACCAACUUUAAUGAAAUUUAUAAAUUUGGAUAUAUUAGUUAGA
miR846	supercontig_519	20552	20572	CTGAATTGAAGTGCTTTAAAT	20552	20620	CUGAAUUGAAGUGCUUUAAAUAGAACUUACUACAUUGAUAUCUUCCUACUUUUAAGGUACUGGAUUAAC
miR846	supercontig_667	20633	20613	TTGATTTGAATTGTTTGAATT	20633	20561	UUGAUUUGAAUUGUUUGAAUUAUGUUUGGGAUGACUUAUGCUGUCCGUGCUCAUAUCAGUUAGCUUAGAUCCA
miR847*	supercontig_19	2776	2796	TCTTGTTGAAGAGGAATTGAA	2776	3058	UCUUGUUGAAGAGGAAUUGAAUUAUGCUGGGGAAGGACCGGGUGACCCUGUGGUGGCACCUGGUUGUAUGGUGGGAGCACCAGAUUGUAUUGUGGCGGUGUUAGAUGAUAUGGUGGAAGAUCAGGAUUGUACCGAAGGGGCACAAUAUUUUUCCGUUGCAAUGGUGGCUCAUACUGUGGCAGAGAUGGAGAGUCAGGCAACUCCUUCCUAUCUUUCCUGGCCUACUGGCAGAGAUGAGUCUCUCUAGCAUCUCGAAGAGUUGAUCGAUAUCCUCUCGAAGCGA
miR848*	supercontig_11	1541007	1541023	GGTAATCCCGTGACAAA	1541007	1541343	GGUAAUCCCGUGACAAAGUGCAUAGUCACAUGCUCCUAUUUCCAUUCCGAGAUAGGGAGAUACUGUAGGAGACCACUAAAUCUAUGAUGUUCUGCCUUGACCUGUUGGCAAGUGAGAUAGCUAGAGACAAAGUUGACAAUAUCCUUCUUCAUACCUAGCUGCAAAAAAUGAUGCGUCACAAUUCUGAUACAUUUUCAUGCUUCCUGGGUGGAUUGACAACUUAGAUGCAUGGGAUUCCUUUAGAAGAUCCAACCUGAGCUUGGGUUCAUUAGGCACCCAUAUUCGAUCUUAGAAUCUAAAGAUUUCAUUGUCAGUCAUUCUGAAGUCACGGGGUUCU
miR848*	supercontig_112	749182	749166	GTCAAGCACATGTCAAA	749303	749166	CUUGUCGUAUGCUGAUCUGCAUCAUGAGAUCACAAAAAAUGUGAAAGAUAUCUCAAGUAAACCUCUAGAGAGUCACCUGAGGCAACAGAUUGAUAGAGAGGUGAAUAAAGAAGAUGAACUGGUCAAGCACAUGUCAAA
miR848*	supercontig_113	430468	430452	GGCAATACCATGACACA	430512	430452	UGUAUUAGUAGUAUUAGAGCAAUUUCGAGUCCAUGGAAAUUUUUGGCAAUACCAUGACACA
miR848*	supercontig_114	597621	597637	GTTAATCCCATGTCAAC	597621	597714	GUUAAUCCCAUGUCAACAACAUCGACAAAGAGGGCUUCACUAGAUGUUAACCCGAGUCAAAAUAGAAAGGGAUACGAAAAGUGGCAUGGGUAAU
miR848*	supercontig_124	765975	765991	GGGAATCGCATGTCCAA	765872	765991	CGGUGCGUGAUGAUCCCGACAAUGUCACGCGUAGUGGCGCAUGAUGGUUUUGGUGAUACAUGUGUGGCGGUGCGUCUAGUGACACUUGGUGUCUCUAGCGAAUGGGAAUCGCAUGUCCAA
miR848*	supercontig_136	113221	113205	GGTAATACCATGTCATA	113539	113205	CAAGGCAUGGAUAAUCGCAGUAAGUUCCAAAUCGUGAGUGGAAUAAUUCUUUUCAUGAACUUUCAACUAUCUGGAUCUGUAAGUUAUGACUUUCUUGUGUUGCAUUAAAACACAACCCAACCCUUAGUAGGAUACGUUACGGUAUACUGUAUAUUCACCUGUUCCAUUUGGUAGAGUCAACACUGGUGCAGUAGUCAGUCGUUCCUUUGAGUUAUGUAAAACUUCUUUCAUAUUUCUUAUUCCACUCGAACUUGAAAUUUUUCUUUGUGAGUCAUGUCAAAUGGACUGCUAUACUUGAGAACCAUUCUACAAACAUGCGGUAAUACCAUGUCAUA
miR848*	supercontig_142	594424	594408	GGTAATACCATGTCATA	594608	594408	UGUGUCAUUAUAUACCGUAUAUUUGUCUGUUUCAUUCGGCAAAGCCAACAUUAGUGCAAUAGUCAGUUGCUCUUUGAGUUAUGUAAAACUUCUUUCACAUUUCUUAUUCCACUCAAACUUGACAUUUUUCUUUAUGAAUCGUGUCAGGGGGCUACUAUGCUUGAGAACCUUUCUACAAACUUGUGGUAAUACCAUGUCAUA
miR848*	supercontig_22	533409	533393	GGCAATCCTATGACAAA	533455	533393	UUUGUCUAGGAUGACUCAGAUAGCAUUUCAACUAGAAUAGGACUUGGGCAAUCCUAUGACAAA
miR848*	supercontig_22	328672	328656	GGCAATCTTATGACAAA	328718	328656	UUUGUCAAUGAUGACCCAGAUAGUAUUUCGCGCAGAAUAGGUUUUGGGCAAUCUUAUGACAAA
miR848*	supercontig_226	211762	211778	GGCAATGACTTGTCAAA	211762	212088	GGCAAUGACUUGUCAAAAUUGUAUCUACUCUCAUCUUUAAUUUUUAAACAUAAAUCUUGUAAUUUAAAUCACAUUCUAAAUAUUUUUAUAUGAAAUUUCAACUAAAAUAGAUCGAUCAUUAAUGUGAAUUUAAAUAUAUCUACAUACGUAUUUUAAGAAGAAAAAAAAAUAUAUACAUAUAUAUAUAUAUAUAAAGUCAUUAAGUAGAAUAUUCAAUACUAAUAACUUGAGUUCAUGAAAAAAUAGUUGAAAUGUGGUUUAAAUAAUAACUUGAAGUUUCUUAAAGCUUGAAGAAAUUAGGGGAUCUAAGUUUCUUAAAUCAGUGCU
miR848*	supercontig_230	298933	298949	GGAAATCTCATGTGAAA	298933	299010	GGAAAUCUCAUGUGAAAUUGCGAUGGCGUUCUAAAUUCCAUUACAAUAGAUGGCUGGUUCAAUUCUGCAUGAAAUUCU
miR848*	supercontig_25	122138	122122	GGAAATCCCATGTAATA	122138	121896	GGAAAUCCCAUGUAAUAAGCCCCAAUGUGCACAACCAGUUUACUCCCAACACUGCAUUCAAUCCAGUCAAAAGAAAUAAGGAUAAAGUCCAAAGUAAAAUUACUACUAACCAUUAGCCAUUUCCAAUGAGACUGAUUCAAAAAGGUAUUUACUCCUAAUUUUUUCUUCAUUUGCCACGCAAGUCGUUUUGCUAGUCAACAGGUUAUUGUACUGUUGAAGAAUGUACUUAUAUGUAAUUAAUCC
miR848*	supercontig_30	1261673	1261657	GGCAGTCCCATGATAAA	1261817	1261657	AUUGUCAUGUUUGUCCAAAGCACAAGAACUGGAUUGUAAUUUUAAAACUAAUUGCAAUUAGGCCCGAAUCAAGAACUUCCUUAUAGUUUACUCUAUAUAUAUAUAUUGAGAAAAAUGGGGUGAAUACCGAACUAAGAAACUGGGGGCAGUCCCAUGAUAAA
miR848*	supercontig_31	1241734	1241750	GGCAATCCGGTGACAAA	1241734	1241906	GGCAAUCCGGUGACAAAAUUCAUAAUCACGUGCUCUCAUUUCCAUUCAGGAAAUUGGAAGACUCUGUAGAGAGCCACUAGGUCUAUAAUGUUCUGUCUUUAUUCAUUGACAAGUAAGGCAUCAGGAAACGUAGUCAACUAUAUCCUUCUUCAUUUUUGGCCACCAAUAUUGUC
miR848*	supercontig_3366	2791	2807	TGCAATCTCATGTAAAA	2582	2807	CUUUGCAUGAGAUUAGUUGAAUCUAGUUUAAACGAAUAAAAAACUGGAUAAAGACAAUUAAUAAAGUUCAUUAAGAAAUUAAGGUUUCUAAUUAUUAAUGUUUGACCUGCAUUGUGAAUUUCCGUUCUUAAUCAUGUUUAAUAAUUAUGGAAAGAUUUAUCUACGUACUUGAUAUUCAUCUUCAACCUUUUUAAAAAAAUAAUAAUUGAUGCAAUCUCAUGUAAAA
miR848*	supercontig_355	18583	18599	GACAATCCGATGACAAA	18583	18660	GACAAUCCGAUGACAAAAUUCAUAGUCGCAUGCUCUCAUUUCUAUUUGGGAAUCAGAAGUAGCAAGUCAUUGGGUCUC
miR848*	supercontig_37	1311599	1311615	GGCTATCCCGTATCAAA	1311325	1311615	UAAGGUAUGGGAUUACCCAAAAACCUCAGUUAAACUCUCUGAAUUAGCCUCAAGGUUAGCAAACCUGGACCUCCUGCUUAGACUAUUGGCUUUAUACCUCUCGACCACCACGUCGUUGAUAGAGUAAUGUAUAUUCUCAUAACAUGGACGAAUGAAGUGAUCAACAAUCAACAAUGCAUAUGAAACAGUGAUAGCAAAGACCAAUUAUCUACUGCAACUAACUAUUGUCUUGGAAUCAUACGUCACAUAUUGUUAUUGCCCAAGCCAUUUUUCGGGCUAUCCCGUAUCAAA
miR848*	supercontig_38	464478	464494	GGCAATCCTGTGACAAA	464432	464494	UCUGUCAACGAUGGCCCAAAUAGCAUUUUGACCAGAACAGGUCCUGGGCAAUCCUGUGACAAA
miR848*	supercontig_396	29415	29431	GGCAATCACATGTTAAA	29273	29431	AAUAACCAUGUGAAACUUGAAGUUGCUUAUUAUUAUGUGAGAUAAUUAAAAUAAUUGCAUCAGGUAUUACUUAUGACAAUAUGGAGAAGAAAUAUUUUUGAGCUAAUUGUUUCUAUAUUUAAAAUAUUAAGUGAAUAUACUAGGCAAUCACAUGUUAAA
miR848*	supercontig_44	1683490	1683474	GGAAATTCTATGTCAAA	1683490	1683389	GGAAAUUCUAUGUCAAACUCAAACAUAAUGUUCCUCGGAAGGAGAUUAGGGGAAAAGAAAGCAAGAAAAUGUCCCUCAAUUUCUACCAGUCAUGGGAACUUC
miR848*	supercontig_5128	1605	1621	GGCAGTCCCATGATAAA	1461	1621	AUUGUCAUGUUUGUCCAAAGCACAAGAACUGGAUUGUAAUUUUAAAACUAAUUGCAAUUAGGCCCGAAUCAAGAACUUCCUUAUAGUUUACUCUAUAUAUAUAUAUUGAGAAAAAUGGGGUGAAUACCGAACUAAGAAACUGGGGGCAGUCCCAUGAUAAA
miR848*	supercontig_52	1542435	1542451	GGCAATCATATTTCAAA	1542365	1542451	UAAGGGGUAUAGUUGCCUUUUCCAUAUACCAAGAUGCCAAAUACAAUGGUUCAGCAUCUCAAAUUAAAAAGGCAAUCAUAUUUCAAA
miR848*	supercontig_62	69210	69226	GACAATCGTATGTCAAA	69210	69512	GACAAUCGUAUGUCAAAUUUUUAGACUAUAUAGUAUUAGAUAAUAGUUUUCCCCUCUUAAUUUAGCUAGUAUGGAAUUUCAAUUCUAAAUUUGUGUAGAUGUAUUUGACAAUUUUCAUUCCAAAGGGAAAAGAUAUAUUAUGAUGUGGGGUUUUAGAUAUAGUAAGAAAUACAUUCGUUUAGGAUCAUUUUUAUUUUUUAAAUUCAAAGGUAUAAAAAAAUUUAUGUUCUAUAUUACAUUUUAAAAUAUAGGAAUUUUUGUUUUGGGUGGGGUGGGGGGGGGGGGGGUUUUGGGGUGGUUGUU
miR848*	supercontig_67	203432	203448	GGGAGTCCCATGTCTAA	203368	203448	UUAUAUAUGACAAACACCUGAUCAUGCUGCAGUCAAUUUGAGAACAUGUUGUGGCUUGACGGGUGGGAGUCCCAUGUCUAA
miR848*	supercontig_82	672369	672353	GTCAATACCTTGTCAAA	672710	672353	GGUGGCGGGGAGGAGAUCCUAAUACCUUUGGCAAUGAUGAUACAAGGGUAGAAAAUUGCUUAAGAAUGGCAAGAGAAUUGCUAGUGAGAAGUUGUGAAGAGUUAAGUGUCUUCUCUAUAUCUGUCUUAAGUUUCCCUUCAGGGAAUCCAUCAGUACAGGUGACUUGAUAUGACAUAACCGCACUGAGCCAAUUGUUCAAUUCUGGAGCAACGGUAGAAAAGUUUCGAGCAUCAAAUUCAUUAACGUUGUUAAUGGAUUCUUCCAGCUCUUCCUUAGCAUCGGCUACGAGUGCCUUGCAAUCCUCAAUGGCAUCUUUCUCUUCUGGUGUUUGAAAAUUAAAGGUCAAUACCUUGUCAAA
miR848*	supercontig_95	1031280	1031296	GTCAATCCCATGTAGAA	1031280	1031400	GUCAAUCCCAUGUAGAACCAGAGAAGAAUUUCGUAUUAUCCCAUGCCAAAAUGAUGGGAAACAAACGGAGUAUCUUCAUCGUAUGCUUUGAUGAAAUAUCUUGAAUCUAUAUUGAAUUGGU
miR851	supercontig_1209	1529	1509	TGGGTAGAAAACAAAAACGAC	1529	1450	UGGGUAGAAAACAAAAACGACCAAUAGAGCAUAAUUUGUAAUAAACCCAUUUGUUCAUAAAAACGUUUACUUUUCAUUUA
miR854	contig_26687	8093	8113	GATGAGGATAAGGAAGATGAG	8093	8210	GAUGAGGAUAAGGAAGAUGAGGAUGAGGAUGAGGAAGAUGAUGAUGAGGAUGAUGAUUAUUUUGGGUACGAAUCAAAAUCUUCUCAGCAUGCUUAGCCACAUUCUUCUUCAGUUCAUC
miR854	contig_46440	421	441	GGTGATGATGGGGAGGAGGAG	345	441	UUCUUCUUCCUCAUCCAUCUCCAUGUUUUGAGCAAAAAGGUUGGUAGUGUAAGUGGGUAUGAUUUGGGUGGAGGGUGGUGAUGAUGGGGAGGAGGAG
miR854	supercontig_136	620578	620598	GATGTGGATATGGAAGAGGAG	620578	620817	GAUGUGGAUAUGGAAGAGGAGGCUGGAGGAGCCUGUGGUUGGCUCAUGUUCAGGAACUGCAUGGUUUCUACCAAUACGUUUUGUCUCUGAACUGUUUUCUUGGCCAGCUUAGAGUCUAGGGUAGUGAACAUAUCUGCCAUGUCCUGCUUAUGGUGGUCGGUCCCCUUCACGGAUUCUUUGACCUGUGUUACCAUCUUUGAAUUAGACACCACAACUUUGCCUUUGUUCUUUGUCCGCUUC
miR854	supercontig_200	310402	310382	GAGGAGGAGGGGGAGGAGGAG	310572	310382	UUCUUUCUUCCCCUUCUCCUUCUCCUUCUUCUCAUCGACUCCGAUCACCUUCUUCCCUUUCUCCUUCUCGAGGGCGGCAGCCGCGGCGGCAGGAGCGGCCGUUUGGGGCUGAUCAAGAUCGGGACUUGGCACUGUUGGGGGAUUCAGGCUAAGAUUAGAGGUGAAGCAAGGAGGAGGAGGGGGAGGAGGAG
miR854	supercontig_27	352888	352908	GATGAGGGTGGTGAGGAGGAG	352888	353229	GAUGAGGGUGGUGAGGAGGAGGAGGAGGAAGAAGGAGAUAAAAAAUCUGUAAUGUUGGGAUAGUUGCAAAGAGGAGUGAGAGGAUCUUUGCUUCAAUUCAAUUGUAAAAUUUACUGUUCUCUUUUUUGUUUUGGUUUUCUGAAUGUUUAAUUUGCCAUGUUUAGAUGAUGAUGAUGAUGAUGAGAGGAUUUGUUUUGGGGUGGAUUGGGAAUCCAAUGACUAACAUUUAAUUUUUCUUUGAAAUUGAAUUGGGUAUUUGUUUGAAGGAAUUCUGGUUAAAUCAUGUGGGUCACCAACCAAACCAUAUCUUCUUCCUCACACACUUUUUCUCUACUCUGCAAU
miR854	supercontig_29	849572	849552	GATGAGGAGGCGGAGGAGGAG	849849	849552	AUUCUCGUUCGGUACAUUCUCUCGGUAAACCUUAUAGCAAGCGAAGGAACUUGCAGUACCUAGGGUGAUCUUAGGAGUAGGCUCAUCCCCAGCCAAGCUUGCACGCUCUUCAGCUUCCUGCAAGAGCUGCUGGACUUGAGAGAGACGAGAUGACACCUUCUUAUCGCCGCCAGAAUCGGAAGCGGCGGCGCACCGAAUUGAGCUGAAGCUGAUCGGAUGGUGGCGCACGAAUCCGAAGUUCCGAGAUAAACAAGGUAGCAAGUUAUGGACCGAUACUGAUGAGGAGGCGGAGGAGGAG
miR854	supercontig_80	462997	462977	GATGAGGAGAAGGAGGTGGAG	462997	462696	GAUGAGGAGAAGGAGGUGGAGGGUUCUGAUUUUGAGGAUGAGGAUUUUGAUGCGGAUGAUUUUGUUGAUGACAGUGAAGAUGAUGACGGUGAUUUUGAUGAUGAAGAAGACGACGAAGAAUAUGCGGGACAGAGAAAAUAGAAUAAUCUUUUCCUUACUAUUCUUCUCAUUAUGAAUCGUCUUUUUCGUUUCAUCUUUUUUUUUUUACUUUGGUUACGAAGAAAAAUCUGGAUUUGUCAAUCGGCAAGGGAAUGAAAGUUGGGUUUUUAAUCUGUUUGUGUUUUUAUCUUGUUCUUUAUAUU
miR856*	supercontig_14	26147	26167	TTATGTTATTTTTGGTTTAAA	26147	26427	UUAUGUUAUUUUUGGUUUAAACUAAUUAUAUUCUCAUUUAAUAUUUAUAUGAUAACAAUUUAAUAUAGAAGUUAAUCAUAAUUUACUGAUUUGCCAUGUAACUAAAUAAAUUUUCUUUUAUCCUCAACUCUAUAACUAUUUAUUUUGUAUUAUUUUUUGCCAAUGAAUGAAUUGUAAAAUAUCUAAUUUGAACUAGAUAUUAAAUUAACUUGGAAUUGAACAUGUUAUUUAUAUUUAUAUUUAUAUUAAAUGAAAUUAAAAUUUGAAUCAGAUUAACAUAA
miR856*	supercontig_69	416200	416220	TGATGTAATTTTGGGTATAAA	416200	416396	UGAUGUAAUUUUGGGUAUAAACCAAGGAUGUCGGUUUUUACAUAACAUGCAACAUGGAGACAAUAAGUGCUUUCAACAGUGACCUUACAUGCUCUAUAUACGUCCAUAUAAUUUGUUUGGUCUCUAUCUUCAAAAACACAGUUAAGAUACGUUUCACAAAAGCAAUCCAUUUGCUCCAAAUAUAUCCUUAAAUAUUA
miR858	supercontig_111	517095	517115	TTTCGTTATCTGTTCTACCTG	517005	517115	CAGGAGAUAGGUUAACAAACUUAUGAGUCAUAUGACCUACACAUGUCUUAACCAACUCUUUCUUGAUGUGUGUGUUCAAAUAGUUUUUAAUUUCGUUAUCUGUUCUACCUG
miR858	supercontig_27	351774	351754	TTTCTTTCTCTGTTCAACCTT	351874	351754	AGGGGAGGAAGAAGAAGGGAAUGGUUUGAUGAGAUUAGAAAUGUAGAGCGAGAGAUUUGUUAUUUUGUUUGGUUUGGUAAAAAAUGUUUUGGUGGGGACUUUUCUUUCUCUGUUCAACCUU
miR860	supercontig_57	924097	924117	TCAATAGGTTGATCTATATAT	923891	924117	GUAUGUCAUCAACGUAUAAUGAGAUAAGCAUAAUCCCUCCAGUUGUUUUCUUGACAUACACACAAUGGUCUUUAUCUACCAUGAACAAGCCAAACGAAGUAAUGGCUUCACGGAAUUUAAAAUACCAUUGUCUAAAAGUCUACUUGAGACCAUAUAUGGAUCUUUUAAGACGACAAACUUUCUUUUCUUGACUUUUUAAGAAAAACUCAAUAGGUUGAUCUAUAUAU
miR860	supercontig_92	483829	483849	TCAATCGATTTGATTATGTAT	483655	483849	AUACUAAGUUUUCGAUUGGCAGGAAAACUUUUUGGAUGGCUCUUUAUAUCACGUAGUUCGAGUUUAUUCAAAUUUCAAUUUUAUAGAAUAAAAAUAUUAUUCAAUUUAAGUGUUUUGUGAUUUUUUUAAUAAAUCAGAAUAUAGAUUUAUACUUUUAAAAUUGAAAAUAUGACUUCAAUCGAUUUGAUUAUGUAU
miR862	supercontig_442	486	506	ATATGATGTATCTACTTTAAG	486	549	AUAUGAUGUAUCUACUUUAAGACUUCAUAAACAUAAUGGAUUUAGUUGAAGAAUAUAUACAUGA
miR862	supercontig_74	287467	287487	ATGTGCTTGATCTACTTGCAG	287238	287487	GAGCAAGUGUGAUCGCUCGGUUUUCUAUAGACAGUCAACAGCUAGUCUUAUAUACCUUAUUGUCUAUAUUAAUGAUAUUGUUAUUACAAGUGAUGACUAUACAGAAAUAUUCUCUCUCAAUCAUUCUUACAUUUCAAGUUUUACACCAAAGACUUAGGUCAAUUGAGAUAUUUAUUGGGAGUAGAAGUAAUAAGAAACAAGAAAGAGAUUUUCUUAUCUCAGAGGAAAUAUGUGCUUGAUCUACUUGCAG
miR863	supercontig_13	4123	4103	TTATGACTTTTTAATCTCAAT	4177	4103	GAUGAGAUUGAACAGUUAGAAAUUAAAGAGAGUUCAAACUAUAUAUAUAUAAUUUUAUGACUUUUUAAUCUCAAU
miR863	supercontig_1597	4920	4940	TTCTATCTTGTTGATTTCAAT	4920	5281	UUCUAUCUUGUUGAUUUCAAUUUAUCAGUUAUAUUUCUUCUUUCGCUGGUAUUGGUUAAUGAUCUUCUUAGAUCUAUGAUUGAUUCUUGAUCGAUUUGUCAUGAAACGGUGGCUCGUAUGUCUGAUGUGGUAUCUUGUUCCAUAUCUGCUGUGUAAUUUAAUUUUCAAGCAUAUGUUCGGGAGGUUAUGCUAUGAUUUAUUUUAUGAUUCAUACUUUAUCAUUACCGGCUACAUGCAAAAAUAUUCAGCUAACCUUAUUAGGAUUUAAUCGUAGAUAUAUUUUUUGGCUAUUUUUUCAUUUGAUAAAUAUUAUAUGAUUUCUGAAUUCCAUGUCUGAUAAAAAGGAAGUAGAUAGGAUGUAG
miR863	supercontig_160	207101	207121	TTATGTCGTGTTGATTTCATT	207101	207182	UUAUGUCGUGUUGAUUUCAUUUAGACAAGACGAGCUGAUUGUUGUAUCUAUUCUCUUUUGAAUGAAGAUUUUUCAUUAAUGA
miR863	supercontig_350	179613	179593	TTATGTATTGTTGACGTCAAT	179613	179531	UUAUGUAUUGUUGACGUCAAUGAAACAGGGUUUAUCAUGCUUCACCUGGGGUGCGCCUAUUUCAUUUGUUAAUUUAUAUAUAG
miR864	supercontig_69	988684	988705	GAGAGTCAATAATACCATGAAG	988352	988705	UUGCAUGUUAUUAAUGAUUUUCCAUGUUUAUUAUUUGUUCUGACUGAAUAUGAAAGUUUCCUGCAUUGUAAAUUUUUCUUUCCUCUUUUGAAGCUGUGUAUAGAAUAUCGAAAACUAAUUUUUAUAAAUUCAGUCCAAUAAUGCAGCCUUGGAAAAAUAGAAUUUGUUAAUAGAUUUUGAUUUUGGAUUGUUCUGAAUUUUAAAACUUUCCAGUAUUUACUAUUUGAAUUUUACUAAAACAAUAUUUCUUUAUUUAAAUUUUUUUGGAAAUAUAUUGUUUAAGGUUACAUUUGAACUUUCCAAACUACACAAAAUCUUCCAAAGCUGUUUGGGAGAGUCAAUAAUACCAUGAAG
miR865	supercontig_111	127957	127977	TTTTTCCTCCAATATATCTAA	127839	127977	UUAAAUAAUGUUGGAUGAAAUAAAUAAUUCCAUGUCUUUUGUAAUUACCAAAGGAAUCAAACAUAUCUCAAAAUAUAAAAAAACCAAAGAAAUCUUUAUCAUAAUGAUCAAACACAUAUUUUUCCUCCAAUAUAUCUAA
miR865	supercontig_138	650351	650371	ATTACTTTGGATCTAATTGAA	650351	650420	AUUACUUUGGAUCUAAUUGAAUAUUAAUCGCUAACCAAGGUAAACCAAUAGCAAGAAGUUUCGAAGUAAU
miR865	supercontig_20	1215825	1215805	TTTCCTCTCAAATTTATCCAA	1215825	1215632	UUUCCUCUCAAAUUUAUCCAAAAACUCCAAGUACAGCUGUUCCGUUCAAGAAGAACCUCAUCAAUUAUAAAAGAAUAACUAUGGACACAAAUAGAUACAUAAGUAUAUACAGACUUGUUUUAUACAGACAAUUGGUAUUUCUGAGUGUGAGUAAGAGAGAUAACUAGAGAGAGAUGGAUAGAGAGAGAGAGAGA
miR865	supercontig_214	197819	197839	ATGAGTTTGGAGCTATTTGAG	197599	197839	CUCAGAUAGUUUCAAUUUCACAAGAUGGUGCCACUUUUUCUAGCAAGUGGUACAUUUUUCUGGUGGAUUUCUCAAUGAGGAUUCAGGUACGAGUUUGCUGGAGGCCUAUAAUGUUGAUGGUAUUGGUGUACCAUACAUGGGUUGUGGACAAUUUCUGGGUGGCAGUAGAUAAGUGCUUAGGUUUGCAAUUUUCUAUUAUUGGUGCUAUUUUUAUUUUUGGAUGAGUUUGGAGCUAUUUGAG
miR865	supercontig_25	1989102	1989122	TTTTTTCTCAAATTTATATAA	1989034	1989122	AUAUAUAUAUUGAGAGAGAGAGAGAGAGAGAGAGAGAGAGAGAUUUCAUUUACUAUUUCAAAUAAUUUUUUUUUCUCAAAUUUAUAUAA
miR865	supercontig_30	1948593	1948613	ATTTTGCTCTAATTTATCCAA	1948375	1948613	UUUGUGAAUUAGUGGUUCAAUUAAUGACAAGCCAGUGAAUCAGUAUGAUUAGAUCAAUUUAAUUUUGAUGAUCAUACCAAUAAAAGUUAUUUAUAACUAAUUUGAGAAAUUAAAAAAAAAAAAAAAAAAAAAAAAAUGUCACCGAGUCACAGCUGACACUUAAAUUACCAGUUGUUAUUAAUAGCUCAAAUUAGCACUUGCUAUUUAUGGUCAAUCAUAUUUUGCUCUAAUUUAUCCAA
miR865	supercontig_444	7648	7668	ATGCATTTGGATTTAATTTAG	7648	7758	AUGCAUUUGGAUUUAAUUUAGUGCAGGCUAGAUGAACACUCAAGUAUUAUUAAUUAAUCCCAAAUUACUUUAGAUUCCAAAAAUAGUAUUAAUUAAAUUCUAUAAAUGUUU
