# Supplementary material for: Carica papaya MicroRNAs Are Responsive to Papaya meleira virus Infection
Source: PLoS One. 2014 Jul 29;9(7):e103401. doi: 10.1371/journal.pone.0103401 (PMC4114745; doi:10.1371/journal.pone.0103401)
Supplement: Table S3 — Putative targets of all miRNAs identified in C. papaya . EST C. papaya data from Gene Index version 1.0 was used to search for potential new miRNA targets using psRNA Target. (XLSX) [file pone.0103401.s004.xlsx]

## Sheet: Supporting Table S3
Table S3. Putative targets of all miRNAs identified in C. papaya.
miRNA_ID	miRNA_number	Target_ID	Expectation	UPE	miRNA_start	miRNA_end	Target_start	Target_end	miRNA_aligned_fragment	Target_aligned_fragment	Inhibition	Target_Desc.	multiplicity
miR1120	1	EX268064	2.5	11.06	1	20	882	901	UAGUACUAAGUUGGGUGAUC	GUUCACUUGAUUUAGUAUUA	Cleavage	UniRef100_O51741 Cluster: Translation initiation factor IF-2; n=1; Borrelia burgdorferi|Rep: Translation initiation, partial (1%)	1
miR1120	1	TC5012	2.5	18.61	1	20	208	227	UAGUACUAAGUUGGGUGAUC	GUUUAUCCAACUGGGUACUA	Cleavage	similar to UniRef100_Q8LCW1 Cluster: Nucellin-like protein; n=2; Arabidopsis thaliana|Rep: Nucellin-like protein - Arabidopsis thaliana (Mouse-ear cress), partial (59%)	1
miR1120	1	EX236900	2.5	15335	1	18	169	186	UAGUACUAAGUUGGGUGA	UCAAUCAAUUUGGUACUA	Cleavage	similar to UniRef100_Q3EAM6 Cluster: Uncharacterized protein At3g48820.2; n=1; Arabidopsis thaliana|Rep: Uncharacterized protein At3g48820.2 - Arabidopsis thaliana (Mouse-ear cress), partial (27%)	1
miR1120	1	EX299419	3.0	16125	1	18	242	259	UAGUACUAAGUUGGGUGA	AAACCCAGCUUAGUACUG	Cleavage	similar to UniRef100_A7P225 Cluster: Chromosome chr19 scaffold_4, whole genome shotgun sequence; n=1; Vitis vinifera|Rep: Chromosome chr19 scaffold_4, whole genome shotgun sequence - Vitis vinifera (Grape), partial (19%)	1
miR1120	1	TC9208	3.0	19411	1	19	801	819	UAGUACUAAGUUGGGUGAU	GUCAUUCAGUUUGGUGCUA	Cleavage	similar to UniRef100_A7QKM9 Cluster: Chromosome chr2 scaffold_113, whole genome shotgun sequence; n=1; Vitis vinifera|Rep: Chromosome chr2 scaffold_113, whole genome shotgun sequence - Vitis vinifera (Grape), partial (57%)	1
miR1120	1	EX266438	3.0	17558	1	19	657	675	UAGUACUAAGUUGGGUGAU	GUCAUCUAACUUAGUAUCA	Cleavage	weakly similar to UniRef100_A7QEM0 Cluster: Chromosome chr17 scaffold_85, whole genome shotgun sequence; n=1; Vitis vinifera|Rep: Chromosome chr17 scaffold_85, whole genome shotgun sequence - Vitis vinifera (Grape), partial (17%)	1
miR1120	1	EX261192	3.0	21442	1	19	131	149	UAGUACUAAGUUGGGUGAU	GUCAUUCAGUUUGGUGCUA	Cleavage	similar to UniRef100_Q9FH77 Cluster: Arabidopsis thaliana genomic DNA, chromosome 5, TAC clone:K9E15; n=1; Arabidopsis thaliana|Rep: Arabidopsis thaliana genomic DNA, chromosome 5, TAC clone:K9E15 - Arabidopsis thaliana (Mouse-ear cress), partial (6%)	1
miR1120	1	EX275932	3.0	22762	1	18	165	182	UAGUACUAAGUUGGGUGA	GAGCUCAACUUAGUACUA	Cleavage	similar to UniRef100_A7QHL6 Cluster: Chromosome chr5 scaffold_98, whole genome shotgun sequence; n=1; Vitis vinifera|Rep: Chromosome chr5 scaffold_98, whole genome shotgun sequence - Vitis vinifera (Grape), partial (3%)	1
miR1120	1	TC2353	3.0	19411	1	19	242	260	UAGUACUAAGUUGGGUGAU	GUCAUUCAGUUUGGUGCUA	Cleavage	similar to UniRef100_A7QKM9 Cluster: Chromosome chr2 scaffold_113, whole genome shotgun sequence; n=1; Vitis vinifera|Rep: Chromosome chr2 scaffold_113, whole genome shotgun sequence - Vitis vinifera (Grape), partial (57%)	1
miR1120	1	TC5757	3.0	22181	1	20	578	597	UAGUACUAAGUUGGGUGAUC	GCUCACUUGGUUUAGUAUUA	Cleavage	similar to UniRef100_A7Q3D4 Cluster: Chromosome chr13 scaffold_48, whole genome shotgun sequence; n=1; Vitis vinifera|Rep: Chromosome chr13 scaffold_48, whole genome shotgun sequence - Vitis vinifera (Grape), partial (56%)	1
miR1120	1	TC108	3.0	22181	1	20	916	935	UAGUACUAAGUUGGGUGAUC	GCUCACUUGGUUUAGUAUUA	Cleavage	similar to UniRef100_A7Q3D4 Cluster: Chromosome chr13 scaffold_48, whole genome shotgun sequence; n=1; Vitis vinifera|Rep: Chromosome chr13 scaffold_48, whole genome shotgun sequence - Vitis vinifera (Grape), complete	1
miR156	2	TC9162	2.5	8015	1	19	1423	1441	UGACAUAAGAGUGAGAGCU	AGCUCUGUUUCUUAUGUCA	Cleavage	similar to UniRef100_Q9LJK5 Cluster: Dem protein; n=1; Arabidopsis thaliana|Rep: Dem protein - Arabidopsis thaliana (Mouse-ear cress), partial (56%)	1
miR156	2	EX299427	2.5	17963	1	20	588	607	UGACAUAAGAGUGAGAGCUC	GUGCUCUCUCUCUUCUGUCA	Cleavage	similar to UniRef100_A7P2C9 Cluster: Chromosome chr1 scaffold_5, whole genome shotgun sequence; n=1; Vitis vinifera|Rep: Chromosome chr1 scaffold_5, whole genome shotgun sequence - Vitis vinifera (Grape), partial (40%)	1
miR156	2	TC7971	2.5	14934	1	20	744	763	UGACAUAAGAGUGAGAGCUC	GUGCUCUCUCUCUUCUGUCA	Cleavage	similar to UniRef100_A7QP50 Cluster: Chromosome chr1 scaffold_136, whole genome shotgun sequence; n=1; Vitis vinifera|Rep: Chromosome chr1 scaffold_136, whole genome shotgun sequence - Vitis vinifera (Grape), partial (13%)	1
miR156	2	EX266452	2.5	13989	1	20	254	273	UGACAUAAGAGUGAGAGCUC	GUGCUCUCUCUCUUCUGUCA	Cleavage	homologue to UniRef100_UPI00015DDC4E Cluster: glutathione S-transferase N-terminal domain protein; n=1; Acaryochloris marina MBIC11017|Rep: glutathione S-transferase N-terminal domain protein - Acaryochloris marina MBIC11017, partial (5%)	1
miR156	2	EX274150	2.5	21951	1	20	200	219	UGACAUAAGAGUGAGAGCUC	GUGCUCUCUCUCUUCUGUCA	Cleavage	similar to UniRef100_Q94JW8 Cluster: Squamosa promoter-binding-like protein 6; n=1; Arabidopsis thaliana|Rep: Squamosa promoter-binding-like protein 6 - Arabidopsis thaliana (Mouse-ear cress), partial (4%)	1
miR156	2	TC9162	2.5	8015	1	19	1423	1441	UGACAUAAGAGUGAGAGCU	AGCUCUGUUUCUUAUGUCA	Cleavage	similar to UniRef100_Q9LJK5 Cluster: Dem protein; n=1; Arabidopsis thaliana|Rep: Dem protein - Arabidopsis thaliana (Mouse-ear cress), partial (56%)	1
miR156	2	EX299427	2.5	17963	1	20	588	607	UGACAUAAGAGUGAGAGCUC	GUGCUCUCUCUCUUCUGUCA	Cleavage	similar to UniRef100_A7P2C9 Cluster: Chromosome chr1 scaffold_5, whole genome shotgun sequence; n=1; Vitis vinifera|Rep: Chromosome chr1 scaffold_5, whole genome shotgun sequence - Vitis vinifera (Grape), partial (40%)	1
miR156	2	TC7971	2.5	14934	1	20	744	763	UGACAUAAGAGUGAGAGCUC	GUGCUCUCUCUCUUCUGUCA	Cleavage	similar to UniRef100_A7QP50 Cluster: Chromosome chr1 scaffold_136, whole genome shotgun sequence; n=1; Vitis vinifera|Rep: Chromosome chr1 scaffold_136, whole genome shotgun sequence - Vitis vinifera (Grape), partial (13%)	1
miR156	2	EX266452	2.5	13989	1	20	254	273	UGACAUAAGAGUGAGAGCUC	GUGCUCUCUCUCUUCUGUCA	Cleavage	homologue to UniRef100_UPI00015DDC4E Cluster: glutathione S-transferase N-terminal domain protein; n=1; Acaryochloris marina MBIC11017|Rep: glutathione S-transferase N-terminal domain protein - Acaryochloris marina MBIC11017, partial (5%)	1
miR156	2	EX274150	2.5	21951	1	20	200	219	UGACAUAAGAGUGAGAGCUC	GUGCUCUCUCUCUUCUGUCA	Cleavage	similar to UniRef100_Q94JW8 Cluster: Squamosa promoter-binding-like protein 6; n=1; Arabidopsis thaliana|Rep: Squamosa promoter-binding-like protein 6 - Arabidopsis thaliana (Mouse-ear cress), partial (4%)	1
miR156	2	TC9162	2.5	8015	1	19	1423	1441	UGACAUAAGAGUGAGAGCU	AGCUCUGUUUCUUAUGUCA	Cleavage	similar to UniRef100_Q9LJK5 Cluster: Dem protein; n=1; Arabidopsis thaliana|Rep: Dem protein - Arabidopsis thaliana (Mouse-ear cress), partial (56%)	1
miR156	2	EX299427	2.5	17963	1	20	588	607	UGACAUAAGAGUGAGAGCUC	GUGCUCUCUCUCUUCUGUCA	Cleavage	similar to UniRef100_A7P2C9 Cluster: Chromosome chr1 scaffold_5, whole genome shotgun sequence; n=1; Vitis vinifera|Rep: Chromosome chr1 scaffold_5, whole genome shotgun sequence - Vitis vinifera (Grape), partial (40%)	1
miR156	2	TC7971	2.5	14934	1	20	744	763	UGACAUAAGAGUGAGAGCUC	GUGCUCUCUCUCUUCUGUCA	Cleavage	similar to UniRef100_A7QP50 Cluster: Chromosome chr1 scaffold_136, whole genome shotgun sequence; n=1; Vitis vinifera|Rep: Chromosome chr1 scaffold_136, whole genome shotgun sequence - Vitis vinifera (Grape), partial (13%)	1
miR156	2	EX266452	2.5	13989	1	20	254	273	UGACAUAAGAGUGAGAGCUC	GUGCUCUCUCUCUUCUGUCA	Cleavage	homologue to UniRef100_UPI00015DDC4E Cluster: glutathione S-transferase N-terminal domain protein; n=1; Acaryochloris marina MBIC11017|Rep: glutathione S-transferase N-terminal domain protein - Acaryochloris marina MBIC11017, partial (5%)	1
miR156	2	EX274150	2.5	21951	1	20	200	219	UGACAUAAGAGUGAGAGCUC	GUGCUCUCUCUCUUCUGUCA	Cleavage	similar to UniRef100_Q94JW8 Cluster: Squamosa promoter-binding-like protein 6; n=1; Arabidopsis thaliana|Rep: Squamosa promoter-binding-like protein 6 - Arabidopsis thaliana (Mouse-ear cress), partial (4%)	1
miR156	2	TC9162	2.5	8015	1	19	1423	1441	UGACAUAAGAGUGAGAGCU	AGCUCUGUUUCUUAUGUCA	Cleavage	similar to UniRef100_Q9LJK5 Cluster: Dem protein; n=1; Arabidopsis thaliana|Rep: Dem protein - Arabidopsis thaliana (Mouse-ear cress), partial (56%)	1
miR156	2	EX299427	2.5	17963	1	20	588	607	UGACAUAAGAGUGAGAGCUC	GUGCUCUCUCUCUUCUGUCA	Cleavage	similar to UniRef100_A7P2C9 Cluster: Chromosome chr1 scaffold_5, whole genome shotgun sequence; n=1; Vitis vinifera|Rep: Chromosome chr1 scaffold_5, whole genome shotgun sequence - Vitis vinifera (Grape), partial (40%)	1
miR156	2	TC7971	2.5	14934	1	20	744	763	UGACAUAAGAGUGAGAGCUC	GUGCUCUCUCUCUUCUGUCA	Cleavage	similar to UniRef100_A7QP50 Cluster: Chromosome chr1 scaffold_136, whole genome shotgun sequence; n=1; Vitis vinifera|Rep: Chromosome chr1 scaffold_136, whole genome shotgun sequence - Vitis vinifera (Grape), partial (13%)	1
miR156	2	EX266452	2.5	13989	1	20	254	273	UGACAUAAGAGUGAGAGCUC	GUGCUCUCUCUCUUCUGUCA	Cleavage	homologue to UniRef100_UPI00015DDC4E Cluster: glutathione S-transferase N-terminal domain protein; n=1; Acaryochloris marina MBIC11017|Rep: glutathione S-transferase N-terminal domain protein - Acaryochloris marina MBIC11017, partial (5%)	1
miR156	2	EX274150	2.5	21951	1	20	200	219	UGACAUAAGAGUGAGAGCUC	GUGCUCUCUCUCUUCUGUCA	Cleavage	similar to UniRef100_Q94JW8 Cluster: Squamosa promoter-binding-like protein 6; n=1; Arabidopsis thaliana|Rep: Squamosa promoter-binding-like protein 6 - Arabidopsis thaliana (Mouse-ear cress), partial (4%)	1
miR156	2	TC9162	2.5	8015	1	19	1423	1441	UGACAUAAGAGUGAGAGCU	AGCUCUGUUUCUUAUGUCA	Cleavage	similar to UniRef100_Q9LJK5 Cluster: Dem protein; n=1; Arabidopsis thaliana|Rep: Dem protein - Arabidopsis thaliana (Mouse-ear cress), partial (56%)	1
miR156	2	EX299427	2.5	17963	1	20	588	607	UGACAUAAGAGUGAGAGCUC	GUGCUCUCUCUCUUCUGUCA	Cleavage	similar to UniRef100_A7P2C9 Cluster: Chromosome chr1 scaffold_5, whole genome shotgun sequence; n=1; Vitis vinifera|Rep: Chromosome chr1 scaffold_5, whole genome shotgun sequence - Vitis vinifera (Grape), partial (40%)	1
miR156	2	TC7971	2.5	14934	1	20	744	763	UGACAUAAGAGUGAGAGCUC	GUGCUCUCUCUCUUCUGUCA	Cleavage	similar to UniRef100_A7QP50 Cluster: Chromosome chr1 scaffold_136, whole genome shotgun sequence; n=1; Vitis vinifera|Rep: Chromosome chr1 scaffold_136, whole genome shotgun sequence - Vitis vinifera (Grape), partial (13%)	1
miR156	2	EX266452	2.5	13989	1	20	254	273	UGACAUAAGAGUGAGAGCUC	GUGCUCUCUCUCUUCUGUCA	Cleavage	homologue to UniRef100_UPI00015DDC4E Cluster: glutathione S-transferase N-terminal domain protein; n=1; Acaryochloris marina MBIC11017|Rep: glutathione S-transferase N-terminal domain protein - Acaryochloris marina MBIC11017, partial (5%)	1
miR156	2	EX274150	2.5	21951	1	20	200	219	UGACAUAAGAGUGAGAGCUC	GUGCUCUCUCUCUUCUGUCA	Cleavage	similar to UniRef100_Q94JW8 Cluster: Squamosa promoter-binding-like protein 6; n=1; Arabidopsis thaliana|Rep: Squamosa promoter-binding-like protein 6 - Arabidopsis thaliana (Mouse-ear cress), partial (4%)	1
miR156	2	TC9162	2.5	8015	1	19	1423	1441	UGACAUAAGAGUGAGAGCU	AGCUCUGUUUCUUAUGUCA	Cleavage	similar to UniRef100_Q9LJK5 Cluster: Dem protein; n=1; Arabidopsis thaliana|Rep: Dem protein - Arabidopsis thaliana (Mouse-ear cress), partial (56%)	1
miR156	2	EX299427	2.5	17963	1	20	588	607	UGACAUAAGAGUGAGAGCUC	GUGCUCUCUCUCUUCUGUCA	Cleavage	similar to UniRef100_A7P2C9 Cluster: Chromosome chr1 scaffold_5, whole genome shotgun sequence; n=1; Vitis vinifera|Rep: Chromosome chr1 scaffold_5, whole genome shotgun sequence - Vitis vinifera (Grape), partial (40%)	1
miR156	2	TC7971	2.5	14934	1	20	744	763	UGACAUAAGAGUGAGAGCUC	GUGCUCUCUCUCUUCUGUCA	Cleavage	similar to UniRef100_A7QP50 Cluster: Chromosome chr1 scaffold_136, whole genome shotgun sequence; n=1; Vitis vinifera|Rep: Chromosome chr1 scaffold_136, whole genome shotgun sequence - Vitis vinifera (Grape), partial (13%)	1
miR156	2	EX266452	2.5	13989	1	20	254	273	UGACAUAAGAGUGAGAGCUC	GUGCUCUCUCUCUUCUGUCA	Cleavage	homologue to UniRef100_UPI00015DDC4E Cluster: glutathione S-transferase N-terminal domain protein; n=1; Acaryochloris marina MBIC11017|Rep: glutathione S-transferase N-terminal domain protein - Acaryochloris marina MBIC11017, partial (5%)	1
miR156	2	EX274150	2.5	21951	1	20	200	219	UGACAUAAGAGUGAGAGCUC	GUGCUCUCUCUCUUCUGUCA	Cleavage	similar to UniRef100_Q94JW8 Cluster: Squamosa promoter-binding-like protein 6; n=1; Arabidopsis thaliana|Rep: Squamosa promoter-binding-like protein 6 - Arabidopsis thaliana (Mouse-ear cress), partial (4%)	1
miR156	2	TC9162	2.5	8015	1	19	1423	1441	UGACAUAAGAGUGAGAGCU	AGCUCUGUUUCUUAUGUCA	Cleavage	similar to UniRef100_Q9LJK5 Cluster: Dem protein; n=1; Arabidopsis thaliana|Rep: Dem protein - Arabidopsis thaliana (Mouse-ear cress), partial (56%)	1
miR156	2	EX299427	2.5	17963	1	20	588	607	UGACAUAAGAGUGAGAGCUC	GUGCUCUCUCUCUUCUGUCA	Cleavage	similar to UniRef100_A7P2C9 Cluster: Chromosome chr1 scaffold_5, whole genome shotgun sequence; n=1; Vitis vinifera|Rep: Chromosome chr1 scaffold_5, whole genome shotgun sequence - Vitis vinifera (Grape), partial (40%)	1
miR156	2	TC7971	2.5	14934	1	20	744	763	UGACAUAAGAGUGAGAGCUC	GUGCUCUCUCUCUUCUGUCA	Cleavage	similar to UniRef100_A7QP50 Cluster: Chromosome chr1 scaffold_136, whole genome shotgun sequence; n=1; Vitis vinifera|Rep: Chromosome chr1 scaffold_136, whole genome shotgun sequence - Vitis vinifera (Grape), partial (13%)	1
miR156	2	EX266452	2.5	13989	1	20	254	273	UGACAUAAGAGUGAGAGCUC	GUGCUCUCUCUCUUCUGUCA	Cleavage	homologue to UniRef100_UPI00015DDC4E Cluster: glutathione S-transferase N-terminal domain protein; n=1; Acaryochloris marina MBIC11017|Rep: glutathione S-transferase N-terminal domain protein - Acaryochloris marina MBIC11017, partial (5%)	1
miR156	2	EX274150	2.5	21951	1	20	200	219	UGACAUAAGAGUGAGAGCUC	GUGCUCUCUCUCUUCUGUCA	Cleavage	similar to UniRef100_Q94JW8 Cluster: Squamosa promoter-binding-like protein 6; n=1; Arabidopsis thaliana|Rep: Squamosa promoter-binding-like protein 6 - Arabidopsis thaliana (Mouse-ear cress), partial (4%)	1
miR156	2	EX274562	3.0	16661	1	20	607	626	UGACAUAAGAGUGAGAGCUC	GGGCUUUGGUUUUUAUGUCA	Cleavage	similar to UniRef100_A7PY06 Cluster: Chromosome chr15 scaffold_37, whole genome shotgun sequence; n=1; Vitis vinifera|Rep: Chromosome chr15 scaffold_37, whole genome shotgun sequence - Vitis vinifera (Grape), partial (81%)	1
miR156	2	EX251414	3.0	12747	1	19	159	177	UGACAUAAGAGUGAGAGCU	AGCUCUUACCUUUAUGUCC	Translation	UniRef100_Q9SLP2 Cluster: Small GTP-binding protein; n=1; Carica papaya|Rep: Small GTP-binding protein - Carica papaya (Papaya), partial (11%)	1
miR156	2	EX271465	3.0	17118	1	19	777	795	UGACAUAAGAGUGAGAGCU	AGCUGUUACUCUUAUGUUU	Cleavage	homologue to UniRef100_A7P138 Cluster: Chromosome chr19 scaffold_4, whole genome shotgun sequence; n=1; Vitis vinifera|Rep: Chromosome chr19 scaffold_4, whole genome shotgun sequence - Vitis vinifera (Grape), partial (74%)	1
miR156	2	EX296327	3.0	9027	1	19	177	195	UGACAUAAGAGUGAGAGCU	AGCUUCCACUCUUAUCUCA	Cleavage	homologue to UniRef100_A7PN23 Cluster: Chromosome chr14 scaffold_21, whole genome shotgun sequence; n=1; Vitis vinifera|Rep: Chromosome chr14 scaffold_21, whole genome shotgun sequence - Vitis vinifera (Grape), partial (7%)	1
miR156	2	EX246525	3.0	11186	1	19	504	522	UGACAUAAGAGUGAGAGCU	GGUUCUCGUUCUUAUCUCA	Cleavage		1
miR156	2	TC6089	3.0	16647	1	19	421	439	UGACAUAAGAGUGAGAGCU	GGUUCUCGUUCUUAUCUCA	Cleavage		1
miR156	2	EX248333	3.0	5229	1	18	138	155	UGACAUAAGAGUGAGAGC	CCUUUUAUUCUUAUGUUA	Cleavage	homologue to UniRef100_P00823 Cluster: ATP synthase subunit alpha; n=1; Nicotiana tabacum|Rep: ATP synthase subunit alpha - Nicotiana tabacum (Common tobacco), partial (16%)	1
miR156	2	EX274562	3.0	16661	1	20	607	626	UGACAUAAGAGUGAGAGCUC	GGGCUUUGGUUUUUAUGUCA	Cleavage	similar to UniRef100_A7PY06 Cluster: Chromosome chr15 scaffold_37, whole genome shotgun sequence; n=1; Vitis vinifera|Rep: Chromosome chr15 scaffold_37, whole genome shotgun sequence - Vitis vinifera (Grape), partial (81%)	1
miR156	2	EX251414	3.0	12747	1	19	159	177	UGACAUAAGAGUGAGAGCU	AGCUCUUACCUUUAUGUCC	Translation	UniRef100_Q9SLP2 Cluster: Small GTP-binding protein; n=1; Carica papaya|Rep: Small GTP-binding protein - Carica papaya (Papaya), partial (11%)	1
miR156	2	EX271465	3.0	17118	1	19	777	795	UGACAUAAGAGUGAGAGCU	AGCUGUUACUCUUAUGUUU	Cleavage	homologue to UniRef100_A7P138 Cluster: Chromosome chr19 scaffold_4, whole genome shotgun sequence; n=1; Vitis vinifera|Rep: Chromosome chr19 scaffold_4, whole genome shotgun sequence - Vitis vinifera (Grape), partial (74%)	1
miR156	2	EX296327	3.0	9027	1	19	177	195	UGACAUAAGAGUGAGAGCU	AGCUUCCACUCUUAUCUCA	Cleavage	homologue to UniRef100_A7PN23 Cluster: Chromosome chr14 scaffold_21, whole genome shotgun sequence; n=1; Vitis vinifera|Rep: Chromosome chr14 scaffold_21, whole genome shotgun sequence - Vitis vinifera (Grape), partial (7%)	1
miR156	2	EX246525	3.0	11186	1	19	504	522	UGACAUAAGAGUGAGAGCU	GGUUCUCGUUCUUAUCUCA	Cleavage		1
miR156	2	TC6089	3.0	16647	1	19	421	439	UGACAUAAGAGUGAGAGCU	GGUUCUCGUUCUUAUCUCA	Cleavage		1
miR156	2	EX248333	3.0	5229	1	18	138	155	UGACAUAAGAGUGAGAGC	CCUUUUAUUCUUAUGUUA	Cleavage	homologue to UniRef100_P00823 Cluster: ATP synthase subunit alpha; n=1; Nicotiana tabacum|Rep: ATP synthase subunit alpha - Nicotiana tabacum (Common tobacco), partial (16%)	1
miR156	2	EX274562	3.0	16661	1	20	607	626	UGACAUAAGAGUGAGAGCUC	GGGCUUUGGUUUUUAUGUCA	Cleavage	similar to UniRef100_A7PY06 Cluster: Chromosome chr15 scaffold_37, whole genome shotgun sequence; n=1; Vitis vinifera|Rep: Chromosome chr15 scaffold_37, whole genome shotgun sequence - Vitis vinifera (Grape), partial (81%)	1
miR156	2	EX251414	3.0	12747	1	19	159	177	UGACAUAAGAGUGAGAGCU	AGCUCUUACCUUUAUGUCC	Translation	UniRef100_Q9SLP2 Cluster: Small GTP-binding protein; n=1; Carica papaya|Rep: Small GTP-binding protein - Carica papaya (Papaya), partial (11%)	1
miR156	2	EX271465	3.0	17118	1	19	777	795	UGACAUAAGAGUGAGAGCU	AGCUGUUACUCUUAUGUUU	Cleavage	homologue to UniRef100_A7P138 Cluster: Chromosome chr19 scaffold_4, whole genome shotgun sequence; n=1; Vitis vinifera|Rep: Chromosome chr19 scaffold_4, whole genome shotgun sequence - Vitis vinifera (Grape), partial (74%)	1
miR156	2	EX296327	3.0	9027	1	19	177	195	UGACAUAAGAGUGAGAGCU	AGCUUCCACUCUUAUCUCA	Cleavage	homologue to UniRef100_A7PN23 Cluster: Chromosome chr14 scaffold_21, whole genome shotgun sequence; n=1; Vitis vinifera|Rep: Chromosome chr14 scaffold_21, whole genome shotgun sequence - Vitis vinifera (Grape), partial (7%)	1
miR156	2	EX246525	3.0	11186	1	19	504	522	UGACAUAAGAGUGAGAGCU	GGUUCUCGUUCUUAUCUCA	Cleavage		1
miR156	2	TC6089	3.0	16647	1	19	421	439	UGACAUAAGAGUGAGAGCU	GGUUCUCGUUCUUAUCUCA	Cleavage		1
miR156	2	EX248333	3.0	5229	1	18	138	155	UGACAUAAGAGUGAGAGC	CCUUUUAUUCUUAUGUUA	Cleavage	homologue to UniRef100_P00823 Cluster: ATP synthase subunit alpha; n=1; Nicotiana tabacum|Rep: ATP synthase subunit alpha - Nicotiana tabacum (Common tobacco), partial (16%)	1
miR156	2	EX274562	3.0	16661	1	20	607	626	UGACAUAAGAGUGAGAGCUC	GGGCUUUGGUUUUUAUGUCA	Cleavage	similar to UniRef100_A7PY06 Cluster: Chromosome chr15 scaffold_37, whole genome shotgun sequence; n=1; Vitis vinifera|Rep: Chromosome chr15 scaffold_37, whole genome shotgun sequence - Vitis vinifera (Grape), partial (81%)	1
miR156	2	EX251414	3.0	12747	1	19	159	177	UGACAUAAGAGUGAGAGCU	AGCUCUUACCUUUAUGUCC	Translation	UniRef100_Q9SLP2 Cluster: Small GTP-binding protein; n=1; Carica papaya|Rep: Small GTP-binding protein - Carica papaya (Papaya), partial (11%)	1
miR156	2	EX271465	3.0	17118	1	19	777	795	UGACAUAAGAGUGAGAGCU	AGCUGUUACUCUUAUGUUU	Cleavage	homologue to UniRef100_A7P138 Cluster: Chromosome chr19 scaffold_4, whole genome shotgun sequence; n=1; Vitis vinifera|Rep: Chromosome chr19 scaffold_4, whole genome shotgun sequence - Vitis vinifera (Grape), partial (74%)	1
miR156	2	EX296327	3.0	9027	1	19	177	195	UGACAUAAGAGUGAGAGCU	AGCUUCCACUCUUAUCUCA	Cleavage	homologue to UniRef100_A7PN23 Cluster: Chromosome chr14 scaffold_21, whole genome shotgun sequence; n=1; Vitis vinifera|Rep: Chromosome chr14 scaffold_21, whole genome shotgun sequence - Vitis vinifera (Grape), partial (7%)	1
miR156	2	EX246525	3.0	11186	1	19	504	522	UGACAUAAGAGUGAGAGCU	GGUUCUCGUUCUUAUCUCA	Cleavage		1
miR156	2	TC6089	3.0	16647	1	19	421	439	UGACAUAAGAGUGAGAGCU	GGUUCUCGUUCUUAUCUCA	Cleavage		1
miR156	2	EX248333	3.0	5229	1	18	138	155	UGACAUAAGAGUGAGAGC	CCUUUUAUUCUUAUGUUA	Cleavage	homologue to UniRef100_P00823 Cluster: ATP synthase subunit alpha; n=1; Nicotiana tabacum|Rep: ATP synthase subunit alpha - Nicotiana tabacum (Common tobacco), partial (16%)	1
miR156	2	EX274562	3.0	16661	1	20	607	626	UGACAUAAGAGUGAGAGCUC	GGGCUUUGGUUUUUAUGUCA	Cleavage	similar to UniRef100_A7PY06 Cluster: Chromosome chr15 scaffold_37, whole genome shotgun sequence; n=1; Vitis vinifera|Rep: Chromosome chr15 scaffold_37, whole genome shotgun sequence - Vitis vinifera (Grape), partial (81%)	1
miR156	2	EX251414	3.0	12747	1	19	159	177	UGACAUAAGAGUGAGAGCU	AGCUCUUACCUUUAUGUCC	Translation	UniRef100_Q9SLP2 Cluster: Small GTP-binding protein; n=1; Carica papaya|Rep: Small GTP-binding protein - Carica papaya (Papaya), partial (11%)	1
miR156	2	EX271465	3.0	17118	1	19	777	795	UGACAUAAGAGUGAGAGCU	AGCUGUUACUCUUAUGUUU	Cleavage	homologue to UniRef100_A7P138 Cluster: Chromosome chr19 scaffold_4, whole genome shotgun sequence; n=1; Vitis vinifera|Rep: Chromosome chr19 scaffold_4, whole genome shotgun sequence - Vitis vinifera (Grape), partial (74%)	1
miR156	2	EX296327	3.0	9027	1	19	177	195	UGACAUAAGAGUGAGAGCU	AGCUUCCACUCUUAUCUCA	Cleavage	homologue to UniRef100_A7PN23 Cluster: Chromosome chr14 scaffold_21, whole genome shotgun sequence; n=1; Vitis vinifera|Rep: Chromosome chr14 scaffold_21, whole genome shotgun sequence - Vitis vinifera (Grape), partial (7%)	1
miR156	2	EX246525	3.0	11186	1	19	504	522	UGACAUAAGAGUGAGAGCU	GGUUCUCGUUCUUAUCUCA	Cleavage		1
miR156	2	TC6089	3.0	16647	1	19	421	439	UGACAUAAGAGUGAGAGCU	GGUUCUCGUUCUUAUCUCA	Cleavage		1
miR156	2	EX248333	3.0	5229	1	18	138	155	UGACAUAAGAGUGAGAGC	CCUUUUAUUCUUAUGUUA	Cleavage	homologue to UniRef100_P00823 Cluster: ATP synthase subunit alpha; n=1; Nicotiana tabacum|Rep: ATP synthase subunit alpha - Nicotiana tabacum (Common tobacco), partial (16%)	1
miR156	2	EX274562	3.0	16661	1	20	607	626	UGACAUAAGAGUGAGAGCUC	GGGCUUUGGUUUUUAUGUCA	Cleavage	similar to UniRef100_A7PY06 Cluster: Chromosome chr15 scaffold_37, whole genome shotgun sequence; n=1; Vitis vinifera|Rep: Chromosome chr15 scaffold_37, whole genome shotgun sequence - Vitis vinifera (Grape), partial (81%)	1
miR156	2	EX251414	3.0	12747	1	19	159	177	UGACAUAAGAGUGAGAGCU	AGCUCUUACCUUUAUGUCC	Translation	UniRef100_Q9SLP2 Cluster: Small GTP-binding protein; n=1; Carica papaya|Rep: Small GTP-binding protein - Carica papaya (Papaya), partial (11%)	1
miR156	2	EX271465	3.0	17118	1	19	777	795	UGACAUAAGAGUGAGAGCU	AGCUGUUACUCUUAUGUUU	Cleavage	homologue to UniRef100_A7P138 Cluster: Chromosome chr19 scaffold_4, whole genome shotgun sequence; n=1; Vitis vinifera|Rep: Chromosome chr19 scaffold_4, whole genome shotgun sequence - Vitis vinifera (Grape), partial (74%)	1
miR156	2	EX296327	3.0	9027	1	19	177	195	UGACAUAAGAGUGAGAGCU	AGCUUCCACUCUUAUCUCA	Cleavage	homologue to UniRef100_A7PN23 Cluster: Chromosome chr14 scaffold_21, whole genome shotgun sequence; n=1; Vitis vinifera|Rep: Chromosome chr14 scaffold_21, whole genome shotgun sequence - Vitis vinifera (Grape), partial (7%)	1
miR156	2	EX246525	3.0	11186	1	19	504	522	UGACAUAAGAGUGAGAGCU	GGUUCUCGUUCUUAUCUCA	Cleavage		1
miR156	2	TC6089	3.0	16647	1	19	421	439	UGACAUAAGAGUGAGAGCU	GGUUCUCGUUCUUAUCUCA	Cleavage		1
miR156	2	EX248333	3.0	5229	1	18	138	155	UGACAUAAGAGUGAGAGC	CCUUUUAUUCUUAUGUUA	Cleavage	homologue to UniRef100_P00823 Cluster: ATP synthase subunit alpha; n=1; Nicotiana tabacum|Rep: ATP synthase subunit alpha - Nicotiana tabacum (Common tobacco), partial (16%)	1
miR156	2	EX274562	3.0	16661	1	20	607	626	UGACAUAAGAGUGAGAGCUC	GGGCUUUGGUUUUUAUGUCA	Cleavage	similar to UniRef100_A7PY06 Cluster: Chromosome chr15 scaffold_37, whole genome shotgun sequence; n=1; Vitis vinifera|Rep: Chromosome chr15 scaffold_37, whole genome shotgun sequence - Vitis vinifera (Grape), partial (81%)	1
miR156	2	EX251414	3.0	12747	1	19	159	177	UGACAUAAGAGUGAGAGCU	AGCUCUUACCUUUAUGUCC	Translation	UniRef100_Q9SLP2 Cluster: Small GTP-binding protein; n=1; Carica papaya|Rep: Small GTP-binding protein - Carica papaya (Papaya), partial (11%)	1
miR156	2	EX271465	3.0	17118	1	19	777	795	UGACAUAAGAGUGAGAGCU	AGCUGUUACUCUUAUGUUU	Cleavage	homologue to UniRef100_A7P138 Cluster: Chromosome chr19 scaffold_4, whole genome shotgun sequence; n=1; Vitis vinifera|Rep: Chromosome chr19 scaffold_4, whole genome shotgun sequence - Vitis vinifera (Grape), partial (74%)	1
miR156	2	EX296327	3.0	9027	1	19	177	195	UGACAUAAGAGUGAGAGCU	AGCUUCCACUCUUAUCUCA	Cleavage	homologue to UniRef100_A7PN23 Cluster: Chromosome chr14 scaffold_21, whole genome shotgun sequence; n=1; Vitis vinifera|Rep: Chromosome chr14 scaffold_21, whole genome shotgun sequence - Vitis vinifera (Grape), partial (7%)	1
miR156	2	EX246525	3.0	11186	1	19	504	522	UGACAUAAGAGUGAGAGCU	GGUUCUCGUUCUUAUCUCA	Cleavage		1
miR156	2	TC6089	3.0	16647	1	19	421	439	UGACAUAAGAGUGAGAGCU	GGUUCUCGUUCUUAUCUCA	Cleavage		1
miR156	2	EX248333	3.0	5229	1	18	138	155	UGACAUAAGAGUGAGAGC	CCUUUUAUUCUUAUGUUA	Cleavage	homologue to UniRef100_P00823 Cluster: ATP synthase subunit alpha; n=1; Nicotiana tabacum|Rep: ATP synthase subunit alpha - Nicotiana tabacum (Common tobacco), partial (16%)	1
miR156	3	EX262997	1.5	9715	1	20	68	87	UGAGAGACGAGAGAGAGCCC	GGGUUCUCUCUCCUCUCUCA	Cleavage	weakly similar to UniRef100_A9V1V0 Cluster: Predicted protein; n=1; Monosiga brevicollis MX1|Rep: Predicted protein - Monosiga brevicollis MX1, partial (39%)	1
miR156	3	TC2411	1.5	4691	1	18	261	278	UGAGAGACGAGAGAGAGC	UCUCUCUUUCGUCUCUCA	Cleavage	homologue to UniRef100_A7NVF2 Cluster: Chromosome chr18 scaffold_1, whole genome shotgun sequence; n=1; Vitis vinifera|Rep: Chromosome chr18 scaffold_1, whole genome shotgun sequence - Vitis vinifera (Grape), partial (75%)	1
miR156	3	EX279277	1.5	5183	1	18	519	536	UGAGAGACGAGAGAGAGC	CCUCUUUCUCGUCUCUCA	Cleavage	similar to UniRef100_A7PEG4 Cluster: Chromosome chr11 scaffold_13, whole genome shotgun sequence; n=1; Vitis vinifera|Rep: Chromosome chr11 scaffold_13, whole genome shotgun sequence - Vitis vinifera (Grape), partial (57%)	1
miR156	3	AM930764	1.5	4566	1	18	122	139	UGAGAGACGAGAGAGAGC	UCUCUCUUUCGUCUCUCA	Cleavage	similar to UniRef100_A7NVF2 Cluster: Chromosome chr18 scaffold_1, whole genome shotgun sequence; n=1; Vitis vinifera|Rep: Chromosome chr18 scaffold_1, whole genome shotgun sequence - Vitis vinifera (Grape), partial (55%)	1
miR156	3	EX262997	1.5	9715	1	20	68	87	UGAGAGACGAGAGAGAGCCC	GGGUUCUCUCUCCUCUCUCA	Cleavage	weakly similar to UniRef100_A9V1V0 Cluster: Predicted protein; n=1; Monosiga brevicollis MX1|Rep: Predicted protein - Monosiga brevicollis MX1, partial (39%)	1
miR156	3	TC2411	1.5	4691	1	18	261	278	UGAGAGACGAGAGAGAGC	UCUCUCUUUCGUCUCUCA	Cleavage	homologue to UniRef100_A7NVF2 Cluster: Chromosome chr18 scaffold_1, whole genome shotgun sequence; n=1; Vitis vinifera|Rep: Chromosome chr18 scaffold_1, whole genome shotgun sequence - Vitis vinifera (Grape), partial (75%)	1
miR156	3	EX279277	1.5	5183	1	18	519	536	UGAGAGACGAGAGAGAGC	CCUCUUUCUCGUCUCUCA	Cleavage	similar to UniRef100_A7PEG4 Cluster: Chromosome chr11 scaffold_13, whole genome shotgun sequence; n=1; Vitis vinifera|Rep: Chromosome chr11 scaffold_13, whole genome shotgun sequence - Vitis vinifera (Grape), partial (57%)	1
miR156	3	AM930764	1.5	4566	1	18	122	139	UGAGAGACGAGAGAGAGC	UCUCUCUUUCGUCUCUCA	Cleavage	similar to UniRef100_A7NVF2 Cluster: Chromosome chr18 scaffold_1, whole genome shotgun sequence; n=1; Vitis vinifera|Rep: Chromosome chr18 scaffold_1, whole genome shotgun sequence - Vitis vinifera (Grape), partial (55%)	1
miR156	3	EX262997	1.5	9715	1	20	68	87	UGAGAGACGAGAGAGAGCCC	GGGUUCUCUCUCCUCUCUCA	Cleavage	weakly similar to UniRef100_A9V1V0 Cluster: Predicted protein; n=1; Monosiga brevicollis MX1|Rep: Predicted protein - Monosiga brevicollis MX1, partial (39%)	1
miR156	3	TC2411	1.5	4691	1	18	261	278	UGAGAGACGAGAGAGAGC	UCUCUCUUUCGUCUCUCA	Cleavage	homologue to UniRef100_A7NVF2 Cluster: Chromosome chr18 scaffold_1, whole genome shotgun sequence; n=1; Vitis vinifera|Rep: Chromosome chr18 scaffold_1, whole genome shotgun sequence - Vitis vinifera (Grape), partial (75%)	1
miR156	3	EX279277	1.5	5183	1	18	519	536	UGAGAGACGAGAGAGAGC	CCUCUUUCUCGUCUCUCA	Cleavage	similar to UniRef100_A7PEG4 Cluster: Chromosome chr11 scaffold_13, whole genome shotgun sequence; n=1; Vitis vinifera|Rep: Chromosome chr11 scaffold_13, whole genome shotgun sequence - Vitis vinifera (Grape), partial (57%)	1
miR156	3	AM930764	1.5	4566	1	18	122	139	UGAGAGACGAGAGAGAGC	UCUCUCUUUCGUCUCUCA	Cleavage	similar to UniRef100_A7NVF2 Cluster: Chromosome chr18 scaffold_1, whole genome shotgun sequence; n=1; Vitis vinifera|Rep: Chromosome chr18 scaffold_1, whole genome shotgun sequence - Vitis vinifera (Grape), partial (55%)	1
miR156	3	EX262997	1.5	9715	1	20	68	87	UGAGAGACGAGAGAGAGCCC	GGGUUCUCUCUCCUCUCUCA	Cleavage	weakly similar to UniRef100_A9V1V0 Cluster: Predicted protein; n=1; Monosiga brevicollis MX1|Rep: Predicted protein - Monosiga brevicollis MX1, partial (39%)	1
miR156	3	TC2411	1.5	4691	1	18	261	278	UGAGAGACGAGAGAGAGC	UCUCUCUUUCGUCUCUCA	Cleavage	homologue to UniRef100_A7NVF2 Cluster: Chromosome chr18 scaffold_1, whole genome shotgun sequence; n=1; Vitis vinifera|Rep: Chromosome chr18 scaffold_1, whole genome shotgun sequence - Vitis vinifera (Grape), partial (75%)	1
miR156	3	EX279277	1.5	5183	1	18	519	536	UGAGAGACGAGAGAGAGC	CCUCUUUCUCGUCUCUCA	Cleavage	similar to UniRef100_A7PEG4 Cluster: Chromosome chr11 scaffold_13, whole genome shotgun sequence; n=1; Vitis vinifera|Rep: Chromosome chr11 scaffold_13, whole genome shotgun sequence - Vitis vinifera (Grape), partial (57%)	1
miR156	3	AM930764	1.5	4566	1	18	122	139	UGAGAGACGAGAGAGAGC	UCUCUCUUUCGUCUCUCA	Cleavage	similar to UniRef100_A7NVF2 Cluster: Chromosome chr18 scaffold_1, whole genome shotgun sequence; n=1; Vitis vinifera|Rep: Chromosome chr18 scaffold_1, whole genome shotgun sequence - Vitis vinifera (Grape), partial (55%)	1
miR156	3	EX262997	1.5	9715	1	20	68	87	UGAGAGACGAGAGAGAGCCC	GGGUUCUCUCUCCUCUCUCA	Cleavage	weakly similar to UniRef100_A9V1V0 Cluster: Predicted protein; n=1; Monosiga brevicollis MX1|Rep: Predicted protein - Monosiga brevicollis MX1, partial (39%)	1
miR156	3	TC2411	1.5	4691	1	18	261	278	UGAGAGACGAGAGAGAGC	UCUCUCUUUCGUCUCUCA	Cleavage	homologue to UniRef100_A7NVF2 Cluster: Chromosome chr18 scaffold_1, whole genome shotgun sequence; n=1; Vitis vinifera|Rep: Chromosome chr18 scaffold_1, whole genome shotgun sequence - Vitis vinifera (Grape), partial (75%)	1
miR156	3	EX279277	1.5	5183	1	18	519	536	UGAGAGACGAGAGAGAGC	CCUCUUUCUCGUCUCUCA	Cleavage	similar to UniRef100_A7PEG4 Cluster: Chromosome chr11 scaffold_13, whole genome shotgun sequence; n=1; Vitis vinifera|Rep: Chromosome chr11 scaffold_13, whole genome shotgun sequence - Vitis vinifera (Grape), partial (57%)	1
miR156	3	AM930764	1.5	4566	1	18	122	139	UGAGAGACGAGAGAGAGC	UCUCUCUUUCGUCUCUCA	Cleavage	similar to UniRef100_A7NVF2 Cluster: Chromosome chr18 scaffold_1, whole genome shotgun sequence; n=1; Vitis vinifera|Rep: Chromosome chr18 scaffold_1, whole genome shotgun sequence - Vitis vinifera (Grape), partial (55%)	1
miR156	3	EX262997	1.5	9715	1	20	68	87	UGAGAGACGAGAGAGAGCCC	GGGUUCUCUCUCCUCUCUCA	Cleavage	weakly similar to UniRef100_A9V1V0 Cluster: Predicted protein; n=1; Monosiga brevicollis MX1|Rep: Predicted protein - Monosiga brevicollis MX1, partial (39%)	1
miR156	3	TC2411	1.5	4691	1	18	261	278	UGAGAGACGAGAGAGAGC	UCUCUCUUUCGUCUCUCA	Cleavage	homologue to UniRef100_A7NVF2 Cluster: Chromosome chr18 scaffold_1, whole genome shotgun sequence; n=1; Vitis vinifera|Rep: Chromosome chr18 scaffold_1, whole genome shotgun sequence - Vitis vinifera (Grape), partial (75%)	1
miR156	3	EX279277	1.5	5183	1	18	519	536	UGAGAGACGAGAGAGAGC	CCUCUUUCUCGUCUCUCA	Cleavage	similar to UniRef100_A7PEG4 Cluster: Chromosome chr11 scaffold_13, whole genome shotgun sequence; n=1; Vitis vinifera|Rep: Chromosome chr11 scaffold_13, whole genome shotgun sequence - Vitis vinifera (Grape), partial (57%)	1
miR156	3	AM930764	1.5	4566	1	18	122	139	UGAGAGACGAGAGAGAGC	UCUCUCUUUCGUCUCUCA	Cleavage	similar to UniRef100_A7NVF2 Cluster: Chromosome chr18 scaffold_1, whole genome shotgun sequence; n=1; Vitis vinifera|Rep: Chromosome chr18 scaffold_1, whole genome shotgun sequence - Vitis vinifera (Grape), partial (55%)	1
miR156	3	EX262997	1.5	9715	1	20	68	87	UGAGAGACGAGAGAGAGCCC	GGGUUCUCUCUCCUCUCUCA	Cleavage	weakly similar to UniRef100_A9V1V0 Cluster: Predicted protein; n=1; Monosiga brevicollis MX1|Rep: Predicted protein - Monosiga brevicollis MX1, partial (39%)	1
miR156	3	TC2411	1.5	4691	1	18	261	278	UGAGAGACGAGAGAGAGC	UCUCUCUUUCGUCUCUCA	Cleavage	homologue to UniRef100_A7NVF2 Cluster: Chromosome chr18 scaffold_1, whole genome shotgun sequence; n=1; Vitis vinifera|Rep: Chromosome chr18 scaffold_1, whole genome shotgun sequence - Vitis vinifera (Grape), partial (75%)	1
miR156	3	EX279277	1.5	5183	1	18	519	536	UGAGAGACGAGAGAGAGC	CCUCUUUCUCGUCUCUCA	Cleavage	similar to UniRef100_A7PEG4 Cluster: Chromosome chr11 scaffold_13, whole genome shotgun sequence; n=1; Vitis vinifera|Rep: Chromosome chr11 scaffold_13, whole genome shotgun sequence - Vitis vinifera (Grape), partial (57%)	1
miR156	3	AM930764	1.5	4566	1	18	122	139	UGAGAGACGAGAGAGAGC	UCUCUCUUUCGUCUCUCA	Cleavage	similar to UniRef100_A7NVF2 Cluster: Chromosome chr18 scaffold_1, whole genome shotgun sequence; n=1; Vitis vinifera|Rep: Chromosome chr18 scaffold_1, whole genome shotgun sequence - Vitis vinifera (Grape), partial (55%)	1
miR156	3	EX246079	2.0	18213	1	19	331	349	UGAGAGACGAGAGAGAGCC	GUCUCUCUCUCGUCUCUCU	Cleavage	similar to UniRef100_Q73JM8 Cluster: Cobalamin biosynthesis protein CobD; n=1; Treponema denticola|Rep: Cobalamin biosynthesis protein CobD - Treponema denticola, partial (6%)	1
miR156	3	EX258892	2.0	20778	1	19	16	34	UGAGAGACGAGAGAGAGCC	GGAUCUCUUUCGUCUCUCG	Cleavage	similar to UniRef100_O82232 Cluster: UPF0057 membrane protein At2g24040; n=1; Arabidopsis thaliana|Rep: UPF0057 membrane protein At2g24040 - Arabidopsis thaliana (Mouse-ear cress), partial (43%)	1
miR156	3	TC9845	2.0	15314	1	18	382	399	UGAGAGACGAGAGAGAGC	ACUCUCUCUUGUCUUUCA	Cleavage	similar to UniRef100_A7PDP7 Cluster: Chromosome chr11 scaffold_13, whole genome shotgun sequence; n=1; Vitis vinifera|Rep: Chromosome chr11 scaffold_13, whole genome shotgun sequence - Vitis vinifera (Grape), partial (29%)	1
miR156	3	TC9336	2.0	12278	1	19	284	302	UGAGAGACGAGAGAGAGCC	GUCUCUCUCUCUUCUCUCA	Cleavage	similar to UniRef100_Q3ED72 Cluster: Uncharacterized protein At1g22700.1; n=1; Arabidopsis thaliana|Rep: Uncharacterized protein At1g22700.1 - Arabidopsis thaliana (Mouse-ear cress), partial (45%)	1
miR156	3	EX269108	2.0	10062	1	19	1067	1085	UGAGAGACGAGAGAGAGCC	GACUCUCUCUCCUCUCUCA	Cleavage	weakly similar to UniRef100_UPI00005FA692 Cluster: COG1459: Type II secretory pathway, component PulF; n=1; Yersinia intermedia ATCC 29909|Rep: COG1459: Type II secretory pathway, component PulF - Yersinia intermedia ATCC 29909, partial (6%)	1
miR156	3	EX273745	2.0	17246	1	19	159	177	UGAGAGACGAGAGAGAGCC	GUCUCUCUCUCUUCUCUCA	Cleavage		1
miR156	3	TC1580	2.0	8025	1	18	106	123	UGAGAGACGAGAGAGAGC	UCUCUCUCUCCUCUCUCA	Cleavage	weakly similar to UniRef100_Q4ABX5 Cluster: 4D11_12; n=1; Brassica rapa subsp. pekinensis|Rep: 4D11_12 - Brassica rapa subsp. pekinensis (Chinese cabbage), partial (4%)	1
miR156	3	EX259530	2.0	10364	1	18	75	92	UGAGAGACGAGAGAGAGC	UCUCUAUCUCGUCUCUCA	Cleavage	similar to UniRef100_A4KA30 Cluster: Transport inhibitor response 1; n=1; Gossypium hirsutum|Rep: Transport inhibitor response 1 - Gossypium hirsutum (Upland cotton) (Gossypium mexicanum), partial (26%)	1
miR156	3	EX246079	2.0	18213	1	19	331	349	UGAGAGACGAGAGAGAGCC	GUCUCUCUCUCGUCUCUCU	Cleavage	similar to UniRef100_Q73JM8 Cluster: Cobalamin biosynthesis protein CobD; n=1; Treponema denticola|Rep: Cobalamin biosynthesis protein CobD - Treponema denticola, partial (6%)	1
miR156	3	EX258892	2.0	20778	1	19	16	34	UGAGAGACGAGAGAGAGCC	GGAUCUCUUUCGUCUCUCG	Cleavage	similar to UniRef100_O82232 Cluster: UPF0057 membrane protein At2g24040; n=1; Arabidopsis thaliana|Rep: UPF0057 membrane protein At2g24040 - Arabidopsis thaliana (Mouse-ear cress), partial (43%)	1
miR156	3	TC9845	2.0	15314	1	18	382	399	UGAGAGACGAGAGAGAGC	ACUCUCUCUUGUCUUUCA	Cleavage	similar to UniRef100_A7PDP7 Cluster: Chromosome chr11 scaffold_13, whole genome shotgun sequence; n=1; Vitis vinifera|Rep: Chromosome chr11 scaffold_13, whole genome shotgun sequence - Vitis vinifera (Grape), partial (29%)	1
miR156	3	TC9336	2.0	12278	1	19	284	302	UGAGAGACGAGAGAGAGCC	GUCUCUCUCUCUUCUCUCA	Cleavage	similar to UniRef100_Q3ED72 Cluster: Uncharacterized protein At1g22700.1; n=1; Arabidopsis thaliana|Rep: Uncharacterized protein At1g22700.1 - Arabidopsis thaliana (Mouse-ear cress), partial (45%)	1
miR156	3	EX269108	2.0	10062	1	19	1067	1085	UGAGAGACGAGAGAGAGCC	GACUCUCUCUCCUCUCUCA	Cleavage	weakly similar to UniRef100_UPI00005FA692 Cluster: COG1459: Type II secretory pathway, component PulF; n=1; Yersinia intermedia ATCC 29909|Rep: COG1459: Type II secretory pathway, component PulF - Yersinia intermedia ATCC 29909, partial (6%)	1
miR156	3	EX273745	2.0	17246	1	19	159	177	UGAGAGACGAGAGAGAGCC	GUCUCUCUCUCUUCUCUCA	Cleavage		1
miR156	3	TC1580	2.0	8025	1	18	106	123	UGAGAGACGAGAGAGAGC	UCUCUCUCUCCUCUCUCA	Cleavage	weakly similar to UniRef100_Q4ABX5 Cluster: 4D11_12; n=1; Brassica rapa subsp. pekinensis|Rep: 4D11_12 - Brassica rapa subsp. pekinensis (Chinese cabbage), partial (4%)	1
miR156	3	EX259530	2.0	10364	1	18	75	92	UGAGAGACGAGAGAGAGC	UCUCUAUCUCGUCUCUCA	Cleavage	similar to UniRef100_A4KA30 Cluster: Transport inhibitor response 1; n=1; Gossypium hirsutum|Rep: Transport inhibitor response 1 - Gossypium hirsutum (Upland cotton) (Gossypium mexicanum), partial (26%)	1
miR156	3	EX246079	2.0	18213	1	19	331	349	UGAGAGACGAGAGAGAGCC	GUCUCUCUCUCGUCUCUCU	Cleavage	similar to UniRef100_Q73JM8 Cluster: Cobalamin biosynthesis protein CobD; n=1; Treponema denticola|Rep: Cobalamin biosynthesis protein CobD - Treponema denticola, partial (6%)	1
miR156	3	EX258892	2.0	20778	1	19	16	34	UGAGAGACGAGAGAGAGCC	GGAUCUCUUUCGUCUCUCG	Cleavage	similar to UniRef100_O82232 Cluster: UPF0057 membrane protein At2g24040; n=1; Arabidopsis thaliana|Rep: UPF0057 membrane protein At2g24040 - Arabidopsis thaliana (Mouse-ear cress), partial (43%)	1
miR156	3	TC9845	2.0	15314	1	18	382	399	UGAGAGACGAGAGAGAGC	ACUCUCUCUUGUCUUUCA	Cleavage	similar to UniRef100_A7PDP7 Cluster: Chromosome chr11 scaffold_13, whole genome shotgun sequence; n=1; Vitis vinifera|Rep: Chromosome chr11 scaffold_13, whole genome shotgun sequence - Vitis vinifera (Grape), partial (29%)	1
miR156	3	TC9336	2.0	12278	1	19	284	302	UGAGAGACGAGAGAGAGCC	GUCUCUCUCUCUUCUCUCA	Cleavage	similar to UniRef100_Q3ED72 Cluster: Uncharacterized protein At1g22700.1; n=1; Arabidopsis thaliana|Rep: Uncharacterized protein At1g22700.1 - Arabidopsis thaliana (Mouse-ear cress), partial (45%)	1
miR156	3	EX269108	2.0	10062	1	19	1067	1085	UGAGAGACGAGAGAGAGCC	GACUCUCUCUCCUCUCUCA	Cleavage	weakly similar to UniRef100_UPI00005FA692 Cluster: COG1459: Type II secretory pathway, component PulF; n=1; Yersinia intermedia ATCC 29909|Rep: COG1459: Type II secretory pathway, component PulF - Yersinia intermedia ATCC 29909, partial (6%)	1
miR156	3	EX273745	2.0	17246	1	19	159	177	UGAGAGACGAGAGAGAGCC	GUCUCUCUCUCUUCUCUCA	Cleavage		1
miR156	3	TC1580	2.0	8025	1	18	106	123	UGAGAGACGAGAGAGAGC	UCUCUCUCUCCUCUCUCA	Cleavage	weakly similar to UniRef100_Q4ABX5 Cluster: 4D11_12; n=1; Brassica rapa subsp. pekinensis|Rep: 4D11_12 - Brassica rapa subsp. pekinensis (Chinese cabbage), partial (4%)	1
miR156	3	EX259530	2.0	10364	1	18	75	92	UGAGAGACGAGAGAGAGC	UCUCUAUCUCGUCUCUCA	Cleavage	similar to UniRef100_A4KA30 Cluster: Transport inhibitor response 1; n=1; Gossypium hirsutum|Rep: Transport inhibitor response 1 - Gossypium hirsutum (Upland cotton) (Gossypium mexicanum), partial (26%)	1
miR156	3	EX246079	2.0	18213	1	19	331	349	UGAGAGACGAGAGAGAGCC	GUCUCUCUCUCGUCUCUCU	Cleavage	similar to UniRef100_Q73JM8 Cluster: Cobalamin biosynthesis protein CobD; n=1; Treponema denticola|Rep: Cobalamin biosynthesis protein CobD - Treponema denticola, partial (6%)	1
miR156	3	EX258892	2.0	20778	1	19	16	34	UGAGAGACGAGAGAGAGCC	GGAUCUCUUUCGUCUCUCG	Cleavage	similar to UniRef100_O82232 Cluster: UPF0057 membrane protein At2g24040; n=1; Arabidopsis thaliana|Rep: UPF0057 membrane protein At2g24040 - Arabidopsis thaliana (Mouse-ear cress), partial (43%)	1
miR156	3	TC9845	2.0	15314	1	18	382	399	UGAGAGACGAGAGAGAGC	ACUCUCUCUUGUCUUUCA	Cleavage	similar to UniRef100_A7PDP7 Cluster: Chromosome chr11 scaffold_13, whole genome shotgun sequence; n=1; Vitis vinifera|Rep: Chromosome chr11 scaffold_13, whole genome shotgun sequence - Vitis vinifera (Grape), partial (29%)	1
miR156	3	TC9336	2.0	12278	1	19	284	302	UGAGAGACGAGAGAGAGCC	GUCUCUCUCUCUUCUCUCA	Cleavage	similar to UniRef100_Q3ED72 Cluster: Uncharacterized protein At1g22700.1; n=1; Arabidopsis thaliana|Rep: Uncharacterized protein At1g22700.1 - Arabidopsis thaliana (Mouse-ear cress), partial (45%)	1
miR156	3	EX269108	2.0	10062	1	19	1067	1085	UGAGAGACGAGAGAGAGCC	GACUCUCUCUCCUCUCUCA	Cleavage	weakly similar to UniRef100_UPI00005FA692 Cluster: COG1459: Type II secretory pathway, component PulF; n=1; Yersinia intermedia ATCC 29909|Rep: COG1459: Type II secretory pathway, component PulF - Yersinia intermedia ATCC 29909, partial (6%)	1
miR156	3	EX273745	2.0	17246	1	19	159	177	UGAGAGACGAGAGAGAGCC	GUCUCUCUCUCUUCUCUCA	Cleavage		1
miR156	3	TC1580	2.0	8025	1	18	106	123	UGAGAGACGAGAGAGAGC	UCUCUCUCUCCUCUCUCA	Cleavage	weakly similar to UniRef100_Q4ABX5 Cluster: 4D11_12; n=1; Brassica rapa subsp. pekinensis|Rep: 4D11_12 - Brassica rapa subsp. pekinensis (Chinese cabbage), partial (4%)	1
miR156	3	EX259530	2.0	10364	1	18	75	92	UGAGAGACGAGAGAGAGC	UCUCUAUCUCGUCUCUCA	Cleavage	similar to UniRef100_A4KA30 Cluster: Transport inhibitor response 1; n=1; Gossypium hirsutum|Rep: Transport inhibitor response 1 - Gossypium hirsutum (Upland cotton) (Gossypium mexicanum), partial (26%)	1
miR156	3	EX246079	2.0	18213	1	19	331	349	UGAGAGACGAGAGAGAGCC	GUCUCUCUCUCGUCUCUCU	Cleavage	similar to UniRef100_Q73JM8 Cluster: Cobalamin biosynthesis protein CobD; n=1; Treponema denticola|Rep: Cobalamin biosynthesis protein CobD - Treponema denticola, partial (6%)	1
miR156	3	EX258892	2.0	20778	1	19	16	34	UGAGAGACGAGAGAGAGCC	GGAUCUCUUUCGUCUCUCG	Cleavage	similar to UniRef100_O82232 Cluster: UPF0057 membrane protein At2g24040; n=1; Arabidopsis thaliana|Rep: UPF0057 membrane protein At2g24040 - Arabidopsis thaliana (Mouse-ear cress), partial (43%)	1
miR156	3	TC9845	2.0	15314	1	18	382	399	UGAGAGACGAGAGAGAGC	ACUCUCUCUUGUCUUUCA	Cleavage	similar to UniRef100_A7PDP7 Cluster: Chromosome chr11 scaffold_13, whole genome shotgun sequence; n=1; Vitis vinifera|Rep: Chromosome chr11 scaffold_13, whole genome shotgun sequence - Vitis vinifera (Grape), partial (29%)	1
miR156	3	TC9336	2.0	12278	1	19	284	302	UGAGAGACGAGAGAGAGCC	GUCUCUCUCUCUUCUCUCA	Cleavage	similar to UniRef100_Q3ED72 Cluster: Uncharacterized protein At1g22700.1; n=1; Arabidopsis thaliana|Rep: Uncharacterized protein At1g22700.1 - Arabidopsis thaliana (Mouse-ear cress), partial (45%)	1
miR156	3	EX269108	2.0	10062	1	19	1067	1085	UGAGAGACGAGAGAGAGCC	GACUCUCUCUCCUCUCUCA	Cleavage	weakly similar to UniRef100_UPI00005FA692 Cluster: COG1459: Type II secretory pathway, component PulF; n=1; Yersinia intermedia ATCC 29909|Rep: COG1459: Type II secretory pathway, component PulF - Yersinia intermedia ATCC 29909, partial (6%)	1
miR156	3	EX273745	2.0	17246	1	19	159	177	UGAGAGACGAGAGAGAGCC	GUCUCUCUCUCUUCUCUCA	Cleavage		1
miR156	3	TC1580	2.0	8025	1	18	106	123	UGAGAGACGAGAGAGAGC	UCUCUCUCUCCUCUCUCA	Cleavage	weakly similar to UniRef100_Q4ABX5 Cluster: 4D11_12; n=1; Brassica rapa subsp. pekinensis|Rep: 4D11_12 - Brassica rapa subsp. pekinensis (Chinese cabbage), partial (4%)	1
miR156	3	EX259530	2.0	10364	1	18	75	92	UGAGAGACGAGAGAGAGC	UCUCUAUCUCGUCUCUCA	Cleavage	similar to UniRef100_A4KA30 Cluster: Transport inhibitor response 1; n=1; Gossypium hirsutum|Rep: Transport inhibitor response 1 - Gossypium hirsutum (Upland cotton) (Gossypium mexicanum), partial (26%)	1
miR156	3	EX246079	2.0	18213	1	19	331	349	UGAGAGACGAGAGAGAGCC	GUCUCUCUCUCGUCUCUCU	Cleavage	similar to UniRef100_Q73JM8 Cluster: Cobalamin biosynthesis protein CobD; n=1; Treponema denticola|Rep: Cobalamin biosynthesis protein CobD - Treponema denticola, partial (6%)	1
miR156	3	EX258892	2.0	20778	1	19	16	34	UGAGAGACGAGAGAGAGCC	GGAUCUCUUUCGUCUCUCG	Cleavage	similar to UniRef100_O82232 Cluster: UPF0057 membrane protein At2g24040; n=1; Arabidopsis thaliana|Rep: UPF0057 membrane protein At2g24040 - Arabidopsis thaliana (Mouse-ear cress), partial (43%)	1
miR156	3	TC9845	2.0	15314	1	18	382	399	UGAGAGACGAGAGAGAGC	ACUCUCUCUUGUCUUUCA	Cleavage	similar to UniRef100_A7PDP7 Cluster: Chromosome chr11 scaffold_13, whole genome shotgun sequence; n=1; Vitis vinifera|Rep: Chromosome chr11 scaffold_13, whole genome shotgun sequence - Vitis vinifera (Grape), partial (29%)	1
miR156	3	TC9336	2.0	12278	1	19	284	302	UGAGAGACGAGAGAGAGCC	GUCUCUCUCUCUUCUCUCA	Cleavage	similar to UniRef100_Q3ED72 Cluster: Uncharacterized protein At1g22700.1; n=1; Arabidopsis thaliana|Rep: Uncharacterized protein At1g22700.1 - Arabidopsis thaliana (Mouse-ear cress), partial (45%)	1
miR156	3	EX269108	2.0	10062	1	19	1067	1085	UGAGAGACGAGAGAGAGCC	GACUCUCUCUCCUCUCUCA	Cleavage	weakly similar to UniRef100_UPI00005FA692 Cluster: COG1459: Type II secretory pathway, component PulF; n=1; Yersinia intermedia ATCC 29909|Rep: COG1459: Type II secretory pathway, component PulF - Yersinia intermedia ATCC 29909, partial (6%)	1
miR156	3	EX273745	2.0	17246	1	19	159	177	UGAGAGACGAGAGAGAGCC	GUCUCUCUCUCUUCUCUCA	Cleavage		1
miR156	3	TC1580	2.0	8025	1	18	106	123	UGAGAGACGAGAGAGAGC	UCUCUCUCUCCUCUCUCA	Cleavage	weakly similar to UniRef100_Q4ABX5 Cluster: 4D11_12; n=1; Brassica rapa subsp. pekinensis|Rep: 4D11_12 - Brassica rapa subsp. pekinensis (Chinese cabbage), partial (4%)	1
miR156	3	EX259530	2.0	10364	1	18	75	92	UGAGAGACGAGAGAGAGC	UCUCUAUCUCGUCUCUCA	Cleavage	similar to UniRef100_A4KA30 Cluster: Transport inhibitor response 1; n=1; Gossypium hirsutum|Rep: Transport inhibitor response 1 - Gossypium hirsutum (Upland cotton) (Gossypium mexicanum), partial (26%)	1
miR156	3	EX246079	2.0	18213	1	19	331	349	UGAGAGACGAGAGAGAGCC	GUCUCUCUCUCGUCUCUCU	Cleavage	similar to UniRef100_Q73JM8 Cluster: Cobalamin biosynthesis protein CobD; n=1; Treponema denticola|Rep: Cobalamin biosynthesis protein CobD - Treponema denticola, partial (6%)	1
miR156	3	EX258892	2.0	20778	1	19	16	34	UGAGAGACGAGAGAGAGCC	GGAUCUCUUUCGUCUCUCG	Cleavage	similar to UniRef100_O82232 Cluster: UPF0057 membrane protein At2g24040; n=1; Arabidopsis thaliana|Rep: UPF0057 membrane protein At2g24040 - Arabidopsis thaliana (Mouse-ear cress), partial (43%)	1
miR156	3	TC9845	2.0	15314	1	18	382	399	UGAGAGACGAGAGAGAGC	ACUCUCUCUUGUCUUUCA	Cleavage	similar to UniRef100_A7PDP7 Cluster: Chromosome chr11 scaffold_13, whole genome shotgun sequence; n=1; Vitis vinifera|Rep: Chromosome chr11 scaffold_13, whole genome shotgun sequence - Vitis vinifera (Grape), partial (29%)	1
miR156	3	TC9336	2.0	12278	1	19	284	302	UGAGAGACGAGAGAGAGCC	GUCUCUCUCUCUUCUCUCA	Cleavage	similar to UniRef100_Q3ED72 Cluster: Uncharacterized protein At1g22700.1; n=1; Arabidopsis thaliana|Rep: Uncharacterized protein At1g22700.1 - Arabidopsis thaliana (Mouse-ear cress), partial (45%)	1
miR156	3	EX269108	2.0	10062	1	19	1067	1085	UGAGAGACGAGAGAGAGCC	GACUCUCUCUCCUCUCUCA	Cleavage	weakly similar to UniRef100_UPI00005FA692 Cluster: COG1459: Type II secretory pathway, component PulF; n=1; Yersinia intermedia ATCC 29909|Rep: COG1459: Type II secretory pathway, component PulF - Yersinia intermedia ATCC 29909, partial (6%)	1
miR156	3	EX273745	2.0	17246	1	19	159	177	UGAGAGACGAGAGAGAGCC	GUCUCUCUCUCUUCUCUCA	Cleavage		1
miR156	3	TC1580	2.0	8025	1	18	106	123	UGAGAGACGAGAGAGAGC	UCUCUCUCUCCUCUCUCA	Cleavage	weakly similar to UniRef100_Q4ABX5 Cluster: 4D11_12; n=1; Brassica rapa subsp. pekinensis|Rep: 4D11_12 - Brassica rapa subsp. pekinensis (Chinese cabbage), partial (4%)	1
miR156	3	EX259530	2.0	10364	1	18	75	92	UGAGAGACGAGAGAGAGC	UCUCUAUCUCGUCUCUCA	Cleavage	similar to UniRef100_A4KA30 Cluster: Transport inhibitor response 1; n=1; Gossypium hirsutum|Rep: Transport inhibitor response 1 - Gossypium hirsutum (Upland cotton) (Gossypium mexicanum), partial (26%)	1
miR156	3	TC3741	2.5	23712	1	20	51	70	UGAGAGACGAGAGAGAGCCC	GGGAUCACUCUCGUCUCUCG	Cleavage	homologue to UniRef100_A7PAN6 Cluster: Chromosome chr14 scaffold_9, whole genome shotgun sequence; n=1; Vitis vinifera|Rep: Chromosome chr14 scaffold_9, whole genome shotgun sequence - Vitis vinifera (Grape), partial (35%)	1
miR156	3	EX264947	2.5	19.3	1	19	412	430	UGAGAGACGAGAGAGAGCC	GGUUUUCUCUCUUCUCUUA	Cleavage	similar to UniRef100_A7P871 Cluster: Chromosome chr3 scaffold_8, whole genome shotgun sequence; n=1; Vitis vinifera|Rep: Chromosome chr3 scaffold_8, whole genome shotgun sequence - Vitis vinifera (Grape), partial (5%)	1
miR156	3	EX277588	2.5	22151	1	19	461	479	UGAGAGACGAGAGAGAGCC	GGUUCUCUCUUCUCUCUCG	Cleavage		1
miR156	3	TC3741	2.5	23712	1	20	51	70	UGAGAGACGAGAGAGAGCCC	GGGAUCACUCUCGUCUCUCG	Cleavage	homologue to UniRef100_A7PAN6 Cluster: Chromosome chr14 scaffold_9, whole genome shotgun sequence; n=1; Vitis vinifera|Rep: Chromosome chr14 scaffold_9, whole genome shotgun sequence - Vitis vinifera (Grape), partial (35%)	1
miR156	3	EX264947	2.5	19.3	1	19	412	430	UGAGAGACGAGAGAGAGCC	GGUUUUCUCUCUUCUCUUA	Cleavage	similar to UniRef100_A7P871 Cluster: Chromosome chr3 scaffold_8, whole genome shotgun sequence; n=1; Vitis vinifera|Rep: Chromosome chr3 scaffold_8, whole genome shotgun sequence - Vitis vinifera (Grape), partial (5%)	1
miR156	3	EX277588	2.5	22151	1	19	461	479	UGAGAGACGAGAGAGAGCC	GGUUCUCUCUUCUCUCUCG	Cleavage		1
miR156	3	TC3741	2.5	23712	1	20	51	70	UGAGAGACGAGAGAGAGCCC	GGGAUCACUCUCGUCUCUCG	Cleavage	homologue to UniRef100_A7PAN6 Cluster: Chromosome chr14 scaffold_9, whole genome shotgun sequence; n=1; Vitis vinifera|Rep: Chromosome chr14 scaffold_9, whole genome shotgun sequence - Vitis vinifera (Grape), partial (35%)	1
miR156	3	EX264947	2.5	19.3	1	19	412	430	UGAGAGACGAGAGAGAGCC	GGUUUUCUCUCUUCUCUUA	Cleavage	similar to UniRef100_A7P871 Cluster: Chromosome chr3 scaffold_8, whole genome shotgun sequence; n=1; Vitis vinifera|Rep: Chromosome chr3 scaffold_8, whole genome shotgun sequence - Vitis vinifera (Grape), partial (5%)	1
miR156	3	EX277588	2.5	22151	1	19	461	479	UGAGAGACGAGAGAGAGCC	GGUUCUCUCUUCUCUCUCG	Cleavage		1
miR156	3	TC3741	2.5	23712	1	20	51	70	UGAGAGACGAGAGAGAGCCC	GGGAUCACUCUCGUCUCUCG	Cleavage	homologue to UniRef100_A7PAN6 Cluster: Chromosome chr14 scaffold_9, whole genome shotgun sequence; n=1; Vitis vinifera|Rep: Chromosome chr14 scaffold_9, whole genome shotgun sequence - Vitis vinifera (Grape), partial (35%)	1
miR156	3	EX264947	2.5	19.3	1	19	412	430	UGAGAGACGAGAGAGAGCC	GGUUUUCUCUCUUCUCUUA	Cleavage	similar to UniRef100_A7P871 Cluster: Chromosome chr3 scaffold_8, whole genome shotgun sequence; n=1; Vitis vinifera|Rep: Chromosome chr3 scaffold_8, whole genome shotgun sequence - Vitis vinifera (Grape), partial (5%)	1
miR156	3	EX277588	2.5	22151	1	19	461	479	UGAGAGACGAGAGAGAGCC	GGUUCUCUCUUCUCUCUCG	Cleavage		1
miR156	3	TC3741	2.5	23712	1	20	51	70	UGAGAGACGAGAGAGAGCCC	GGGAUCACUCUCGUCUCUCG	Cleavage	homologue to UniRef100_A7PAN6 Cluster: Chromosome chr14 scaffold_9, whole genome shotgun sequence; n=1; Vitis vinifera|Rep: Chromosome chr14 scaffold_9, whole genome shotgun sequence - Vitis vinifera (Grape), partial (35%)	1
miR156	3	EX264947	2.5	19.3	1	19	412	430	UGAGAGACGAGAGAGAGCC	GGUUUUCUCUCUUCUCUUA	Cleavage	similar to UniRef100_A7P871 Cluster: Chromosome chr3 scaffold_8, whole genome shotgun sequence; n=1; Vitis vinifera|Rep: Chromosome chr3 scaffold_8, whole genome shotgun sequence - Vitis vinifera (Grape), partial (5%)	1
miR156	3	EX277588	2.5	22151	1	19	461	479	UGAGAGACGAGAGAGAGCC	GGUUCUCUCUUCUCUCUCG	Cleavage		1
miR156	3	TC3741	2.5	23712	1	20	51	70	UGAGAGACGAGAGAGAGCCC	GGGAUCACUCUCGUCUCUCG	Cleavage	homologue to UniRef100_A7PAN6 Cluster: Chromosome chr14 scaffold_9, whole genome shotgun sequence; n=1; Vitis vinifera|Rep: Chromosome chr14 scaffold_9, whole genome shotgun sequence - Vitis vinifera (Grape), partial (35%)	1
miR156	3	EX264947	2.5	19.3	1	19	412	430	UGAGAGACGAGAGAGAGCC	GGUUUUCUCUCUUCUCUUA	Cleavage	similar to UniRef100_A7P871 Cluster: Chromosome chr3 scaffold_8, whole genome shotgun sequence; n=1; Vitis vinifera|Rep: Chromosome chr3 scaffold_8, whole genome shotgun sequence - Vitis vinifera (Grape), partial (5%)	1
miR156	3	EX277588	2.5	22151	1	19	461	479	UGAGAGACGAGAGAGAGCC	GGUUCUCUCUUCUCUCUCG	Cleavage		1
miR156	3	TC3741	2.5	23712	1	20	51	70	UGAGAGACGAGAGAGAGCCC	GGGAUCACUCUCGUCUCUCG	Cleavage	homologue to UniRef100_A7PAN6 Cluster: Chromosome chr14 scaffold_9, whole genome shotgun sequence; n=1; Vitis vinifera|Rep: Chromosome chr14 scaffold_9, whole genome shotgun sequence - Vitis vinifera (Grape), partial (35%)	1
miR156	3	EX264947	2.5	19.3	1	19	412	430	UGAGAGACGAGAGAGAGCC	GGUUUUCUCUCUUCUCUUA	Cleavage	similar to UniRef100_A7P871 Cluster: Chromosome chr3 scaffold_8, whole genome shotgun sequence; n=1; Vitis vinifera|Rep: Chromosome chr3 scaffold_8, whole genome shotgun sequence - Vitis vinifera (Grape), partial (5%)	1
miR156	3	EX277588	2.5	22151	1	19	461	479	UGAGAGACGAGAGAGAGCC	GGUUCUCUCUUCUCUCUCG	Cleavage		1
miR156*	4	EX277781	2.0	9864	1	21	532	552	GCUCACUUCUCUUUCUGUCAC	GAGAAAGAAGGAGGAGUGAGC	Cleavage	similar to UniRef100_Q6V4Z9 Cluster: VpreB1; n=1; Oryctolagus cuniculus|Rep: VpreB1 - Oryctolagus cuniculus (Rabbit), partial (14%)	1
miR156*	4	EX277781	2.0	9864	1	21	532	552	GCUCACUUCUCUUUCUGUCAC	GAGAAAGAAGGAGGAGUGAGC	Cleavage	similar to UniRef100_Q6V4Z9 Cluster: VpreB1; n=1; Oryctolagus cuniculus|Rep: VpreB1 - Oryctolagus cuniculus (Rabbit), partial (14%)	1
miR156*	4	EX268734	2.5	18689	1	20	431	450	GCUCACUUCUCUUUCUGUCA	UGGCAGAGAGAGAUGUGAGC	Cleavage	weakly similar to UniRef100_A7PLB8 Cluster: Chromosome chr7 scaffold_20, whole genome shotgun sequence; n=1; Vitis vinifera|Rep: Chromosome chr7 scaffold_20, whole genome shotgun sequence - Vitis vinifera (Grape), partial (25%)	1
miR156*	4	EX264339	2.5	18.32	1	21	298	318	GCUCACUUCUCUUUCUGUCAC	GAGAAAGAAAGAGAAGGGAGC	Cleavage	similar to UniRef100_Q1AKH6 Cluster: Branchy; n=1; Setaria italica|Rep: Branchy - Setaria italica (Foxtail millet), partial (8%)	1
miR156*	4	EX275902	2.5	21067	1	21	273	293	GCUCACUUCUCUUUCUGUCAC	GAGAAAGAAAGAGAAGGGAGC	Cleavage	similar to UniRef100_A7NZT4 Cluster: Chromosome chr6 scaffold_3, whole genome shotgun sequence; n=1; Vitis vinifera|Rep: Chromosome chr6 scaffold_3, whole genome shotgun sequence - Vitis vinifera (Grape), partial (70%)	1
miR156*	4	EX268734	2.5	18689	1	20	431	450	GCUCACUUCUCUUUCUGUCA	UGGCAGAGAGAGAUGUGAGC	Cleavage	weakly similar to UniRef100_A7PLB8 Cluster: Chromosome chr7 scaffold_20, whole genome shotgun sequence; n=1; Vitis vinifera|Rep: Chromosome chr7 scaffold_20, whole genome shotgun sequence - Vitis vinifera (Grape), partial (25%)	1
miR156*	4	EX264339	2.5	18.32	1	21	298	318	GCUCACUUCUCUUUCUGUCAC	GAGAAAGAAAGAGAAGGGAGC	Cleavage	similar to UniRef100_Q1AKH6 Cluster: Branchy; n=1; Setaria italica|Rep: Branchy - Setaria italica (Foxtail millet), partial (8%)	1
miR156*	4	EX275902	2.5	21067	1	21	273	293	GCUCACUUCUCUUUCUGUCAC	GAGAAAGAAAGAGAAGGGAGC	Cleavage	similar to UniRef100_A7NZT4 Cluster: Chromosome chr6 scaffold_3, whole genome shotgun sequence; n=1; Vitis vinifera|Rep: Chromosome chr6 scaffold_3, whole genome shotgun sequence - Vitis vinifera (Grape), partial (70%)	1
miR156*	4	TC1935	3.0	17677	1	21	160	180	GCUCACUUCUCUUUCUGUCAC	GUGACGGAGAGGGAGGUGAGG	Cleavage	homologue to UniRef100_Q6S3E0 Cluster: Homeodomain protein HB2; n=2; Populus|Rep: Homeodomain protein HB2 - Populus tomentosa (Chinese white poplar), partial (72%)	1
miR156*	4	EX299362	3.0	23876	1	19	82	100	GCUCACUUCUCUUUCUGUC	GACGGAAAGAGAAGUGAAG	Cleavage	similar to UniRef100_Q9PYH6 Cluster: P1 protease; n=2; Soybean mosaic virus|Rep: P1 protease - Soybean mosaic virus, partial (4%)	1
miR156*	4	EX285790	3.0	24662	1	22	35	56	GCUCACUUCUCUUUCUGUCACC	GGGGAGAGAGAGAGAAGUGUGC	Cleavage	similar to UniRef100_A7PI77 Cluster: Chromosome chr13 scaffold_17, whole genome shotgun sequence; n=1; Vitis vinifera|Rep: Chromosome chr13 scaffold_17, whole genome shotgun sequence - Vitis vinifera (Grape), partial (35%)	1
miR156*	4	EX270068	3.0	15614	1	22	311	332	GCUCACUUCUCUUUCUGUCACC	GGAGAGAGAGAGAGAGGUGGGU	Cleavage	similar to UniRef100_Q84LD5 Cluster: MADS-box transcription factor CDM41; n=1; Chrysanthemum x morifolium|Rep: MADS-box transcription factor CDM41 - Chrysanthemum morifolium (Florist's daisy) (Dendranthemagrandiflorum), partial (35%)	1
miR156*	4	TC8847	3.0	15613	1	22	315	336	GCUCACUUCUCUUUCUGUCACC	GGAGAGAGAGAGAGAGGUGGGU	Cleavage	similar to UniRef100_Q6E6S6 Cluster: FUL-like protein; n=1; Vitis vinifera|Rep: FUL-like protein - Vitis vinifera (Grape), partial (67%)	1
miR156*	4	EX255701	3.0	16253	1	21	857	877	GCUCACUUCUCUUUCUGUCAC	GAGACAGAAGGAGGAAUGGGC	Cleavage	similar to UniRef100_A7PDQ3 Cluster: Chromosome chr11 scaffold_13, whole genome shotgun sequence; n=1; Vitis vinifera|Rep: Chromosome chr11 scaffold_13, whole genome shotgun sequence - Vitis vinifera (Grape), partial (40%)	1
miR156*	4	TC1935	3.0	17677	1	21	160	180	GCUCACUUCUCUUUCUGUCAC	GUGACGGAGAGGGAGGUGAGG	Cleavage	homologue to UniRef100_Q6S3E0 Cluster: Homeodomain protein HB2; n=2; Populus|Rep: Homeodomain protein HB2 - Populus tomentosa (Chinese white poplar), partial (72%)	1
miR156*	4	EX299362	3.0	23876	1	19	82	100	GCUCACUUCUCUUUCUGUC	GACGGAAAGAGAAGUGAAG	Cleavage	similar to UniRef100_Q9PYH6 Cluster: P1 protease; n=2; Soybean mosaic virus|Rep: P1 protease - Soybean mosaic virus, partial (4%)	1
miR156*	4	EX285790	3.0	24662	1	22	35	56	GCUCACUUCUCUUUCUGUCACC	GGGGAGAGAGAGAGAAGUGUGC	Cleavage	similar to UniRef100_A7PI77 Cluster: Chromosome chr13 scaffold_17, whole genome shotgun sequence; n=1; Vitis vinifera|Rep: Chromosome chr13 scaffold_17, whole genome shotgun sequence - Vitis vinifera (Grape), partial (35%)	1
miR156*	4	EX270068	3.0	15614	1	22	311	332	GCUCACUUCUCUUUCUGUCACC	GGAGAGAGAGAGAGAGGUGGGU	Cleavage	similar to UniRef100_Q84LD5 Cluster: MADS-box transcription factor CDM41; n=1; Chrysanthemum x morifolium|Rep: MADS-box transcription factor CDM41 - Chrysanthemum morifolium (Florist's daisy) (Dendranthemagrandiflorum), partial (35%)	1
miR156*	4	TC8847	3.0	15613	1	22	315	336	GCUCACUUCUCUUUCUGUCACC	GGAGAGAGAGAGAGAGGUGGGU	Cleavage	similar to UniRef100_Q6E6S6 Cluster: FUL-like protein; n=1; Vitis vinifera|Rep: FUL-like protein - Vitis vinifera (Grape), partial (67%)	1
miR156*	4	EX255701	3.0	16253	1	21	857	877	GCUCACUUCUCUUUCUGUCAC	GAGACAGAAGGAGGAAUGGGC	Cleavage	similar to UniRef100_A7PDQ3 Cluster: Chromosome chr11 scaffold_13, whole genome shotgun sequence; n=1; Vitis vinifera|Rep: Chromosome chr11 scaffold_13, whole genome shotgun sequence - Vitis vinifera (Grape), partial (40%)	1
miR156*	5	AM903830	1.5	7491	1	18	486	503	GCUUUCUCUAUCUCUGUC	GACAGAGAUAGGGAAAGG	Cleavage	similar to UniRef100_Q9ZR39 Cluster: U2 snRNP auxiliary factor, large subunit; n=1; Nicotiana plumbaginifolia|Rep: U2 snRNP auxiliary factor, large subunit - Nicotiana plumbaginifolia (Leadwort-leaved tobacco), partial (12%)	1
miR156*	5	EX270684	1.5	18755	1	18	98	115	GCUUUCUCUAUCUCUGUC	GAUAGAGAUAGAGAAAGA	Cleavage	similar to UniRef100_A7NWD2 Cluster: Chromosome chr5 scaffold_2, whole genome shotgun sequence; n=1; Vitis vinifera|Rep: Chromosome chr5 scaffold_2, whole genome shotgun sequence - Vitis vinifera (Grape), partial (77%)	1
miR156*	5	TC7279	2.0	19.29	1	18	608	625	GCUUUCUCUAUCUCUGUC	UUCAGAGAUAGAGAAAGC	Cleavage	similar to UniRef100_A7QNY1 Cluster: Chromosome chr1 scaffold_135, whole genome shotgun sequence; n=1; Vitis vinifera|Rep: Chromosome chr1 scaffold_135, whole genome shotgun sequence - Vitis vinifera (Grape), partial (45%)	1
miR156*	5	EX261771	2.0	18.83	1	18	218	235	GCUUUCUCUAUCUCUGUC	UUCAGAGAUAGAGAAAGC	Cleavage	similar to UniRef100_A7QNY2 Cluster: Chromosome chr1 scaffold_135, whole genome shotgun sequence; n=1; Vitis vinifera|Rep: Chromosome chr1 scaffold_135, whole genome shotgun sequence - Vitis vinifera (Grape), partial (51%)	1
miR156*	5	TC2573	2.0	19676	1	18	463	480	GCUUUCUCUAUCUCUGUC	UUCAGAGAUAGAGAAAGC	Cleavage	similar to UniRef100_A7QNX8 Cluster: Chromosome chr1 scaffold_135, whole genome shotgun sequence; n=1; Vitis vinifera|Rep: Chromosome chr1 scaffold_135, whole genome shotgun sequence - Vitis vinifera (Grape), partial (59%)	1
miR156*	5	EX261943	2.0	10232	1	18	137	154	GCUUUCUCUAUCUCUGUC	UGCAGAGAUAGAGAGAGC	Cleavage		1
miR156*	5	EX296531	2.0	22312	1	18	335	352	GCUUUCUCUAUCUCUGUC	GAUAGGGAUAGAGAAAGG	Cleavage	similar to UniRef100_A7P0C3 Cluster: Chromosome chr6 scaffold_3, whole genome shotgun sequence; n=1; Vitis vinifera|Rep: Chromosome chr6 scaffold_3, whole genome shotgun sequence - Vitis vinifera (Grape), partial (64%)	1
miR156*	5	EX261523	2.0	20519	1	18	61	78	GCUUUCUCUAUCUCUGUC	GAUAGGGAUAGAGAAAGA	Cleavage	homologue to emb|Y18934.1|CPY18934 Solanum nigrum chloroplast tRNA-Ala, tRNA-Ile, 16S rRNA, tRNA-Val, rps12, rps7, ndhB genes, partial (9%)	1
miR156*	5	EX265659	2.0	23756	1	18	645	662	GCUUUCUCUAUCUCUGUC	GAUAGGGAUAGAGAAAGG	Cleavage	similar to UniRef100_Q9FM98 Cluster: Genomic DNA, chromosome 5, P1 clone: MCD7; n=1; Arabidopsis thaliana|Rep: Genomic DNA, chromosome 5, P1 clone: MCD7 - Arabidopsis thaliana (Mouse-ear cress), partial (55%)	1
miR156*	5	EX266397	2.0	22652	1	18	613	630	GCUUUCUCUAUCUCUGUC	GAUAGGGAUAGAGAAAGG	Cleavage	similar to UniRef100_Q9FM98 Cluster: Genomic DNA, chromosome 5, P1 clone: MCD7; n=1; Arabidopsis thaliana|Rep: Genomic DNA, chromosome 5, P1 clone: MCD7 - Arabidopsis thaliana (Mouse-ear cress), partial (53%)	1
miR156*	5	EX262180	3.0	20.25	1	20	1008	1027	GCUUUCUCUAUCUCUGUCAA	UUGACAGGGGUAGAGAAGCC	Cleavage	similar to UniRef100_A7PW58 Cluster: Chromosome chr8 scaffold_34, whole genome shotgun sequence; n=1; Vitis vinifera|Rep: Chromosome chr8 scaffold_34, whole genome shotgun sequence - Vitis vinifera (Grape), partial (50%)	1
miR156*	6	EX258660	1.0	8.92	1	21	267	287	GCUCUCUCUCUCUCUGUCAUC	GGCGACAGAGAGAGAGAGAGA	Cleavage		1
miR156*	6	EX276015	1.0	22002	1	20	91	110	GCUCUCUCUCUCUCUGUCAU	AGGACAGAGAGAGAGAGAGA	Cleavage	homologue to UniRef100_A7NUZ1 Cluster: Chromosome chr18 scaffold_1, whole genome shotgun sequence; n=1; Vitis vinifera|Rep: Chromosome chr18 scaffold_1, whole genome shotgun sequence - Vitis vinifera (Grape), partial (48%)	1
miR156*	6	EX240882	1.0	20495	1	18	102	119	GCUCUCUCUCUCUCUGUC	GACAGAGAGAGAGAGAGA	Cleavage	homologue to UniRef100_A7Q2F5 Cluster: Chromosome chr1 scaffold_46, whole genome shotgun sequence; n=1; Vitis vinifera|Rep: Chromosome chr1 scaffold_46, whole genome shotgun sequence - Vitis vinifera (Grape), partial (44%)	1
miR156*	6	EX257942	1.0	5.68	1	18	217	234	GCUCUCUCUCUCUCUGUC	GACAGAGAGAGAGAGAGA	Cleavage	similar to UniRef100_Q66HG8 Cluster: Protein Red; n=1; Rattus norvegicus|Rep: Protein Red - Rattus norvegicus (Rat), partial (3%)	1
miR156*	6	EX270478	1.0	14323	1	18	148	165	GCUCUCUCUCUCUCUGUC	CACAGAGAGAGAGAGAGC	Cleavage	similar to UniRef100_A7PRX7 Cluster: Chromosome chr14 scaffold_27, whole genome shotgun sequence; n=1; Vitis vinifera|Rep: Chromosome chr14 scaffold_27, whole genome shotgun sequence - Vitis vinifera (Grape), partial (69%)	1
miR156*	6	EX289704	1.0	12761	1	18	48	65	GCUCUCUCUCUCUCUGUC	GACAGAGAGAGAGAGAGA	Cleavage	weakly similar to UniRef100_Q38JJ2 Cluster: Disulfide-isomerase-like protein; n=1; Solanum tuberosum|Rep: Disulfide-isomerase-like protein - Solanum tuberosum (Potato), partial (14%)	1
miR156*	6	TC6712	1.0	11609	1	18	98	115	GCUCUCUCUCUCUCUGUC	GACAGAGAGAGAGAGAGA	Cleavage	homologue to UniRef100_A7Q2F5 Cluster: Chromosome chr1 scaffold_46, whole genome shotgun sequence; n=1; Vitis vinifera|Rep: Chromosome chr1 scaffold_46, whole genome shotgun sequence - Vitis vinifera (Grape), partial (75%)	1
miR156*	6	EX258660	1.0	8.92	1	21	267	287	GCUCUCUCUCUCUCUGUCAUC	GGCGACAGAGAGAGAGAGAGA	Cleavage		1
miR156*	6	EX276015	1.0	22002	1	20	91	110	GCUCUCUCUCUCUCUGUCAU	AGGACAGAGAGAGAGAGAGA	Cleavage	homologue to UniRef100_A7NUZ1 Cluster: Chromosome chr18 scaffold_1, whole genome shotgun sequence; n=1; Vitis vinifera|Rep: Chromosome chr18 scaffold_1, whole genome shotgun sequence - Vitis vinifera (Grape), partial (48%)	1
miR156*	6	EX240882	1.0	20495	1	18	102	119	GCUCUCUCUCUCUCUGUC	GACAGAGAGAGAGAGAGA	Cleavage	homologue to UniRef100_A7Q2F5 Cluster: Chromosome chr1 scaffold_46, whole genome shotgun sequence; n=1; Vitis vinifera|Rep: Chromosome chr1 scaffold_46, whole genome shotgun sequence - Vitis vinifera (Grape), partial (44%)	1
miR156*	6	EX257942	1.0	5.68	1	18	217	234	GCUCUCUCUCUCUCUGUC	GACAGAGAGAGAGAGAGA	Cleavage	similar to UniRef100_Q66HG8 Cluster: Protein Red; n=1; Rattus norvegicus|Rep: Protein Red - Rattus norvegicus (Rat), partial (3%)	1
miR156*	6	EX270478	1.0	14323	1	18	148	165	GCUCUCUCUCUCUCUGUC	CACAGAGAGAGAGAGAGC	Cleavage	similar to UniRef100_A7PRX7 Cluster: Chromosome chr14 scaffold_27, whole genome shotgun sequence; n=1; Vitis vinifera|Rep: Chromosome chr14 scaffold_27, whole genome shotgun sequence - Vitis vinifera (Grape), partial (69%)	1
miR156*	6	EX289704	1.0	12761	1	18	48	65	GCUCUCUCUCUCUCUGUC	GACAGAGAGAGAGAGAGA	Cleavage	weakly similar to UniRef100_Q38JJ2 Cluster: Disulfide-isomerase-like protein; n=1; Solanum tuberosum|Rep: Disulfide-isomerase-like protein - Solanum tuberosum (Potato), partial (14%)	1
miR156*	6	TC6712	1.0	11609	1	18	98	115	GCUCUCUCUCUCUCUGUC	GACAGAGAGAGAGAGAGA	Cleavage	homologue to UniRef100_A7Q2F5 Cluster: Chromosome chr1 scaffold_46, whole genome shotgun sequence; n=1; Vitis vinifera|Rep: Chromosome chr1 scaffold_46, whole genome shotgun sequence - Vitis vinifera (Grape), partial (75%)	1
miR156*	6	EX258660	1.0	8.92	1	21	267	287	GCUCUCUCUCUCUCUGUCAUC	GGCGACAGAGAGAGAGAGAGA	Cleavage		1
miR156*	6	EX276015	1.0	22002	1	20	91	110	GCUCUCUCUCUCUCUGUCAU	AGGACAGAGAGAGAGAGAGA	Cleavage	homologue to UniRef100_A7NUZ1 Cluster: Chromosome chr18 scaffold_1, whole genome shotgun sequence; n=1; Vitis vinifera|Rep: Chromosome chr18 scaffold_1, whole genome shotgun sequence - Vitis vinifera (Grape), partial (48%)	1
miR156*	6	EX240882	1.0	20495	1	18	102	119	GCUCUCUCUCUCUCUGUC	GACAGAGAGAGAGAGAGA	Cleavage	homologue to UniRef100_A7Q2F5 Cluster: Chromosome chr1 scaffold_46, whole genome shotgun sequence; n=1; Vitis vinifera|Rep: Chromosome chr1 scaffold_46, whole genome shotgun sequence - Vitis vinifera (Grape), partial (44%)	1
miR156*	6	EX257942	1.0	5.68	1	18	217	234	GCUCUCUCUCUCUCUGUC	GACAGAGAGAGAGAGAGA	Cleavage	similar to UniRef100_Q66HG8 Cluster: Protein Red; n=1; Rattus norvegicus|Rep: Protein Red - Rattus norvegicus (Rat), partial (3%)	1
miR156*	6	EX270478	1.0	14323	1	18	148	165	GCUCUCUCUCUCUCUGUC	CACAGAGAGAGAGAGAGC	Cleavage	similar to UniRef100_A7PRX7 Cluster: Chromosome chr14 scaffold_27, whole genome shotgun sequence; n=1; Vitis vinifera|Rep: Chromosome chr14 scaffold_27, whole genome shotgun sequence - Vitis vinifera (Grape), partial (69%)	1
miR156*	6	EX289704	1.0	12761	1	18	48	65	GCUCUCUCUCUCUCUGUC	GACAGAGAGAGAGAGAGA	Cleavage	weakly similar to UniRef100_Q38JJ2 Cluster: Disulfide-isomerase-like protein; n=1; Solanum tuberosum|Rep: Disulfide-isomerase-like protein - Solanum tuberosum (Potato), partial (14%)	1
miR156*	6	TC6712	1.0	11609	1	18	98	115	GCUCUCUCUCUCUCUGUC	GACAGAGAGAGAGAGAGA	Cleavage	homologue to UniRef100_A7Q2F5 Cluster: Chromosome chr1 scaffold_46, whole genome shotgun sequence; n=1; Vitis vinifera|Rep: Chromosome chr1 scaffold_46, whole genome shotgun sequence - Vitis vinifera (Grape), partial (75%)	1
miR156*	6	TC1061	1.5	12447	1	20	89	108	GCUCUCUCUCUCUCUGUCAU	AUCACAGAGAGAGAGAGAGU	Cleavage	similar to UniRef100_A7P981 Cluster: Chromosome chr3 scaffold_8, whole genome shotgun sequence; n=1; Vitis vinifera|Rep: Chromosome chr3 scaffold_8, whole genome shotgun sequence - Vitis vinifera (Grape), partial (82%)	1
miR156*	6	EX286238	1.5	24823	1	21	973	993	GCUCUCUCUCUCUCUGUCAUC	GCUGGUAGAGAGAGAGAGAGU	Cleavage	homologue to UniRef100_A7QPR6 Cluster: Chromosome chr10 scaffold_138, whole genome shotgun sequence; n=1; Vitis vinifera|Rep: Chromosome chr10 scaffold_138, whole genome shotgun sequence - Vitis vinifera (Grape), partial (23%)	1
miR156*	6	EX288799	1.5	2.9	1	21	73	93	GCUCUCUCUCUCUCUGUCAUC	GGGGAUAGAGAGAGAGAGAGA	Cleavage	similar to UniRef100_Q17NU9 Cluster: Serine/threonine protein kinase; n=1; Aedes aegypti|Rep: Serine/threonine protein kinase - Aedes aegypti (Yellowfever mosquito), partial (3%)	1
miR156*	6	TC1061	1.5	12447	1	20	89	108	GCUCUCUCUCUCUCUGUCAU	AUCACAGAGAGAGAGAGAGU	Cleavage	similar to UniRef100_A7P981 Cluster: Chromosome chr3 scaffold_8, whole genome shotgun sequence; n=1; Vitis vinifera|Rep: Chromosome chr3 scaffold_8, whole genome shotgun sequence - Vitis vinifera (Grape), partial (82%)	1
miR156*	6	EX286238	1.5	24823	1	21	973	993	GCUCUCUCUCUCUCUGUCAUC	GCUGGUAGAGAGAGAGAGAGU	Cleavage	homologue to UniRef100_A7QPR6 Cluster: Chromosome chr10 scaffold_138, whole genome shotgun sequence; n=1; Vitis vinifera|Rep: Chromosome chr10 scaffold_138, whole genome shotgun sequence - Vitis vinifera (Grape), partial (23%)	1
miR156*	6	EX288799	1.5	2.9	1	21	73	93	GCUCUCUCUCUCUCUGUCAUC	GGGGAUAGAGAGAGAGAGAGA	Cleavage	similar to UniRef100_Q17NU9 Cluster: Serine/threonine protein kinase; n=1; Aedes aegypti|Rep: Serine/threonine protein kinase - Aedes aegypti (Yellowfever mosquito), partial (3%)	1
miR156*	6	TC1061	1.5	12447	1	20	89	108	GCUCUCUCUCUCUCUGUCAU	AUCACAGAGAGAGAGAGAGU	Cleavage	similar to UniRef100_A7P981 Cluster: Chromosome chr3 scaffold_8, whole genome shotgun sequence; n=1; Vitis vinifera|Rep: Chromosome chr3 scaffold_8, whole genome shotgun sequence - Vitis vinifera (Grape), partial (82%)	1
miR156*	6	EX286238	1.5	24823	1	21	973	993	GCUCUCUCUCUCUCUGUCAUC	GCUGGUAGAGAGAGAGAGAGU	Cleavage	homologue to UniRef100_A7QPR6 Cluster: Chromosome chr10 scaffold_138, whole genome shotgun sequence; n=1; Vitis vinifera|Rep: Chromosome chr10 scaffold_138, whole genome shotgun sequence - Vitis vinifera (Grape), partial (23%)	1
miR156*	6	EX288799	1.5	2.9	1	21	73	93	GCUCUCUCUCUCUCUGUCAUC	GGGGAUAGAGAGAGAGAGAGA	Cleavage	similar to UniRef100_Q17NU9 Cluster: Serine/threonine protein kinase; n=1; Aedes aegypti|Rep: Serine/threonine protein kinase - Aedes aegypti (Yellowfever mosquito), partial (3%)	1
miR156*	6	EX277114	2.0	24833	1	21	526	546	GCUCUCUCUCUCUCUGUCAUC	GAUGAGAGAGAGAGAGAGAGA	Cleavage		1
miR156*	6	EX286179	2.0	17717	1	21	159	179	GCUCUCUCUCUCUCUGUCAUC	GGUGAGAGAGAGAGAGAGAGA	Cleavage	similar to UniRef100_Q0WMP6 Cluster: Translational inhibitor protein like; n=3; Arabidopsis thaliana|Rep: Translational inhibitor protein like - Arabidopsis thaliana (Mouse-ear cress), partial (45%)	1
miR156*	6	EX283008	2.0	16547	1	21	35	55	GCUCUCUCUCUCUCUGUCAUC	GGUCACAGAGAGAGAGAGAGA	Cleavage	homologue to UniRef100_P93323 Cluster: Cdc2MsF protein; n=1; Medicago sativa|Rep: Cdc2MsF protein - Medicago sativa (Alfalfa), partial (10%)	1
miR156*	6	EX265674	2.0	17561	1	20	937	956	GCUCUCUCUCUCUCUGUCAU	AUGAUAGAGAGAGAGACAGC	Cleavage	similar to UniRef100_A7Q3R9 Cluster: Chromosome chr13 scaffold_48, whole genome shotgun sequence; n=1; Vitis vinifera|Rep: Chromosome chr13 scaffold_48, whole genome shotgun sequence - Vitis vinifera (Grape), partial (38%)	1
miR156*	6	EX240731	2.0	6509	1	20	96	115	GCUCUCUCUCUCUCUGUCAU	AUGAGAGAGAGAGAGAGAGA	Cleavage	homologue to UniRef100_A1BYB0 Cluster: Hydroxyproline-rich glycoprotein; n=1; Cryptosporidium hominis|Rep: Hydroxyproline-rich glycoprotein - Cryptosporidium hominis, partial (22%)	1
miR156*	6	TC1732	2.0	11612	1	20	810	829	GCUCUCUCUCUCUCUGUCAU	AUGAAAGAGAGAGAGAGAGA	Cleavage	similar to UniRef100_Q06H22 Cluster: Ubiquitin carrier protein; n=1; Arachis hypogaea|Rep: Ubiquitin carrier protein - Arachis hypogaea (Peanut), partial (98%)	1
miR156*	6	EX247869	2.0	4743	1	21	431	451	GCUCUCUCUCUCUCUGUCAUC	GAGGGUAGAGAGAGAGAGAGA	Cleavage	similar to UniRef100_A7QRM8 Cluster: Pseudouridylate synthase; n=1; Vitis vinifera|Rep: Pseudouridylate synthase - Vitis vinifera (Grape), partial (22%)	1
miR156*	6	EX264764	2.0	5434	1	21	666	686	GCUCUCUCUCUCUCUGUCAUC	GAGGGUAGAGAGAGAGAGAGA	Cleavage	similar to UniRef100_A7QRM8 Cluster: Pseudouridylate synthase; n=1; Vitis vinifera|Rep: Pseudouridylate synthase - Vitis vinifera (Grape), partial (37%)	1
miR156*	6	EX272845	2.0	5078	1	21	719	739	GCUCUCUCUCUCUCUGUCAUC	GAGGGUAGAGAGAGAGAGAGA	Cleavage	similar to UniRef100_A7QRM8 Cluster: Pseudouridylate synthase; n=1; Vitis vinifera|Rep: Pseudouridylate synthase - Vitis vinifera (Grape), partial (44%)	1
miR156*	6	EX277114	2.0	24833	1	21	526	546	GCUCUCUCUCUCUCUGUCAUC	GAUGAGAGAGAGAGAGAGAGA	Cleavage		1
miR156*	6	EX286179	2.0	17717	1	21	159	179	GCUCUCUCUCUCUCUGUCAUC	GGUGAGAGAGAGAGAGAGAGA	Cleavage	similar to UniRef100_Q0WMP6 Cluster: Translational inhibitor protein like; n=3; Arabidopsis thaliana|Rep: Translational inhibitor protein like - Arabidopsis thaliana (Mouse-ear cress), partial (45%)	1
miR156*	6	EX283008	2.0	16547	1	21	35	55	GCUCUCUCUCUCUCUGUCAUC	GGUCACAGAGAGAGAGAGAGA	Cleavage	homologue to UniRef100_P93323 Cluster: Cdc2MsF protein; n=1; Medicago sativa|Rep: Cdc2MsF protein - Medicago sativa (Alfalfa), partial (10%)	1
miR156*	6	EX265674	2.0	17561	1	20	937	956	GCUCUCUCUCUCUCUGUCAU	AUGAUAGAGAGAGAGACAGC	Cleavage	similar to UniRef100_A7Q3R9 Cluster: Chromosome chr13 scaffold_48, whole genome shotgun sequence; n=1; Vitis vinifera|Rep: Chromosome chr13 scaffold_48, whole genome shotgun sequence - Vitis vinifera (Grape), partial (38%)	1
miR156*	6	EX240731	2.0	6509	1	20	96	115	GCUCUCUCUCUCUCUGUCAU	AUGAGAGAGAGAGAGAGAGA	Cleavage	homologue to UniRef100_A1BYB0 Cluster: Hydroxyproline-rich glycoprotein; n=1; Cryptosporidium hominis|Rep: Hydroxyproline-rich glycoprotein - Cryptosporidium hominis, partial (22%)	1
miR156*	6	TC1732	2.0	11612	1	20	810	829	GCUCUCUCUCUCUCUGUCAU	AUGAAAGAGAGAGAGAGAGA	Cleavage	similar to UniRef100_Q06H22 Cluster: Ubiquitin carrier protein; n=1; Arachis hypogaea|Rep: Ubiquitin carrier protein - Arachis hypogaea (Peanut), partial (98%)	1
miR156*	6	EX247869	2.0	4743	1	21	431	451	GCUCUCUCUCUCUCUGUCAUC	GAGGGUAGAGAGAGAGAGAGA	Cleavage	similar to UniRef100_A7QRM8 Cluster: Pseudouridylate synthase; n=1; Vitis vinifera|Rep: Pseudouridylate synthase - Vitis vinifera (Grape), partial (22%)	1
miR156*	6	EX264764	2.0	5434	1	21	666	686	GCUCUCUCUCUCUCUGUCAUC	GAGGGUAGAGAGAGAGAGAGA	Cleavage	similar to UniRef100_A7QRM8 Cluster: Pseudouridylate synthase; n=1; Vitis vinifera|Rep: Pseudouridylate synthase - Vitis vinifera (Grape), partial (37%)	1
miR156*	6	EX272845	2.0	5078	1	21	719	739	GCUCUCUCUCUCUCUGUCAUC	GAGGGUAGAGAGAGAGAGAGA	Cleavage	similar to UniRef100_A7QRM8 Cluster: Pseudouridylate synthase; n=1; Vitis vinifera|Rep: Pseudouridylate synthase - Vitis vinifera (Grape), partial (44%)	1
miR156*	6	EX277114	2.0	24833	1	21	526	546	GCUCUCUCUCUCUCUGUCAUC	GAUGAGAGAGAGAGAGAGAGA	Cleavage		1
miR156*	6	EX286179	2.0	17717	1	21	159	179	GCUCUCUCUCUCUCUGUCAUC	GGUGAGAGAGAGAGAGAGAGA	Cleavage	similar to UniRef100_Q0WMP6 Cluster: Translational inhibitor protein like; n=3; Arabidopsis thaliana|Rep: Translational inhibitor protein like - Arabidopsis thaliana (Mouse-ear cress), partial (45%)	1
miR156*	6	EX283008	2.0	16547	1	21	35	55	GCUCUCUCUCUCUCUGUCAUC	GGUCACAGAGAGAGAGAGAGA	Cleavage	homologue to UniRef100_P93323 Cluster: Cdc2MsF protein; n=1; Medicago sativa|Rep: Cdc2MsF protein - Medicago sativa (Alfalfa), partial (10%)	1
miR156*	6	EX265674	2.0	17561	1	20	937	956	GCUCUCUCUCUCUCUGUCAU	AUGAUAGAGAGAGAGACAGC	Cleavage	similar to UniRef100_A7Q3R9 Cluster: Chromosome chr13 scaffold_48, whole genome shotgun sequence; n=1; Vitis vinifera|Rep: Chromosome chr13 scaffold_48, whole genome shotgun sequence - Vitis vinifera (Grape), partial (38%)	1
miR156*	6	EX240731	2.0	6509	1	20	96	115	GCUCUCUCUCUCUCUGUCAU	AUGAGAGAGAGAGAGAGAGA	Cleavage	homologue to UniRef100_A1BYB0 Cluster: Hydroxyproline-rich glycoprotein; n=1; Cryptosporidium hominis|Rep: Hydroxyproline-rich glycoprotein - Cryptosporidium hominis, partial (22%)	1
miR156*	6	TC1732	2.0	11612	1	20	810	829	GCUCUCUCUCUCUCUGUCAU	AUGAAAGAGAGAGAGAGAGA	Cleavage	similar to UniRef100_Q06H22 Cluster: Ubiquitin carrier protein; n=1; Arachis hypogaea|Rep: Ubiquitin carrier protein - Arachis hypogaea (Peanut), partial (98%)	1
miR156*	6	EX247869	2.0	4743	1	21	431	451	GCUCUCUCUCUCUCUGUCAUC	GAGGGUAGAGAGAGAGAGAGA	Cleavage	similar to UniRef100_A7QRM8 Cluster: Pseudouridylate synthase; n=1; Vitis vinifera|Rep: Pseudouridylate synthase - Vitis vinifera (Grape), partial (22%)	1
miR156*	6	EX264764	2.0	5434	1	21	666	686	GCUCUCUCUCUCUCUGUCAUC	GAGGGUAGAGAGAGAGAGAGA	Cleavage	similar to UniRef100_A7QRM8 Cluster: Pseudouridylate synthase; n=1; Vitis vinifera|Rep: Pseudouridylate synthase - Vitis vinifera (Grape), partial (37%)	1
miR156*	6	EX272845	2.0	5078	1	21	719	739	GCUCUCUCUCUCUCUGUCAUC	GAGGGUAGAGAGAGAGAGAGA	Cleavage	similar to UniRef100_A7QRM8 Cluster: Pseudouridylate synthase; n=1; Vitis vinifera|Rep: Pseudouridylate synthase - Vitis vinifera (Grape), partial (44%)	1
miR156*	6	EX275431	2.5	12105	1	21	236	256	GCUCUCUCUCUCUCUGUCAUC	GAUGAGAGAGAGAGAGAGGGG	Cleavage	similar to UniRef100_Q4T3C8 Cluster: Chromosome undetermined SCAF10100, whole genome shotgun sequence; n=1; Tetraodon nigroviridis|Rep: Chromosome undetermined SCAF10100, whole genome shotgun sequence - Tetraodon nigroviridis (Green puffer), partial (3%)	1
miR156*	6	TC8340	2.5	12857	1	21	121	141	GCUCUCUCUCUCUCUGUCAUC	GGUGAGGGAGAGAGAGAGAGA	Cleavage	similar to UniRef100_A7PL35 Cluster: Chromosome chr7 scaffold_20, whole genome shotgun sequence; n=1; Vitis vinifera|Rep: Chromosome chr7 scaffold_20, whole genome shotgun sequence - Vitis vinifera (Grape), partial (26%)	1
miR156*	6	EX264754	2.5	13854	1	21	53	73	GCUCUCUCUCUCUCUGUCAUC	GGUGAGAGAGAGAGGGAGAGA	Cleavage	homologue to UniRef100_Q8SK50 Cluster: NADH-ubiquinone oxidoreductase chain 1; n=1; Mugilogobius rivulus|Rep: NADH-ubiquinone oxidoreductase chain 1 - Mugilogobius rivulus, partial (9%)	1
miR156*	6	TC3670	2.5	13153	1	21	44	64	GCUCUCUCUCUCUCUGUCAUC	GGUGAGAGAGAGAGGGAGAGA	Cleavage	similar to UniRef100_Q93ZH2 Cluster: Nuclear transcription factor Y subunit A-3; n=1; Arabidopsis thaliana|Rep: Nuclear transcription factor Y subunit A-3 - Arabidopsis thaliana (Mouse-ear cress), partial (31%)	1
miR156*	6	EX275431	2.5	12105	1	21	236	256	GCUCUCUCUCUCUCUGUCAUC	GAUGAGAGAGAGAGAGAGGGG	Cleavage	similar to UniRef100_Q4T3C8 Cluster: Chromosome undetermined SCAF10100, whole genome shotgun sequence; n=1; Tetraodon nigroviridis|Rep: Chromosome undetermined SCAF10100, whole genome shotgun sequence - Tetraodon nigroviridis (Green puffer), partial (3%)	1
miR156*	6	TC8340	2.5	12857	1	21	121	141	GCUCUCUCUCUCUCUGUCAUC	GGUGAGGGAGAGAGAGAGAGA	Cleavage	similar to UniRef100_A7PL35 Cluster: Chromosome chr7 scaffold_20, whole genome shotgun sequence; n=1; Vitis vinifera|Rep: Chromosome chr7 scaffold_20, whole genome shotgun sequence - Vitis vinifera (Grape), partial (26%)	1
miR156*	6	EX264754	2.5	13854	1	21	53	73	GCUCUCUCUCUCUCUGUCAUC	GGUGAGAGAGAGAGGGAGAGA	Cleavage	homologue to UniRef100_Q8SK50 Cluster: NADH-ubiquinone oxidoreductase chain 1; n=1; Mugilogobius rivulus|Rep: NADH-ubiquinone oxidoreductase chain 1 - Mugilogobius rivulus, partial (9%)	1
miR156*	6	TC3670	2.5	13153	1	21	44	64	GCUCUCUCUCUCUCUGUCAUC	GGUGAGAGAGAGAGGGAGAGA	Cleavage	similar to UniRef100_Q93ZH2 Cluster: Nuclear transcription factor Y subunit A-3; n=1; Arabidopsis thaliana|Rep: Nuclear transcription factor Y subunit A-3 - Arabidopsis thaliana (Mouse-ear cress), partial (31%)	1
miR156*	6	EX275431	2.5	12105	1	21	236	256	GCUCUCUCUCUCUCUGUCAUC	GAUGAGAGAGAGAGAGAGGGG	Cleavage	similar to UniRef100_Q4T3C8 Cluster: Chromosome undetermined SCAF10100, whole genome shotgun sequence; n=1; Tetraodon nigroviridis|Rep: Chromosome undetermined SCAF10100, whole genome shotgun sequence - Tetraodon nigroviridis (Green puffer), partial (3%)	1
miR156*	6	TC8340	2.5	12857	1	21	121	141	GCUCUCUCUCUCUCUGUCAUC	GGUGAGGGAGAGAGAGAGAGA	Cleavage	similar to UniRef100_A7PL35 Cluster: Chromosome chr7 scaffold_20, whole genome shotgun sequence; n=1; Vitis vinifera|Rep: Chromosome chr7 scaffold_20, whole genome shotgun sequence - Vitis vinifera (Grape), partial (26%)	1
miR156*	6	EX264754	2.5	13854	1	21	53	73	GCUCUCUCUCUCUCUGUCAUC	GGUGAGAGAGAGAGGGAGAGA	Cleavage	homologue to UniRef100_Q8SK50 Cluster: NADH-ubiquinone oxidoreductase chain 1; n=1; Mugilogobius rivulus|Rep: NADH-ubiquinone oxidoreductase chain 1 - Mugilogobius rivulus, partial (9%)	1
miR156*	6	TC3670	2.5	13153	1	21	44	64	GCUCUCUCUCUCUCUGUCAUC	GGUGAGAGAGAGAGGGAGAGA	Cleavage	similar to UniRef100_Q93ZH2 Cluster: Nuclear transcription factor Y subunit A-3; n=1; Arabidopsis thaliana|Rep: Nuclear transcription factor Y subunit A-3 - Arabidopsis thaliana (Mouse-ear cress), partial (31%)	1
miR156*	7	TC3997	2.0	15622	1	22	81	102	GCUCACUUCUCUUUCUGUCAGC	GCUUACACAGAGAGAAGUGAGU	Cleavage	homologue to UniRef100_A7QFF7 Cluster: Chromosome chr8 scaffold_88, whole genome shotgun sequence; n=1; Vitis vinifera|Rep: Chromosome chr8 scaffold_88, whole genome shotgun sequence - Vitis vinifera (Grape), partial (85%)	1
miR156*	7	EX277781	2.0	9864	1	19	534	552	GCUCACUUCUCUUUCUGUC	GAAAGAAGGAGGAGUGAGC	Cleavage	similar to UniRef100_Q6V4Z9 Cluster: VpreB1; n=1; Oryctolagus cuniculus|Rep: VpreB1 - Oryctolagus cuniculus (Rabbit), partial (14%)	1
miR156*	7	TC3997	2.0	15622	1	22	81	102	GCUCACUUCUCUUUCUGUCAGC	GCUUACACAGAGAGAAGUGAGU	Cleavage	homologue to UniRef100_A7QFF7 Cluster: Chromosome chr8 scaffold_88, whole genome shotgun sequence; n=1; Vitis vinifera|Rep: Chromosome chr8 scaffold_88, whole genome shotgun sequence - Vitis vinifera (Grape), partial (85%)	1
miR156*	7	EX277781	2.0	9864	1	19	534	552	GCUCACUUCUCUUUCUGUC	GAAAGAAGGAGGAGUGAGC	Cleavage	similar to UniRef100_Q6V4Z9 Cluster: VpreB1; n=1; Oryctolagus cuniculus|Rep: VpreB1 - Oryctolagus cuniculus (Rabbit), partial (14%)	1
miR156*	7	TC3997	2.0	15622	1	22	81	102	GCUCACUUCUCUUUCUGUCAGC	GCUUACACAGAGAGAAGUGAGU	Cleavage	homologue to UniRef100_A7QFF7 Cluster: Chromosome chr8 scaffold_88, whole genome shotgun sequence; n=1; Vitis vinifera|Rep: Chromosome chr8 scaffold_88, whole genome shotgun sequence - Vitis vinifera (Grape), partial (85%)	1
miR156*	7	EX277781	2.0	9864	1	19	534	552	GCUCACUUCUCUUUCUGUC	GAAAGAAGGAGGAGUGAGC	Cleavage	similar to UniRef100_Q6V4Z9 Cluster: VpreB1; n=1; Oryctolagus cuniculus|Rep: VpreB1 - Oryctolagus cuniculus (Rabbit), partial (14%)	1
miR156*	7	EX268734	2.5	18689	1	20	431	450	GCUCACUUCUCUUUCUGUCA	UGGCAGAGAGAGAUGUGAGC	Cleavage	weakly similar to UniRef100_A7PLB8 Cluster: Chromosome chr7 scaffold_20, whole genome shotgun sequence; n=1; Vitis vinifera|Rep: Chromosome chr7 scaffold_20, whole genome shotgun sequence - Vitis vinifera (Grape), partial (25%)	1
miR156*	7	EX268028	2.5	15195	1	21	640	660	GCUCACUUCUCUUUCUGUCAG	CUAAAGGAAAGAGAAGUGAGA	Cleavage	weakly similar to UniRef100_A7QFC3 Cluster: Chromosome undetermined scaffold_87, whole genome shotgun sequence; n=1; Vitis vinifera|Rep: Chromosome undetermined scaffold_87, whole genome shotgun sequence - Vitis vinifera (Grape), partial (8%)	1
miR156*	7	EX277841	2.5	23.51	1	21	275	295	GCUCACUUCUCUUUCUGUCAG	CUUCCGGAAAGGGAAGUGAGU	Cleavage	UniRef100_A3Z0J8 Cluster: Thioredoxin; n=1; Synechococcus sp. WH 5701|Rep: Thioredoxin - Synechococcus sp. WH 5701, partial (11%)	1
miR156*	7	EX268734	2.5	18689	1	20	431	450	GCUCACUUCUCUUUCUGUCA	UGGCAGAGAGAGAUGUGAGC	Cleavage	weakly similar to UniRef100_A7PLB8 Cluster: Chromosome chr7 scaffold_20, whole genome shotgun sequence; n=1; Vitis vinifera|Rep: Chromosome chr7 scaffold_20, whole genome shotgun sequence - Vitis vinifera (Grape), partial (25%)	1
miR156*	7	EX268028	2.5	15195	1	21	640	660	GCUCACUUCUCUUUCUGUCAG	CUAAAGGAAAGAGAAGUGAGA	Cleavage	weakly similar to UniRef100_A7QFC3 Cluster: Chromosome undetermined scaffold_87, whole genome shotgun sequence; n=1; Vitis vinifera|Rep: Chromosome undetermined scaffold_87, whole genome shotgun sequence - Vitis vinifera (Grape), partial (8%)	1
miR156*	7	EX277841	2.5	23.51	1	21	275	295	GCUCACUUCUCUUUCUGUCAG	CUUCCGGAAAGGGAAGUGAGU	Cleavage	UniRef100_A3Z0J8 Cluster: Thioredoxin; n=1; Synechococcus sp. WH 5701|Rep: Thioredoxin - Synechococcus sp. WH 5701, partial (11%)	1
miR156*	7	EX268734	2.5	18689	1	20	431	450	GCUCACUUCUCUUUCUGUCA	UGGCAGAGAGAGAUGUGAGC	Cleavage	weakly similar to UniRef100_A7PLB8 Cluster: Chromosome chr7 scaffold_20, whole genome shotgun sequence; n=1; Vitis vinifera|Rep: Chromosome chr7 scaffold_20, whole genome shotgun sequence - Vitis vinifera (Grape), partial (25%)	1
miR156*	7	EX268028	2.5	15195	1	21	640	660	GCUCACUUCUCUUUCUGUCAG	CUAAAGGAAAGAGAAGUGAGA	Cleavage	weakly similar to UniRef100_A7QFC3 Cluster: Chromosome undetermined scaffold_87, whole genome shotgun sequence; n=1; Vitis vinifera|Rep: Chromosome undetermined scaffold_87, whole genome shotgun sequence - Vitis vinifera (Grape), partial (8%)	1
miR156*	7	EX277841	2.5	23.51	1	21	275	295	GCUCACUUCUCUUUCUGUCAG	CUUCCGGAAAGGGAAGUGAGU	Cleavage	UniRef100_A3Z0J8 Cluster: Thioredoxin; n=1; Synechococcus sp. WH 5701|Rep: Thioredoxin - Synechococcus sp. WH 5701, partial (11%)	1
miR156*	7	EX299362	3.0	23876	1	19	82	100	GCUCACUUCUCUUUCUGUC	GACGGAAAGAGAAGUGAAG	Cleavage	similar to UniRef100_Q9PYH6 Cluster: P1 protease; n=2; Soybean mosaic virus|Rep: P1 protease - Soybean mosaic virus, partial (4%)	1
miR156*	7	TC1935	3.0	17677	1	20	161	180	GCUCACUUCUCUUUCUGUCA	UGACGGAGAGGGAGGUGAGG	Cleavage	homologue to UniRef100_Q6S3E0 Cluster: Homeodomain protein HB2; n=2; Populus|Rep: Homeodomain protein HB2 - Populus tomentosa (Chinese white poplar), partial (72%)	1
miR156*	7	EX262719	3.0	22719	1	21	522	542	GCUCACUUCUCUUUCUGUCAG	CGGACAGAGAGAGAGAUGGGC	Cleavage	similar to UniRef100_A9J3T4 Cluster: Regulatory protein GntR, HTH; n=1; Desulfatibacillum alkenivorans AK-01|Rep: Regulatory protein GntR, HTH - Desulfatibacillum alkenivorans AK-01, partial (5%)	1
miR156*	7	EX299362	3.0	23876	1	19	82	100	GCUCACUUCUCUUUCUGUC	GACGGAAAGAGAAGUGAAG	Cleavage	similar to UniRef100_Q9PYH6 Cluster: P1 protease; n=2; Soybean mosaic virus|Rep: P1 protease - Soybean mosaic virus, partial (4%)	1
miR156*	7	TC1935	3.0	17677	1	20	161	180	GCUCACUUCUCUUUCUGUCA	UGACGGAGAGGGAGGUGAGG	Cleavage	homologue to UniRef100_Q6S3E0 Cluster: Homeodomain protein HB2; n=2; Populus|Rep: Homeodomain protein HB2 - Populus tomentosa (Chinese white poplar), partial (72%)	1
miR156*	7	EX262719	3.0	22719	1	21	522	542	GCUCACUUCUCUUUCUGUCAG	CGGACAGAGAGAGAGAUGGGC	Cleavage	similar to UniRef100_A9J3T4 Cluster: Regulatory protein GntR, HTH; n=1; Desulfatibacillum alkenivorans AK-01|Rep: Regulatory protein GntR, HTH - Desulfatibacillum alkenivorans AK-01, partial (5%)	1
miR156*	7	EX299362	3.0	23876	1	19	82	100	GCUCACUUCUCUUUCUGUC	GACGGAAAGAGAAGUGAAG	Cleavage	similar to UniRef100_Q9PYH6 Cluster: P1 protease; n=2; Soybean mosaic virus|Rep: P1 protease - Soybean mosaic virus, partial (4%)	1
miR156*	7	TC1935	3.0	17677	1	20	161	180	GCUCACUUCUCUUUCUGUCA	UGACGGAGAGGGAGGUGAGG	Cleavage	homologue to UniRef100_Q6S3E0 Cluster: Homeodomain protein HB2; n=2; Populus|Rep: Homeodomain protein HB2 - Populus tomentosa (Chinese white poplar), partial (72%)	1
miR156*	7	EX262719	3.0	22719	1	21	522	542	GCUCACUUCUCUUUCUGUCAG	CGGACAGAGAGAGAGAUGGGC	Cleavage	similar to UniRef100_A9J3T4 Cluster: Regulatory protein GntR, HTH; n=1; Desulfatibacillum alkenivorans AK-01|Rep: Regulatory protein GntR, HTH - Desulfatibacillum alkenivorans AK-01, partial (5%)	1
miR156*	8	EX282037	1.0	13382	1	18	51	68	GCUCUCUCUCUCUCCGUC	GACGGAGAGACAGAGAGC	Cleavage	similar to UniRef100_A7Q4C6 Cluster: Chromosome chr9 scaffold_49, whole genome shotgun sequence; n=1; Vitis vinifera|Rep: Chromosome chr9 scaffold_49, whole genome shotgun sequence - Vitis vinifera (Grape), partial (62%)	1
miR156*	8	EX282037	1.0	13382	1	18	51	68	GCUCUCUCUCUCUCCGUC	GACGGAGAGACAGAGAGC	Cleavage	similar to UniRef100_A7Q4C6 Cluster: Chromosome chr9 scaffold_49, whole genome shotgun sequence; n=1; Vitis vinifera|Rep: Chromosome chr9 scaffold_49, whole genome shotgun sequence - Vitis vinifera (Grape), partial (62%)	1
miR156*	8	EX302038	1.5	20692	1	18	135	152	GCUCUCUCUCUCUCCGUC	UACGGAGAGAGAGAGAGU	Cleavage	similar to UniRef100_A7P1I7 Cluster: Chromosome chr19 scaffold_4, whole genome shotgun sequence; n=1; Vitis vinifera|Rep: Chromosome chr19 scaffold_4, whole genome shotgun sequence - Vitis vinifera (Grape), partial (44%)	1
miR156*	8	EX302038	1.5	20692	1	18	135	152	GCUCUCUCUCUCUCCGUC	UACGGAGAGAGAGAGAGU	Cleavage	similar to UniRef100_A7P1I7 Cluster: Chromosome chr19 scaffold_4, whole genome shotgun sequence; n=1; Vitis vinifera|Rep: Chromosome chr19 scaffold_4, whole genome shotgun sequence - Vitis vinifera (Grape), partial (44%)	1
miR156*	8	TC8340	2.0	12857	1	21	121	141	GCUCUCUCUCUCUCCGUCACC	GGUGAGGGAGAGAGAGAGAGA	Cleavage	similar to UniRef100_A7PL35 Cluster: Chromosome chr7 scaffold_20, whole genome shotgun sequence; n=1; Vitis vinifera|Rep: Chromosome chr7 scaffold_20, whole genome shotgun sequence - Vitis vinifera (Grape), partial (26%)	1
miR156*	8	EX261594	2.0	9543	1	21	66	86	GCUCUCUCUCUCUCCGUCACC	GGGGACGGGGGGAGAGAGAGA	Cleavage	similar to UniRef100_Q9SU57 Cluster: Heat shock-like protein; n=1; Arabidopsis thaliana|Rep: Heat shock-like protein - Arabidopsis thaliana (Mouse-ear cress), partial (31%)	1
miR156*	8	EX268997	2.0	16658	1	21	169	189	GCUCUCUCUCUCUCCGUCACC	GGGGAAGGAGAGAGAGAGAGA	Cleavage	similar to UniRef100_Q9ATE2 Cluster: MADS-box transcription factor FBP29; n=1; Petunia x hybrida|Rep: MADS-box transcription factor FBP29 - Petunia hybrida (Petunia), partial (68%)	1
miR156*	8	TC1048	2.0	1206	1	21	63	83	GCUCUCUCUCUCUCCGUCACC	GGAGAGGGAGAGAGAGAGAGA	Cleavage	similar to UniRef100_A7QV41 Cluster: Chromosome undetermined scaffold_184, whole genome shotgun sequence; n=1; Vitis vinifera|Rep: Chromosome undetermined scaffold_184, whole genome shotgun sequence - Vitis vinifera (Grape), partial (54%)	1
miR156*	8	TC8847	2.0	17.26	1	21	309	329	GCUCUCUCUCUCUCCGUCACC	GGGGAAGGAGAGAGAGAGAGA	Cleavage	similar to UniRef100_Q6E6S6 Cluster: FUL-like protein; n=1; Vitis vinifera|Rep: FUL-like protein - Vitis vinifera (Grape), partial (67%)	1
miR156*	8	EX270068	2.0	17587	1	21	305	325	GCUCUCUCUCUCUCCGUCACC	GGGGAAGGAGAGAGAGAGAGA	Cleavage	similar to UniRef100_Q84LD5 Cluster: MADS-box transcription factor CDM41; n=1; Chrysanthemum x morifolium|Rep: MADS-box transcription factor CDM41 - Chrysanthemum morifolium (Florist's daisy) (Dendranthemagrandiflorum), partial (35%)	1
miR156*	8	EX258660	2.0	8.92	1	21	267	287	GCUCUCUCUCUCUCCGUCACC	GGCGACAGAGAGAGAGAGAGA	Cleavage		1
miR156*	8	TC1193	2.0	17821	1	21	417	437	GCUCUCUCUCUCUCCGUCACC	GGAGGUGGAAAGAGAGAGAGC	Cleavage	similar to UniRef100_A7PT33 Cluster: Chromosome chr8 scaffold_29, whole genome shotgun sequence; n=1; Vitis vinifera|Rep: Chromosome chr8 scaffold_29, whole genome shotgun sequence - Vitis vinifera (Grape), partial (49%)	1
miR156*	8	EX258489	2.0	17821	1	21	313	333	GCUCUCUCUCUCUCCGUCACC	GGAGGUGGAAAGAGAGAGAGC	Cleavage	homologue to UniRef100_A7PT33 Cluster: Chromosome chr8 scaffold_29, whole genome shotgun sequence; n=1; Vitis vinifera|Rep: Chromosome chr8 scaffold_29, whole genome shotgun sequence - Vitis vinifera (Grape), partial (30%)	1
miR156*	8	TC8340	2.0	12857	1	21	121	141	GCUCUCUCUCUCUCCGUCACC	GGUGAGGGAGAGAGAGAGAGA	Cleavage	similar to UniRef100_A7PL35 Cluster: Chromosome chr7 scaffold_20, whole genome shotgun sequence; n=1; Vitis vinifera|Rep: Chromosome chr7 scaffold_20, whole genome shotgun sequence - Vitis vinifera (Grape), partial (26%)	1
miR156*	8	EX261594	2.0	9543	1	21	66	86	GCUCUCUCUCUCUCCGUCACC	GGGGACGGGGGGAGAGAGAGA	Cleavage	similar to UniRef100_Q9SU57 Cluster: Heat shock-like protein; n=1; Arabidopsis thaliana|Rep: Heat shock-like protein - Arabidopsis thaliana (Mouse-ear cress), partial (31%)	1
miR156*	8	EX268997	2.0	16658	1	21	169	189	GCUCUCUCUCUCUCCGUCACC	GGGGAAGGAGAGAGAGAGAGA	Cleavage	similar to UniRef100_Q9ATE2 Cluster: MADS-box transcription factor FBP29; n=1; Petunia x hybrida|Rep: MADS-box transcription factor FBP29 - Petunia hybrida (Petunia), partial (68%)	1
miR156*	8	TC1048	2.0	1206	1	21	63	83	GCUCUCUCUCUCUCCGUCACC	GGAGAGGGAGAGAGAGAGAGA	Cleavage	similar to UniRef100_A7QV41 Cluster: Chromosome undetermined scaffold_184, whole genome shotgun sequence; n=1; Vitis vinifera|Rep: Chromosome undetermined scaffold_184, whole genome shotgun sequence - Vitis vinifera (Grape), partial (54%)	1
miR156*	8	TC8847	2.0	17.26	1	21	309	329	GCUCUCUCUCUCUCCGUCACC	GGGGAAGGAGAGAGAGAGAGA	Cleavage	similar to UniRef100_Q6E6S6 Cluster: FUL-like protein; n=1; Vitis vinifera|Rep: FUL-like protein - Vitis vinifera (Grape), partial (67%)	1
miR156*	8	EX270068	2.0	17587	1	21	305	325	GCUCUCUCUCUCUCCGUCACC	GGGGAAGGAGAGAGAGAGAGA	Cleavage	similar to UniRef100_Q84LD5 Cluster: MADS-box transcription factor CDM41; n=1; Chrysanthemum x morifolium|Rep: MADS-box transcription factor CDM41 - Chrysanthemum morifolium (Florist's daisy) (Dendranthemagrandiflorum), partial (35%)	1
miR156*	8	EX258660	2.0	8.92	1	21	267	287	GCUCUCUCUCUCUCCGUCACC	GGCGACAGAGAGAGAGAGAGA	Cleavage		1
miR156*	8	TC1193	2.0	17821	1	21	417	437	GCUCUCUCUCUCUCCGUCACC	GGAGGUGGAAAGAGAGAGAGC	Cleavage	similar to UniRef100_A7PT33 Cluster: Chromosome chr8 scaffold_29, whole genome shotgun sequence; n=1; Vitis vinifera|Rep: Chromosome chr8 scaffold_29, whole genome shotgun sequence - Vitis vinifera (Grape), partial (49%)	1
miR156*	8	EX258489	2.0	17821	1	21	313	333	GCUCUCUCUCUCUCCGUCACC	GGAGGUGGAAAGAGAGAGAGC	Cleavage	homologue to UniRef100_A7PT33 Cluster: Chromosome chr8 scaffold_29, whole genome shotgun sequence; n=1; Vitis vinifera|Rep: Chromosome chr8 scaffold_29, whole genome shotgun sequence - Vitis vinifera (Grape), partial (30%)	1
miR156*	8	AM903830	2.5	15989	1	20	625	644	GCUCUCUCUCUCUCCGUCAC	GUGAUGGAGAGAGAGGAAGC	Cleavage	similar to UniRef100_Q9ZR39 Cluster: U2 snRNP auxiliary factor, large subunit; n=1; Nicotiana plumbaginifolia|Rep: U2 snRNP auxiliary factor, large subunit - Nicotiana plumbaginifolia (Leadwort-leaved tobacco), partial (12%)	1
miR156*	8	EX267783	2.5	15658	1	20	1022	1041	GCUCUCUCUCUCUCCGUCAC	GUGACUGAGAGAGAGACAGC	Cleavage	similar to UniRef100_Q9LZ98 Cluster: Non-intrinsic ABC protein 9; n=1; Arabidopsis thaliana|Rep: Non-intrinsic ABC protein 9 - Arabidopsis thaliana (Mouse-ear cress), partial (5%)	1
miR156*	8	EX284939	2.5	6311	1	21	362	382	GCUCUCUCUCUCUCCGUCACC	GGCGGCGGGGGGAGAGAGAGG	Cleavage	homologue to UniRef100_UPI0000ECC79B Cluster: H/ACA ribonucleoprotein complex subunit 1 (Nucleolar protein family A member 1) (snoRNP protein GAR1).; n=1; Gallus gallus|Rep: H/ACA ribonucleoprotein complex subunit 1 (Nucleolar protein family A member 1) (snoRNP protein GAR1). - Gallus gallus, partial (14%)	1
miR156*	8	EX290324	2.5	24784	1	20	371	390	GCUCUCUCUCUCUCCGUCAC	GUGGCGGAUGGGGAGAGAGC	Cleavage	similar to UniRef100_O82141 Cluster: Oxidosqualene Cyclase; n=1; Panax ginseng|Rep: Oxidosqualene Cyclase - Panax ginseng (Korean ginseng), partial (28%)	1
miR156*	8	AM903830	2.5	15989	1	20	625	644	GCUCUCUCUCUCUCCGUCAC	GUGAUGGAGAGAGAGGAAGC	Cleavage	similar to UniRef100_Q9ZR39 Cluster: U2 snRNP auxiliary factor, large subunit; n=1; Nicotiana plumbaginifolia|Rep: U2 snRNP auxiliary factor, large subunit - Nicotiana plumbaginifolia (Leadwort-leaved tobacco), partial (12%)	1
miR156*	8	EX267783	2.5	15658	1	20	1022	1041	GCUCUCUCUCUCUCCGUCAC	GUGACUGAGAGAGAGACAGC	Cleavage	similar to UniRef100_Q9LZ98 Cluster: Non-intrinsic ABC protein 9; n=1; Arabidopsis thaliana|Rep: Non-intrinsic ABC protein 9 - Arabidopsis thaliana (Mouse-ear cress), partial (5%)	1
miR156*	8	EX284939	2.5	6311	1	21	362	382	GCUCUCUCUCUCUCCGUCACC	GGCGGCGGGGGGAGAGAGAGG	Cleavage	homologue to UniRef100_UPI0000ECC79B Cluster: H/ACA ribonucleoprotein complex subunit 1 (Nucleolar protein family A member 1) (snoRNP protein GAR1).; n=1; Gallus gallus|Rep: H/ACA ribonucleoprotein complex subunit 1 (Nucleolar protein family A member 1) (snoRNP protein GAR1). - Gallus gallus, partial (14%)	1
miR156*	8	EX290324	2.5	24784	1	20	371	390	GCUCUCUCUCUCUCCGUCAC	GUGGCGGAUGGGGAGAGAGC	Cleavage	similar to UniRef100_O82141 Cluster: Oxidosqualene Cyclase; n=1; Panax ginseng|Rep: Oxidosqualene Cyclase - Panax ginseng (Korean ginseng), partial (28%)	1
miR156*	8	EX249511	3.0	6.26	1	21	65	85	GCUCUCUCUCUCUCCGUCACC	GGUGAUGGAGAAGGAGAGAGA	Translation	homologue to UniRef100_A1XJ43 Cluster: 14-3-3-like protein; n=1; Gossypium hirsutum|Rep: 14-3-3-like protein - Gossypium hirsutum (Upland cotton) (Gossypium mexicanum), partial (32%)	1
miR156*	8	EX283008	3.0	16547	1	21	35	55	GCUCUCUCUCUCUCCGUCACC	GGUCACAGAGAGAGAGAGAGA	Cleavage	homologue to UniRef100_P93323 Cluster: Cdc2MsF protein; n=1; Medicago sativa|Rep: Cdc2MsF protein - Medicago sativa (Alfalfa), partial (10%)	1
miR156*	8	EX286179	3.0	17717	1	21	159	179	GCUCUCUCUCUCUCCGUCACC	GGUGAGAGAGAGAGAGAGAGA	Cleavage	similar to UniRef100_Q0WMP6 Cluster: Translational inhibitor protein like; n=3; Arabidopsis thaliana|Rep: Translational inhibitor protein like - Arabidopsis thaliana (Mouse-ear cress), partial (45%)	1
miR156*	8	EX249511	3.0	6.26	1	21	65	85	GCUCUCUCUCUCUCCGUCACC	GGUGAUGGAGAAGGAGAGAGA	Translation	homologue to UniRef100_A1XJ43 Cluster: 14-3-3-like protein; n=1; Gossypium hirsutum|Rep: 14-3-3-like protein - Gossypium hirsutum (Upland cotton) (Gossypium mexicanum), partial (32%)	1
miR156*	8	EX283008	3.0	16547	1	21	35	55	GCUCUCUCUCUCUCCGUCACC	GGUCACAGAGAGAGAGAGAGA	Cleavage	homologue to UniRef100_P93323 Cluster: Cdc2MsF protein; n=1; Medicago sativa|Rep: Cdc2MsF protein - Medicago sativa (Alfalfa), partial (10%)	1
miR156*	8	EX286179	3.0	17717	1	21	159	179	GCUCUCUCUCUCUCCGUCACC	GGUGAGAGAGAGAGAGAGAGA	Cleavage	similar to UniRef100_Q0WMP6 Cluster: Translational inhibitor protein like; n=3; Arabidopsis thaliana|Rep: Translational inhibitor protein like - Arabidopsis thaliana (Mouse-ear cress), partial (45%)	1
miR156*	9	TC8234	2.5	11829	1	20	17	36	GCUCGCUCUCUAUCUGUCAC	GUGAUCGAUAGAGAGUGAGU	Cleavage	similar to UniRef100_O22600 Cluster: Glycine-rich protein; n=1; Onobrychis viciifolia|Rep: Glycine-rich protein - Onobrychis viciifolia (Common sainfoin), partial (42%)	1
miR156*	9	EX245870	2.5	15496	1	20	19	38	GCUCGCUCUCUAUCUGUCAC	GUGAGAGAUCGAGAGUGAGC	Translation	similar to UniRef100_Q940S1 Cluster: At1g07350/F22G5_25; n=1; Arabidopsis thaliana|Rep: At1g07350/F22G5_25 - Arabidopsis thaliana (Mouse-ear cress), partial (57%)	1
miR156*	9	TC5998	2.5	15968	1	20	29	48	GCUCGCUCUCUAUCUGUCAC	GUGAGAGAUCGAGAGUGAGC	Translation	similar to UniRef100_A7NYL6 Cluster: Chromosome chr6 scaffold_3, whole genome shotgun sequence; n=1; Vitis vinifera|Rep: Chromosome chr6 scaffold_3, whole genome shotgun sequence - Vitis vinifera (Grape), partial (44%)	1
miR156*	9	TC6056	2.5	21876	1	18	211	228	GCUCGCUCUCUAUCUGUC	GAGAGAUAGAGAGCGGGA	Cleavage	similar to UniRef100_A7NVW9 Cluster: Chromosome chr5 scaffold_2, whole genome shotgun sequence; n=1; Vitis vinifera|Rep: Chromosome chr5 scaffold_2, whole genome shotgun sequence - Vitis vinifera (Grape), partial (93%)	1
miR156*	9	EX257785	2.5	16433	1	18	536	553	GCUCGCUCUCUAUCUGUC	GAAGGGUGGAGAGCGAGC	Cleavage	homologue to UniRef100_Q6B962 Cluster: Polygalacturonase inhibitor protein; n=1; Carica papaya|Rep: Polygalacturonase inhibitor protein - Carica papaya (Papaya), partial (56%)	1
miR156*	9	TC8234	2.5	11829	1	20	17	36	GCUCGCUCUCUAUCUGUCAC	GUGAUCGAUAGAGAGUGAGU	Cleavage	similar to UniRef100_O22600 Cluster: Glycine-rich protein; n=1; Onobrychis viciifolia|Rep: Glycine-rich protein - Onobrychis viciifolia (Common sainfoin), partial (42%)	1
miR156*	9	EX245870	2.5	15496	1	20	19	38	GCUCGCUCUCUAUCUGUCAC	GUGAGAGAUCGAGAGUGAGC	Translation	similar to UniRef100_Q940S1 Cluster: At1g07350/F22G5_25; n=1; Arabidopsis thaliana|Rep: At1g07350/F22G5_25 - Arabidopsis thaliana (Mouse-ear cress), partial (57%)	1
miR156*	9	TC5998	2.5	15968	1	20	29	48	GCUCGCUCUCUAUCUGUCAC	GUGAGAGAUCGAGAGUGAGC	Translation	similar to UniRef100_A7NYL6 Cluster: Chromosome chr6 scaffold_3, whole genome shotgun sequence; n=1; Vitis vinifera|Rep: Chromosome chr6 scaffold_3, whole genome shotgun sequence - Vitis vinifera (Grape), partial (44%)	1
miR156*	9	TC6056	2.5	21876	1	18	211	228	GCUCGCUCUCUAUCUGUC	GAGAGAUAGAGAGCGGGA	Cleavage	similar to UniRef100_A7NVW9 Cluster: Chromosome chr5 scaffold_2, whole genome shotgun sequence; n=1; Vitis vinifera|Rep: Chromosome chr5 scaffold_2, whole genome shotgun sequence - Vitis vinifera (Grape), partial (93%)	1
miR156*	9	EX257785	2.5	16433	1	18	536	553	GCUCGCUCUCUAUCUGUC	GAAGGGUGGAGAGCGAGC	Cleavage	homologue to UniRef100_Q6B962 Cluster: Polygalacturonase inhibitor protein; n=1; Carica papaya|Rep: Polygalacturonase inhibitor protein - Carica papaya (Papaya), partial (56%)	1
miR156*	9	EX292358	3.0	1327	1	18	57	74	GCUCGCUCUCUAUCUGUC	GAUAGAUAGAGAGAGAGA	Cleavage	similar to UniRef100_A7PN10 Cluster: Chromosome chr14 scaffold_21, whole genome shotgun sequence; n=1; Vitis vinifera|Rep: Chromosome chr14 scaffold_21, whole genome shotgun sequence - Vitis vinifera (Grape), partial (41%)	1
miR156*	9	AM904252	3.0	14.57	1	18	32	49	GCUCGCUCUCUAUCUGUC	GAUGGAUGGAGAGGGAGC	Cleavage	similar to UniRef100_A7QCT0 Cluster: Chromosome undetermined scaffold_79, whole genome shotgun sequence; n=1; Vitis vinifera|Rep: Chromosome undetermined scaffold_79, whole genome shotgun sequence - Vitis vinifera (Grape), partial (52%)	1
miR156*	9	EX292358	3.0	1327	1	18	57	74	GCUCGCUCUCUAUCUGUC	GAUAGAUAGAGAGAGAGA	Cleavage	similar to UniRef100_A7PN10 Cluster: Chromosome chr14 scaffold_21, whole genome shotgun sequence; n=1; Vitis vinifera|Rep: Chromosome chr14 scaffold_21, whole genome shotgun sequence - Vitis vinifera (Grape), partial (41%)	1
miR156*	9	AM904252	3.0	14.57	1	18	32	49	GCUCGCUCUCUAUCUGUC	GAUGGAUGGAGAGGGAGC	Cleavage	similar to UniRef100_A7QCT0 Cluster: Chromosome undetermined scaffold_79, whole genome shotgun sequence; n=1; Vitis vinifera|Rep: Chromosome undetermined scaffold_79, whole genome shotgun sequence - Vitis vinifera (Grape), partial (52%)	1
miR156/miR157	10	TC8064	0.0	21951	1	20	951	970	UGACAGAAGAGAGAGAGCAC	GUGCUCUCUCUCUUCUGUCA	Cleavage	similar to UniRef100_A7P2C9 Cluster: Chromosome chr1 scaffold_5, whole genome shotgun sequence; n=1; Vitis vinifera|Rep: Chromosome chr1 scaffold_5, whole genome shotgun sequence - Vitis vinifera (Grape), partial (48%)	1
miR156/miR157	10	TC3201	0.0	21951	1	20	390	409	UGACAGAAGAGAGAGAGCAC	GUGCUCUCUCUCUUCUGUCA	Cleavage	similar to UniRef100_Q94JW8 Cluster: Squamosa promoter-binding-like protein 6; n=1; Arabidopsis thaliana|Rep: Squamosa promoter-binding-like protein 6 - Arabidopsis thaliana (Mouse-ear cress), partial (8%)	1
miR156/miR157	10	EX274150	0.0	21951	1	20	200	219	UGACAGAAGAGAGAGAGCAC	GUGCUCUCUCUCUUCUGUCA	Cleavage	similar to UniRef100_Q94JW8 Cluster: Squamosa promoter-binding-like protein 6; n=1; Arabidopsis thaliana|Rep: Squamosa promoter-binding-like protein 6 - Arabidopsis thaliana (Mouse-ear cress), partial (4%)	1
miR156/miR157	10	EX266452	0.0	13989	1	20	254	273	UGACAGAAGAGAGAGAGCAC	GUGCUCUCUCUCUUCUGUCA	Cleavage	homologue to UniRef100_UPI00015DDC4E Cluster: glutathione S-transferase N-terminal domain protein; n=1; Acaryochloris marina MBIC11017|Rep: glutathione S-transferase N-terminal domain protein - Acaryochloris marina MBIC11017, partial (5%)	1
miR156/miR157	10	TC7971	0.0	14934	1	20	744	763	UGACAGAAGAGAGAGAGCAC	GUGCUCUCUCUCUUCUGUCA	Cleavage	similar to UniRef100_A7QP50 Cluster: Chromosome chr1 scaffold_136, whole genome shotgun sequence; n=1; Vitis vinifera|Rep: Chromosome chr1 scaffold_136, whole genome shotgun sequence - Vitis vinifera (Grape), partial (13%)	1
miR156/miR157	10	EX299427	0.0	17963	1	20	588	607	UGACAGAAGAGAGAGAGCAC	GUGCUCUCUCUCUUCUGUCA	Cleavage	similar to UniRef100_A7P2C9 Cluster: Chromosome chr1 scaffold_5, whole genome shotgun sequence; n=1; Vitis vinifera|Rep: Chromosome chr1 scaffold_5, whole genome shotgun sequence - Vitis vinifera (Grape), partial (40%)	1
miR156/miR157	10	TC8064	0.0	21951	1	20	951	970	UGACAGAAGAGAGAGAGCAC	GUGCUCUCUCUCUUCUGUCA	Cleavage	similar to UniRef100_A7P2C9 Cluster: Chromosome chr1 scaffold_5, whole genome shotgun sequence; n=1; Vitis vinifera|Rep: Chromosome chr1 scaffold_5, whole genome shotgun sequence - Vitis vinifera (Grape), partial (48%)	1
miR156/miR157	10	TC3201	0.0	21951	1	20	390	409	UGACAGAAGAGAGAGAGCAC	GUGCUCUCUCUCUUCUGUCA	Cleavage	similar to UniRef100_Q94JW8 Cluster: Squamosa promoter-binding-like protein 6; n=1; Arabidopsis thaliana|Rep: Squamosa promoter-binding-like protein 6 - Arabidopsis thaliana (Mouse-ear cress), partial (8%)	1
miR156/miR157	10	EX274150	0.0	21951	1	20	200	219	UGACAGAAGAGAGAGAGCAC	GUGCUCUCUCUCUUCUGUCA	Cleavage	similar to UniRef100_Q94JW8 Cluster: Squamosa promoter-binding-like protein 6; n=1; Arabidopsis thaliana|Rep: Squamosa promoter-binding-like protein 6 - Arabidopsis thaliana (Mouse-ear cress), partial (4%)	1
miR156/miR157	10	EX266452	0.0	13989	1	20	254	273	UGACAGAAGAGAGAGAGCAC	GUGCUCUCUCUCUUCUGUCA	Cleavage	homologue to UniRef100_UPI00015DDC4E Cluster: glutathione S-transferase N-terminal domain protein; n=1; Acaryochloris marina MBIC11017|Rep: glutathione S-transferase N-terminal domain protein - Acaryochloris marina MBIC11017, partial (5%)	1
miR156/miR157	10	TC7971	0.0	14934	1	20	744	763	UGACAGAAGAGAGAGAGCAC	GUGCUCUCUCUCUUCUGUCA	Cleavage	similar to UniRef100_A7QP50 Cluster: Chromosome chr1 scaffold_136, whole genome shotgun sequence; n=1; Vitis vinifera|Rep: Chromosome chr1 scaffold_136, whole genome shotgun sequence - Vitis vinifera (Grape), partial (13%)	1
miR156/miR157	10	EX299427	0.0	17963	1	20	588	607	UGACAGAAGAGAGAGAGCAC	GUGCUCUCUCUCUUCUGUCA	Cleavage	similar to UniRef100_A7P2C9 Cluster: Chromosome chr1 scaffold_5, whole genome shotgun sequence; n=1; Vitis vinifera|Rep: Chromosome chr1 scaffold_5, whole genome shotgun sequence - Vitis vinifera (Grape), partial (40%)	1
miR156/miR157	10	TC8064	0.0	21951	1	20	951	970	UGACAGAAGAGAGAGAGCAC	GUGCUCUCUCUCUUCUGUCA	Cleavage	similar to UniRef100_A7P2C9 Cluster: Chromosome chr1 scaffold_5, whole genome shotgun sequence; n=1; Vitis vinifera|Rep: Chromosome chr1 scaffold_5, whole genome shotgun sequence - Vitis vinifera (Grape), partial (48%)	1
miR156/miR157	10	TC3201	0.0	21951	1	20	390	409	UGACAGAAGAGAGAGAGCAC	GUGCUCUCUCUCUUCUGUCA	Cleavage	similar to UniRef100_Q94JW8 Cluster: Squamosa promoter-binding-like protein 6; n=1; Arabidopsis thaliana|Rep: Squamosa promoter-binding-like protein 6 - Arabidopsis thaliana (Mouse-ear cress), partial (8%)	1
miR156/miR157	10	EX274150	0.0	21951	1	20	200	219	UGACAGAAGAGAGAGAGCAC	GUGCUCUCUCUCUUCUGUCA	Cleavage	similar to UniRef100_Q94JW8 Cluster: Squamosa promoter-binding-like protein 6; n=1; Arabidopsis thaliana|Rep: Squamosa promoter-binding-like protein 6 - Arabidopsis thaliana (Mouse-ear cress), partial (4%)	1
miR156/miR157	10	EX266452	0.0	13989	1	20	254	273	UGACAGAAGAGAGAGAGCAC	GUGCUCUCUCUCUUCUGUCA	Cleavage	homologue to UniRef100_UPI00015DDC4E Cluster: glutathione S-transferase N-terminal domain protein; n=1; Acaryochloris marina MBIC11017|Rep: glutathione S-transferase N-terminal domain protein - Acaryochloris marina MBIC11017, partial (5%)	1
miR156/miR157	10	TC7971	0.0	14934	1	20	744	763	UGACAGAAGAGAGAGAGCAC	GUGCUCUCUCUCUUCUGUCA	Cleavage	similar to UniRef100_A7QP50 Cluster: Chromosome chr1 scaffold_136, whole genome shotgun sequence; n=1; Vitis vinifera|Rep: Chromosome chr1 scaffold_136, whole genome shotgun sequence - Vitis vinifera (Grape), partial (13%)	1
miR156/miR157	10	EX299427	0.0	17963	1	20	588	607	UGACAGAAGAGAGAGAGCAC	GUGCUCUCUCUCUUCUGUCA	Cleavage	similar to UniRef100_A7P2C9 Cluster: Chromosome chr1 scaffold_5, whole genome shotgun sequence; n=1; Vitis vinifera|Rep: Chromosome chr1 scaffold_5, whole genome shotgun sequence - Vitis vinifera (Grape), partial (40%)	1
miR156/miR157	10	TC8064	0.0	21951	1	20	951	970	UGACAGAAGAGAGAGAGCAC	GUGCUCUCUCUCUUCUGUCA	Cleavage	similar to UniRef100_A7P2C9 Cluster: Chromosome chr1 scaffold_5, whole genome shotgun sequence; n=1; Vitis vinifera|Rep: Chromosome chr1 scaffold_5, whole genome shotgun sequence - Vitis vinifera (Grape), partial (48%)	1
miR156/miR157	10	TC3201	0.0	21951	1	20	390	409	UGACAGAAGAGAGAGAGCAC	GUGCUCUCUCUCUUCUGUCA	Cleavage	similar to UniRef100_Q94JW8 Cluster: Squamosa promoter-binding-like protein 6; n=1; Arabidopsis thaliana|Rep: Squamosa promoter-binding-like protein 6 - Arabidopsis thaliana (Mouse-ear cress), partial (8%)	1
miR156/miR157	10	EX274150	0.0	21951	1	20	200	219	UGACAGAAGAGAGAGAGCAC	GUGCUCUCUCUCUUCUGUCA	Cleavage	similar to UniRef100_Q94JW8 Cluster: Squamosa promoter-binding-like protein 6; n=1; Arabidopsis thaliana|Rep: Squamosa promoter-binding-like protein 6 - Arabidopsis thaliana (Mouse-ear cress), partial (4%)	1
miR156/miR157	10	EX266452	0.0	13989	1	20	254	273	UGACAGAAGAGAGAGAGCAC	GUGCUCUCUCUCUUCUGUCA	Cleavage	homologue to UniRef100_UPI00015DDC4E Cluster: glutathione S-transferase N-terminal domain protein; n=1; Acaryochloris marina MBIC11017|Rep: glutathione S-transferase N-terminal domain protein - Acaryochloris marina MBIC11017, partial (5%)	1
miR156/miR157	10	TC7971	0.0	14934	1	20	744	763	UGACAGAAGAGAGAGAGCAC	GUGCUCUCUCUCUUCUGUCA	Cleavage	similar to UniRef100_A7QP50 Cluster: Chromosome chr1 scaffold_136, whole genome shotgun sequence; n=1; Vitis vinifera|Rep: Chromosome chr1 scaffold_136, whole genome shotgun sequence - Vitis vinifera (Grape), partial (13%)	1
miR156/miR157	10	EX299427	0.0	17963	1	20	588	607	UGACAGAAGAGAGAGAGCAC	GUGCUCUCUCUCUUCUGUCA	Cleavage	similar to UniRef100_A7P2C9 Cluster: Chromosome chr1 scaffold_5, whole genome shotgun sequence; n=1; Vitis vinifera|Rep: Chromosome chr1 scaffold_5, whole genome shotgun sequence - Vitis vinifera (Grape), partial (40%)	1
miR156/miR157	10	TC8064	0.0	21951	1	20	951	970	UGACAGAAGAGAGAGAGCAC	GUGCUCUCUCUCUUCUGUCA	Cleavage	similar to UniRef100_A7P2C9 Cluster: Chromosome chr1 scaffold_5, whole genome shotgun sequence; n=1; Vitis vinifera|Rep: Chromosome chr1 scaffold_5, whole genome shotgun sequence - Vitis vinifera (Grape), partial (48%)	1
miR156/miR157	10	TC3201	0.0	21951	1	20	390	409	UGACAGAAGAGAGAGAGCAC	GUGCUCUCUCUCUUCUGUCA	Cleavage	similar to UniRef100_Q94JW8 Cluster: Squamosa promoter-binding-like protein 6; n=1; Arabidopsis thaliana|Rep: Squamosa promoter-binding-like protein 6 - Arabidopsis thaliana (Mouse-ear cress), partial (8%)	1
miR156/miR157	10	EX274150	0.0	21951	1	20	200	219	UGACAGAAGAGAGAGAGCAC	GUGCUCUCUCUCUUCUGUCA	Cleavage	similar to UniRef100_Q94JW8 Cluster: Squamosa promoter-binding-like protein 6; n=1; Arabidopsis thaliana|Rep: Squamosa promoter-binding-like protein 6 - Arabidopsis thaliana (Mouse-ear cress), partial (4%)	1
miR156/miR157	10	EX266452	0.0	13989	1	20	254	273	UGACAGAAGAGAGAGAGCAC	GUGCUCUCUCUCUUCUGUCA	Cleavage	homologue to UniRef100_UPI00015DDC4E Cluster: glutathione S-transferase N-terminal domain protein; n=1; Acaryochloris marina MBIC11017|Rep: glutathione S-transferase N-terminal domain protein - Acaryochloris marina MBIC11017, partial (5%)	1
miR156/miR157	10	TC7971	0.0	14934	1	20	744	763	UGACAGAAGAGAGAGAGCAC	GUGCUCUCUCUCUUCUGUCA	Cleavage	similar to UniRef100_A7QP50 Cluster: Chromosome chr1 scaffold_136, whole genome shotgun sequence; n=1; Vitis vinifera|Rep: Chromosome chr1 scaffold_136, whole genome shotgun sequence - Vitis vinifera (Grape), partial (13%)	1
miR156/miR157	10	EX299427	0.0	17963	1	20	588	607	UGACAGAAGAGAGAGAGCAC	GUGCUCUCUCUCUUCUGUCA	Cleavage	similar to UniRef100_A7P2C9 Cluster: Chromosome chr1 scaffold_5, whole genome shotgun sequence; n=1; Vitis vinifera|Rep: Chromosome chr1 scaffold_5, whole genome shotgun sequence - Vitis vinifera (Grape), partial (40%)	1
miR156/miR157	10	TC8064	0.0	21951	1	20	951	970	UGACAGAAGAGAGAGAGCAC	GUGCUCUCUCUCUUCUGUCA	Cleavage	similar to UniRef100_A7P2C9 Cluster: Chromosome chr1 scaffold_5, whole genome shotgun sequence; n=1; Vitis vinifera|Rep: Chromosome chr1 scaffold_5, whole genome shotgun sequence - Vitis vinifera (Grape), partial (48%)	1
miR156/miR157	10	TC3201	0.0	21951	1	20	390	409	UGACAGAAGAGAGAGAGCAC	GUGCUCUCUCUCUUCUGUCA	Cleavage	similar to UniRef100_Q94JW8 Cluster: Squamosa promoter-binding-like protein 6; n=1; Arabidopsis thaliana|Rep: Squamosa promoter-binding-like protein 6 - Arabidopsis thaliana (Mouse-ear cress), partial (8%)	1
miR156/miR157	10	EX274150	0.0	21951	1	20	200	219	UGACAGAAGAGAGAGAGCAC	GUGCUCUCUCUCUUCUGUCA	Cleavage	similar to UniRef100_Q94JW8 Cluster: Squamosa promoter-binding-like protein 6; n=1; Arabidopsis thaliana|Rep: Squamosa promoter-binding-like protein 6 - Arabidopsis thaliana (Mouse-ear cress), partial (4%)	1
miR156/miR157	10	EX266452	0.0	13989	1	20	254	273	UGACAGAAGAGAGAGAGCAC	GUGCUCUCUCUCUUCUGUCA	Cleavage	homologue to UniRef100_UPI00015DDC4E Cluster: glutathione S-transferase N-terminal domain protein; n=1; Acaryochloris marina MBIC11017|Rep: glutathione S-transferase N-terminal domain protein - Acaryochloris marina MBIC11017, partial (5%)	1
miR156/miR157	10	TC7971	0.0	14934	1	20	744	763	UGACAGAAGAGAGAGAGCAC	GUGCUCUCUCUCUUCUGUCA	Cleavage	similar to UniRef100_A7QP50 Cluster: Chromosome chr1 scaffold_136, whole genome shotgun sequence; n=1; Vitis vinifera|Rep: Chromosome chr1 scaffold_136, whole genome shotgun sequence - Vitis vinifera (Grape), partial (13%)	1
miR156/miR157	10	EX299427	0.0	17963	1	20	588	607	UGACAGAAGAGAGAGAGCAC	GUGCUCUCUCUCUUCUGUCA	Cleavage	similar to UniRef100_A7P2C9 Cluster: Chromosome chr1 scaffold_5, whole genome shotgun sequence; n=1; Vitis vinifera|Rep: Chromosome chr1 scaffold_5, whole genome shotgun sequence - Vitis vinifera (Grape), partial (40%)	1
miR156/miR157	10	TC8064	0.0	21951	1	20	951	970	UGACAGAAGAGAGAGAGCAC	GUGCUCUCUCUCUUCUGUCA	Cleavage	similar to UniRef100_A7P2C9 Cluster: Chromosome chr1 scaffold_5, whole genome shotgun sequence; n=1; Vitis vinifera|Rep: Chromosome chr1 scaffold_5, whole genome shotgun sequence - Vitis vinifera (Grape), partial (48%)	1
miR156/miR157	10	TC3201	0.0	21951	1	20	390	409	UGACAGAAGAGAGAGAGCAC	GUGCUCUCUCUCUUCUGUCA	Cleavage	similar to UniRef100_Q94JW8 Cluster: Squamosa promoter-binding-like protein 6; n=1; Arabidopsis thaliana|Rep: Squamosa promoter-binding-like protein 6 - Arabidopsis thaliana (Mouse-ear cress), partial (8%)	1
miR156/miR157	10	EX274150	0.0	21951	1	20	200	219	UGACAGAAGAGAGAGAGCAC	GUGCUCUCUCUCUUCUGUCA	Cleavage	similar to UniRef100_Q94JW8 Cluster: Squamosa promoter-binding-like protein 6; n=1; Arabidopsis thaliana|Rep: Squamosa promoter-binding-like protein 6 - Arabidopsis thaliana (Mouse-ear cress), partial (4%)	1
miR156/miR157	10	EX266452	0.0	13989	1	20	254	273	UGACAGAAGAGAGAGAGCAC	GUGCUCUCUCUCUUCUGUCA	Cleavage	homologue to UniRef100_UPI00015DDC4E Cluster: glutathione S-transferase N-terminal domain protein; n=1; Acaryochloris marina MBIC11017|Rep: glutathione S-transferase N-terminal domain protein - Acaryochloris marina MBIC11017, partial (5%)	1
miR156/miR157	10	TC7971	0.0	14934	1	20	744	763	UGACAGAAGAGAGAGAGCAC	GUGCUCUCUCUCUUCUGUCA	Cleavage	similar to UniRef100_A7QP50 Cluster: Chromosome chr1 scaffold_136, whole genome shotgun sequence; n=1; Vitis vinifera|Rep: Chromosome chr1 scaffold_136, whole genome shotgun sequence - Vitis vinifera (Grape), partial (13%)	1
miR156/miR157	10	EX299427	0.0	17963	1	20	588	607	UGACAGAAGAGAGAGAGCAC	GUGCUCUCUCUCUUCUGUCA	Cleavage	similar to UniRef100_A7P2C9 Cluster: Chromosome chr1 scaffold_5, whole genome shotgun sequence; n=1; Vitis vinifera|Rep: Chromosome chr1 scaffold_5, whole genome shotgun sequence - Vitis vinifera (Grape), partial (40%)	1
miR156/miR157	10	TC8064	0.0	21951	1	20	951	970	UGACAGAAGAGAGAGAGCAC	GUGCUCUCUCUCUUCUGUCA	Cleavage	similar to UniRef100_A7P2C9 Cluster: Chromosome chr1 scaffold_5, whole genome shotgun sequence; n=1; Vitis vinifera|Rep: Chromosome chr1 scaffold_5, whole genome shotgun sequence - Vitis vinifera (Grape), partial (48%)	1
miR156/miR157	10	TC3201	0.0	21951	1	20	390	409	UGACAGAAGAGAGAGAGCAC	GUGCUCUCUCUCUUCUGUCA	Cleavage	similar to UniRef100_Q94JW8 Cluster: Squamosa promoter-binding-like protein 6; n=1; Arabidopsis thaliana|Rep: Squamosa promoter-binding-like protein 6 - Arabidopsis thaliana (Mouse-ear cress), partial (8%)	1
miR156/miR157	10	EX274150	0.0	21951	1	20	200	219	UGACAGAAGAGAGAGAGCAC	GUGCUCUCUCUCUUCUGUCA	Cleavage	similar to UniRef100_Q94JW8 Cluster: Squamosa promoter-binding-like protein 6; n=1; Arabidopsis thaliana|Rep: Squamosa promoter-binding-like protein 6 - Arabidopsis thaliana (Mouse-ear cress), partial (4%)	1
miR156/miR157	10	EX266452	0.0	13989	1	20	254	273	UGACAGAAGAGAGAGAGCAC	GUGCUCUCUCUCUUCUGUCA	Cleavage	homologue to UniRef100_UPI00015DDC4E Cluster: glutathione S-transferase N-terminal domain protein; n=1; Acaryochloris marina MBIC11017|Rep: glutathione S-transferase N-terminal domain protein - Acaryochloris marina MBIC11017, partial (5%)	1
miR156/miR157	10	TC7971	0.0	14934	1	20	744	763	UGACAGAAGAGAGAGAGCAC	GUGCUCUCUCUCUUCUGUCA	Cleavage	similar to UniRef100_A7QP50 Cluster: Chromosome chr1 scaffold_136, whole genome shotgun sequence; n=1; Vitis vinifera|Rep: Chromosome chr1 scaffold_136, whole genome shotgun sequence - Vitis vinifera (Grape), partial (13%)	1
miR156/miR157	10	EX299427	0.0	17963	1	20	588	607	UGACAGAAGAGAGAGAGCAC	GUGCUCUCUCUCUUCUGUCA	Cleavage	similar to UniRef100_A7P2C9 Cluster: Chromosome chr1 scaffold_5, whole genome shotgun sequence; n=1; Vitis vinifera|Rep: Chromosome chr1 scaffold_5, whole genome shotgun sequence - Vitis vinifera (Grape), partial (40%)	1
miR156/miR157	10	TC8064	0.0	21951	1	20	951	970	UGACAGAAGAGAGAGAGCAC	GUGCUCUCUCUCUUCUGUCA	Cleavage	similar to UniRef100_A7P2C9 Cluster: Chromosome chr1 scaffold_5, whole genome shotgun sequence; n=1; Vitis vinifera|Rep: Chromosome chr1 scaffold_5, whole genome shotgun sequence - Vitis vinifera (Grape), partial (48%)	1
miR156/miR157	10	TC3201	0.0	21951	1	20	390	409	UGACAGAAGAGAGAGAGCAC	GUGCUCUCUCUCUUCUGUCA	Cleavage	similar to UniRef100_Q94JW8 Cluster: Squamosa promoter-binding-like protein 6; n=1; Arabidopsis thaliana|Rep: Squamosa promoter-binding-like protein 6 - Arabidopsis thaliana (Mouse-ear cress), partial (8%)	1
miR156/miR157	10	EX274150	0.0	21951	1	20	200	219	UGACAGAAGAGAGAGAGCAC	GUGCUCUCUCUCUUCUGUCA	Cleavage	similar to UniRef100_Q94JW8 Cluster: Squamosa promoter-binding-like protein 6; n=1; Arabidopsis thaliana|Rep: Squamosa promoter-binding-like protein 6 - Arabidopsis thaliana (Mouse-ear cress), partial (4%)	1
miR156/miR157	10	EX266452	0.0	13989	1	20	254	273	UGACAGAAGAGAGAGAGCAC	GUGCUCUCUCUCUUCUGUCA	Cleavage	homologue to UniRef100_UPI00015DDC4E Cluster: glutathione S-transferase N-terminal domain protein; n=1; Acaryochloris marina MBIC11017|Rep: glutathione S-transferase N-terminal domain protein - Acaryochloris marina MBIC11017, partial (5%)	1
miR156/miR157	10	TC7971	0.0	14934	1	20	744	763	UGACAGAAGAGAGAGAGCAC	GUGCUCUCUCUCUUCUGUCA	Cleavage	similar to UniRef100_A7QP50 Cluster: Chromosome chr1 scaffold_136, whole genome shotgun sequence; n=1; Vitis vinifera|Rep: Chromosome chr1 scaffold_136, whole genome shotgun sequence - Vitis vinifera (Grape), partial (13%)	1
miR156/miR157	10	EX299427	0.0	17963	1	20	588	607	UGACAGAAGAGAGAGAGCAC	GUGCUCUCUCUCUUCUGUCA	Cleavage	similar to UniRef100_A7P2C9 Cluster: Chromosome chr1 scaffold_5, whole genome shotgun sequence; n=1; Vitis vinifera|Rep: Chromosome chr1 scaffold_5, whole genome shotgun sequence - Vitis vinifera (Grape), partial (40%)	1
miR156/miR157	10	TC8064	0.0	21951	1	20	951	970	UGACAGAAGAGAGAGAGCAC	GUGCUCUCUCUCUUCUGUCA	Cleavage	similar to UniRef100_A7P2C9 Cluster: Chromosome chr1 scaffold_5, whole genome shotgun sequence; n=1; Vitis vinifera|Rep: Chromosome chr1 scaffold_5, whole genome shotgun sequence - Vitis vinifera (Grape), partial (48%)	1
miR156/miR157	10	TC3201	0.0	21951	1	20	390	409	UGACAGAAGAGAGAGAGCAC	GUGCUCUCUCUCUUCUGUCA	Cleavage	similar to UniRef100_Q94JW8 Cluster: Squamosa promoter-binding-like protein 6; n=1; Arabidopsis thaliana|Rep: Squamosa promoter-binding-like protein 6 - Arabidopsis thaliana (Mouse-ear cress), partial (8%)	1
miR156/miR157	10	EX274150	0.0	21951	1	20	200	219	UGACAGAAGAGAGAGAGCAC	GUGCUCUCUCUCUUCUGUCA	Cleavage	similar to UniRef100_Q94JW8 Cluster: Squamosa promoter-binding-like protein 6; n=1; Arabidopsis thaliana|Rep: Squamosa promoter-binding-like protein 6 - Arabidopsis thaliana (Mouse-ear cress), partial (4%)	1
miR156/miR157	10	EX266452	0.0	13989	1	20	254	273	UGACAGAAGAGAGAGAGCAC	GUGCUCUCUCUCUUCUGUCA	Cleavage	homologue to UniRef100_UPI00015DDC4E Cluster: glutathione S-transferase N-terminal domain protein; n=1; Acaryochloris marina MBIC11017|Rep: glutathione S-transferase N-terminal domain protein - Acaryochloris marina MBIC11017, partial (5%)	1
miR156/miR157	10	TC7971	0.0	14934	1	20	744	763	UGACAGAAGAGAGAGAGCAC	GUGCUCUCUCUCUUCUGUCA	Cleavage	similar to UniRef100_A7QP50 Cluster: Chromosome chr1 scaffold_136, whole genome shotgun sequence; n=1; Vitis vinifera|Rep: Chromosome chr1 scaffold_136, whole genome shotgun sequence - Vitis vinifera (Grape), partial (13%)	1
miR156/miR157	10	EX299427	0.0	17963	1	20	588	607	UGACAGAAGAGAGAGAGCAC	GUGCUCUCUCUCUUCUGUCA	Cleavage	similar to UniRef100_A7P2C9 Cluster: Chromosome chr1 scaffold_5, whole genome shotgun sequence; n=1; Vitis vinifera|Rep: Chromosome chr1 scaffold_5, whole genome shotgun sequence - Vitis vinifera (Grape), partial (40%)	1
miR156/miR157	10	TC8064	0.0	21951	1	20	951	970	UGACAGAAGAGAGAGAGCAC	GUGCUCUCUCUCUUCUGUCA	Cleavage	similar to UniRef100_A7P2C9 Cluster: Chromosome chr1 scaffold_5, whole genome shotgun sequence; n=1; Vitis vinifera|Rep: Chromosome chr1 scaffold_5, whole genome shotgun sequence - Vitis vinifera (Grape), partial (48%)	1
miR156/miR157	10	TC3201	0.0	21951	1	20	390	409	UGACAGAAGAGAGAGAGCAC	GUGCUCUCUCUCUUCUGUCA	Cleavage	similar to UniRef100_Q94JW8 Cluster: Squamosa promoter-binding-like protein 6; n=1; Arabidopsis thaliana|Rep: Squamosa promoter-binding-like protein 6 - Arabidopsis thaliana (Mouse-ear cress), partial (8%)	1
miR156/miR157	10	EX274150	0.0	21951	1	20	200	219	UGACAGAAGAGAGAGAGCAC	GUGCUCUCUCUCUUCUGUCA	Cleavage	similar to UniRef100_Q94JW8 Cluster: Squamosa promoter-binding-like protein 6; n=1; Arabidopsis thaliana|Rep: Squamosa promoter-binding-like protein 6 - Arabidopsis thaliana (Mouse-ear cress), partial (4%)	1
miR156/miR157	10	EX266452	0.0	13989	1	20	254	273	UGACAGAAGAGAGAGAGCAC	GUGCUCUCUCUCUUCUGUCA	Cleavage	homologue to UniRef100_UPI00015DDC4E Cluster: glutathione S-transferase N-terminal domain protein; n=1; Acaryochloris marina MBIC11017|Rep: glutathione S-transferase N-terminal domain protein - Acaryochloris marina MBIC11017, partial (5%)	1
miR156/miR157	10	TC7971	0.0	14934	1	20	744	763	UGACAGAAGAGAGAGAGCAC	GUGCUCUCUCUCUUCUGUCA	Cleavage	similar to UniRef100_A7QP50 Cluster: Chromosome chr1 scaffold_136, whole genome shotgun sequence; n=1; Vitis vinifera|Rep: Chromosome chr1 scaffold_136, whole genome shotgun sequence - Vitis vinifera (Grape), partial (13%)	1
miR156/miR157	10	EX299427	0.0	17963	1	20	588	607	UGACAGAAGAGAGAGAGCAC	GUGCUCUCUCUCUUCUGUCA	Cleavage	similar to UniRef100_A7P2C9 Cluster: Chromosome chr1 scaffold_5, whole genome shotgun sequence; n=1; Vitis vinifera|Rep: Chromosome chr1 scaffold_5, whole genome shotgun sequence - Vitis vinifera (Grape), partial (40%)	1
miR156/miR157	10	TC8064	0.0	21951	1	20	951	970	UGACAGAAGAGAGAGAGCAC	GUGCUCUCUCUCUUCUGUCA	Cleavage	similar to UniRef100_A7P2C9 Cluster: Chromosome chr1 scaffold_5, whole genome shotgun sequence; n=1; Vitis vinifera|Rep: Chromosome chr1 scaffold_5, whole genome shotgun sequence - Vitis vinifera (Grape), partial (48%)	1
miR156/miR157	10	TC3201	0.0	21951	1	20	390	409	UGACAGAAGAGAGAGAGCAC	GUGCUCUCUCUCUUCUGUCA	Cleavage	similar to UniRef100_Q94JW8 Cluster: Squamosa promoter-binding-like protein 6; n=1; Arabidopsis thaliana|Rep: Squamosa promoter-binding-like protein 6 - Arabidopsis thaliana (Mouse-ear cress), partial (8%)	1
miR156/miR157	10	EX274150	0.0	21951	1	20	200	219	UGACAGAAGAGAGAGAGCAC	GUGCUCUCUCUCUUCUGUCA	Cleavage	similar to UniRef100_Q94JW8 Cluster: Squamosa promoter-binding-like protein 6; n=1; Arabidopsis thaliana|Rep: Squamosa promoter-binding-like protein 6 - Arabidopsis thaliana (Mouse-ear cress), partial (4%)	1
miR156/miR157	10	EX266452	0.0	13989	1	20	254	273	UGACAGAAGAGAGAGAGCAC	GUGCUCUCUCUCUUCUGUCA	Cleavage	homologue to UniRef100_UPI00015DDC4E Cluster: glutathione S-transferase N-terminal domain protein; n=1; Acaryochloris marina MBIC11017|Rep: glutathione S-transferase N-terminal domain protein - Acaryochloris marina MBIC11017, partial (5%)	1
miR156/miR157	10	TC7971	0.0	14934	1	20	744	763	UGACAGAAGAGAGAGAGCAC	GUGCUCUCUCUCUUCUGUCA	Cleavage	similar to UniRef100_A7QP50 Cluster: Chromosome chr1 scaffold_136, whole genome shotgun sequence; n=1; Vitis vinifera|Rep: Chromosome chr1 scaffold_136, whole genome shotgun sequence - Vitis vinifera (Grape), partial (13%)	1
miR156/miR157	10	EX299427	0.0	17963	1	20	588	607	UGACAGAAGAGAGAGAGCAC	GUGCUCUCUCUCUUCUGUCA	Cleavage	similar to UniRef100_A7P2C9 Cluster: Chromosome chr1 scaffold_5, whole genome shotgun sequence; n=1; Vitis vinifera|Rep: Chromosome chr1 scaffold_5, whole genome shotgun sequence - Vitis vinifera (Grape), partial (40%)	1
miR156/miR157	10	TC8064	0.0	21951	1	20	951	970	UGACAGAAGAGAGAGAGCAC	GUGCUCUCUCUCUUCUGUCA	Cleavage	similar to UniRef100_A7P2C9 Cluster: Chromosome chr1 scaffold_5, whole genome shotgun sequence; n=1; Vitis vinifera|Rep: Chromosome chr1 scaffold_5, whole genome shotgun sequence - Vitis vinifera (Grape), partial (48%)	1
miR156/miR157	10	TC3201	0.0	21951	1	20	390	409	UGACAGAAGAGAGAGAGCAC	GUGCUCUCUCUCUUCUGUCA	Cleavage	similar to UniRef100_Q94JW8 Cluster: Squamosa promoter-binding-like protein 6; n=1; Arabidopsis thaliana|Rep: Squamosa promoter-binding-like protein 6 - Arabidopsis thaliana (Mouse-ear cress), partial (8%)	1
miR156/miR157	10	EX274150	0.0	21951	1	20	200	219	UGACAGAAGAGAGAGAGCAC	GUGCUCUCUCUCUUCUGUCA	Cleavage	similar to UniRef100_Q94JW8 Cluster: Squamosa promoter-binding-like protein 6; n=1; Arabidopsis thaliana|Rep: Squamosa promoter-binding-like protein 6 - Arabidopsis thaliana (Mouse-ear cress), partial (4%)	1
miR156/miR157	10	EX266452	0.0	13989	1	20	254	273	UGACAGAAGAGAGAGAGCAC	GUGCUCUCUCUCUUCUGUCA	Cleavage	homologue to UniRef100_UPI00015DDC4E Cluster: glutathione S-transferase N-terminal domain protein; n=1; Acaryochloris marina MBIC11017|Rep: glutathione S-transferase N-terminal domain protein - Acaryochloris marina MBIC11017, partial (5%)	1
miR156/miR157	10	TC7971	0.0	14934	1	20	744	763	UGACAGAAGAGAGAGAGCAC	GUGCUCUCUCUCUUCUGUCA	Cleavage	similar to UniRef100_A7QP50 Cluster: Chromosome chr1 scaffold_136, whole genome shotgun sequence; n=1; Vitis vinifera|Rep: Chromosome chr1 scaffold_136, whole genome shotgun sequence - Vitis vinifera (Grape), partial (13%)	1
miR156/miR157	10	EX299427	0.0	17963	1	20	588	607	UGACAGAAGAGAGAGAGCAC	GUGCUCUCUCUCUUCUGUCA	Cleavage	similar to UniRef100_A7P2C9 Cluster: Chromosome chr1 scaffold_5, whole genome shotgun sequence; n=1; Vitis vinifera|Rep: Chromosome chr1 scaffold_5, whole genome shotgun sequence - Vitis vinifera (Grape), partial (40%)	1
miR156/miR157	10	TC8064	0.0	21951	1	20	951	970	UGACAGAAGAGAGAGAGCAC	GUGCUCUCUCUCUUCUGUCA	Cleavage	similar to UniRef100_A7P2C9 Cluster: Chromosome chr1 scaffold_5, whole genome shotgun sequence; n=1; Vitis vinifera|Rep: Chromosome chr1 scaffold_5, whole genome shotgun sequence - Vitis vinifera (Grape), partial (48%)	1
miR156/miR157	10	TC3201	0.0	21951	1	20	390	409	UGACAGAAGAGAGAGAGCAC	GUGCUCUCUCUCUUCUGUCA	Cleavage	similar to UniRef100_Q94JW8 Cluster: Squamosa promoter-binding-like protein 6; n=1; Arabidopsis thaliana|Rep: Squamosa promoter-binding-like protein 6 - Arabidopsis thaliana (Mouse-ear cress), partial (8%)	1
miR156/miR157	10	EX274150	0.0	21951	1	20	200	219	UGACAGAAGAGAGAGAGCAC	GUGCUCUCUCUCUUCUGUCA	Cleavage	similar to UniRef100_Q94JW8 Cluster: Squamosa promoter-binding-like protein 6; n=1; Arabidopsis thaliana|Rep: Squamosa promoter-binding-like protein 6 - Arabidopsis thaliana (Mouse-ear cress), partial (4%)	1
miR156/miR157	10	EX266452	0.0	13989	1	20	254	273	UGACAGAAGAGAGAGAGCAC	GUGCUCUCUCUCUUCUGUCA	Cleavage	homologue to UniRef100_UPI00015DDC4E Cluster: glutathione S-transferase N-terminal domain protein; n=1; Acaryochloris marina MBIC11017|Rep: glutathione S-transferase N-terminal domain protein - Acaryochloris marina MBIC11017, partial (5%)	1
miR156/miR157	10	TC7971	0.0	14934	1	20	744	763	UGACAGAAGAGAGAGAGCAC	GUGCUCUCUCUCUUCUGUCA	Cleavage	similar to UniRef100_A7QP50 Cluster: Chromosome chr1 scaffold_136, whole genome shotgun sequence; n=1; Vitis vinifera|Rep: Chromosome chr1 scaffold_136, whole genome shotgun sequence - Vitis vinifera (Grape), partial (13%)	1
miR156/miR157	10	EX299427	0.0	17963	1	20	588	607	UGACAGAAGAGAGAGAGCAC	GUGCUCUCUCUCUUCUGUCA	Cleavage	similar to UniRef100_A7P2C9 Cluster: Chromosome chr1 scaffold_5, whole genome shotgun sequence; n=1; Vitis vinifera|Rep: Chromosome chr1 scaffold_5, whole genome shotgun sequence - Vitis vinifera (Grape), partial (40%)	1
miR156/miR157	10	TC8064	0.0	21951	1	20	951	970	UGACAGAAGAGAGAGAGCAC	GUGCUCUCUCUCUUCUGUCA	Cleavage	similar to UniRef100_A7P2C9 Cluster: Chromosome chr1 scaffold_5, whole genome shotgun sequence; n=1; Vitis vinifera|Rep: Chromosome chr1 scaffold_5, whole genome shotgun sequence - Vitis vinifera (Grape), partial (48%)	1
miR156/miR157	10	TC3201	0.0	21951	1	20	390	409	UGACAGAAGAGAGAGAGCAC	GUGCUCUCUCUCUUCUGUCA	Cleavage	similar to UniRef100_Q94JW8 Cluster: Squamosa promoter-binding-like protein 6; n=1; Arabidopsis thaliana|Rep: Squamosa promoter-binding-like protein 6 - Arabidopsis thaliana (Mouse-ear cress), partial (8%)	1
miR156/miR157	10	EX274150	0.0	21951	1	20	200	219	UGACAGAAGAGAGAGAGCAC	GUGCUCUCUCUCUUCUGUCA	Cleavage	similar to UniRef100_Q94JW8 Cluster: Squamosa promoter-binding-like protein 6; n=1; Arabidopsis thaliana|Rep: Squamosa promoter-binding-like protein 6 - Arabidopsis thaliana (Mouse-ear cress), partial (4%)	1
miR156/miR157	10	EX266452	0.0	13989	1	20	254	273	UGACAGAAGAGAGAGAGCAC	GUGCUCUCUCUCUUCUGUCA	Cleavage	homologue to UniRef100_UPI00015DDC4E Cluster: glutathione S-transferase N-terminal domain protein; n=1; Acaryochloris marina MBIC11017|Rep: glutathione S-transferase N-terminal domain protein - Acaryochloris marina MBIC11017, partial (5%)	1
miR156/miR157	10	TC7971	0.0	14934	1	20	744	763	UGACAGAAGAGAGAGAGCAC	GUGCUCUCUCUCUUCUGUCA	Cleavage	similar to UniRef100_A7QP50 Cluster: Chromosome chr1 scaffold_136, whole genome shotgun sequence; n=1; Vitis vinifera|Rep: Chromosome chr1 scaffold_136, whole genome shotgun sequence - Vitis vinifera (Grape), partial (13%)	1
miR156/miR157	10	EX299427	0.0	17963	1	20	588	607	UGACAGAAGAGAGAGAGCAC	GUGCUCUCUCUCUUCUGUCA	Cleavage	similar to UniRef100_A7P2C9 Cluster: Chromosome chr1 scaffold_5, whole genome shotgun sequence; n=1; Vitis vinifera|Rep: Chromosome chr1 scaffold_5, whole genome shotgun sequence - Vitis vinifera (Grape), partial (40%)	1
miR156/miR157	10	EX283218	1.0	11.67	1	19	238	256	UGACAGAAGAGAGAGAGCA	UGCUCUCUGUCUUCUGUCA	Translation	UniRef100_A9J0H4 Cluster: Translation initiation factor IF-2; n=1; Desulfatibacillum alkenivorans AK-01|Rep:, partial (1%)	1
miR156/miR157	10	EX283218	1.0	11.67	1	19	238	256	UGACAGAAGAGAGAGAGCA	UGCUCUCUGUCUUCUGUCA	Translation	UniRef100_A9J0H4 Cluster: Translation initiation factor IF-2; n=1; Desulfatibacillum alkenivorans AK-01|Rep:, partial (1%)	1
miR156/miR157	10	EX283218	1.0	11.67	1	19	238	256	UGACAGAAGAGAGAGAGCA	UGCUCUCUGUCUUCUGUCA	Translation	UniRef100_A9J0H4 Cluster: Translation initiation factor IF-2; n=1; Desulfatibacillum alkenivorans AK-01|Rep:, partial (1%)	1
miR156/miR157	10	EX283218	1.0	11.67	1	19	238	256	UGACAGAAGAGAGAGAGCA	UGCUCUCUGUCUUCUGUCA	Translation	UniRef100_A9J0H4 Cluster: Translation initiation factor IF-2; n=1; Desulfatibacillum alkenivorans AK-01|Rep:, partial (1%)	1
miR156/miR157	10	EX283218	1.0	11.67	1	19	238	256	UGACAGAAGAGAGAGAGCA	UGCUCUCUGUCUUCUGUCA	Translation	UniRef100_A9J0H4 Cluster: Translation initiation factor IF-2; n=1; Desulfatibacillum alkenivorans AK-01|Rep:, partial (1%)	1
miR156/miR157	10	EX283218	1.0	11.67	1	19	238	256	UGACAGAAGAGAGAGAGCA	UGCUCUCUGUCUUCUGUCA	Translation	UniRef100_A9J0H4 Cluster: Translation initiation factor IF-2; n=1; Desulfatibacillum alkenivorans AK-01|Rep:, partial (1%)	1
miR156/miR157	10	EX283218	1.0	11.67	1	19	238	256	UGACAGAAGAGAGAGAGCA	UGCUCUCUGUCUUCUGUCA	Translation	UniRef100_A9J0H4 Cluster: Translation initiation factor IF-2; n=1; Desulfatibacillum alkenivorans AK-01|Rep:, partial (1%)	1
miR156/miR157	10	EX283218	1.0	11.67	1	19	238	256	UGACAGAAGAGAGAGAGCA	UGCUCUCUGUCUUCUGUCA	Translation	UniRef100_A9J0H4 Cluster: Translation initiation factor IF-2; n=1; Desulfatibacillum alkenivorans AK-01|Rep:, partial (1%)	1
miR156/miR157	10	EX283218	1.0	11.67	1	19	238	256	UGACAGAAGAGAGAGAGCA	UGCUCUCUGUCUUCUGUCA	Translation	UniRef100_A9J0H4 Cluster: Translation initiation factor IF-2; n=1; Desulfatibacillum alkenivorans AK-01|Rep:, partial (1%)	1
miR156/miR157	10	EX283218	1.0	11.67	1	19	238	256	UGACAGAAGAGAGAGAGCA	UGCUCUCUGUCUUCUGUCA	Translation	UniRef100_A9J0H4 Cluster: Translation initiation factor IF-2; n=1; Desulfatibacillum alkenivorans AK-01|Rep:, partial (1%)	1
miR156/miR157	10	EX283218	1.0	11.67	1	19	238	256	UGACAGAAGAGAGAGAGCA	UGCUCUCUGUCUUCUGUCA	Translation	UniRef100_A9J0H4 Cluster: Translation initiation factor IF-2; n=1; Desulfatibacillum alkenivorans AK-01|Rep:, partial (1%)	1
miR156/miR157	10	EX283218	1.0	11.67	1	19	238	256	UGACAGAAGAGAGAGAGCA	UGCUCUCUGUCUUCUGUCA	Translation	UniRef100_A9J0H4 Cluster: Translation initiation factor IF-2; n=1; Desulfatibacillum alkenivorans AK-01|Rep:, partial (1%)	1
miR156/miR157	10	EX283218	1.0	11.67	1	19	238	256	UGACAGAAGAGAGAGAGCA	UGCUCUCUGUCUUCUGUCA	Translation	UniRef100_A9J0H4 Cluster: Translation initiation factor IF-2; n=1; Desulfatibacillum alkenivorans AK-01|Rep:, partial (1%)	1
miR156/miR157	10	EX283218	1.0	11.67	1	19	238	256	UGACAGAAGAGAGAGAGCA	UGCUCUCUGUCUUCUGUCA	Translation	UniRef100_A9J0H4 Cluster: Translation initiation factor IF-2; n=1; Desulfatibacillum alkenivorans AK-01|Rep:, partial (1%)	1
miR156/miR157	10	EX283218	1.0	11.67	1	19	238	256	UGACAGAAGAGAGAGAGCA	UGCUCUCUGUCUUCUGUCA	Translation	UniRef100_A9J0H4 Cluster: Translation initiation factor IF-2; n=1; Desulfatibacillum alkenivorans AK-01|Rep:, partial (1%)	1
miR156/miR157	10	EX247698	1.5	15183	1	20	212	231	UGACAGAAGAGAGAGAGCAC	GUGCUCUCUCUCUUCUGACA	Cleavage	weakly similar to UniRef100_A7QP50 Cluster: Chromosome chr1 scaffold_136, whole genome shotgun sequence; n=1; Vitis vinifera|Rep: Chromosome chr1 scaffold_136, whole genome shotgun sequence - Vitis vinifera (Grape), partial (38%)	1
miR156/miR157	10	EX299346	1.5	23197	1	20	458	477	UGACAGAAGAGAGAGAGCAC	GUGCUUUCUGUCUUCUGUCA	Translation	similar to UniRef100_A7R2J4 Cluster: Chromosome undetermined scaffold_431, whole genome shotgun sequence; n=1; Vitis vinifera|Rep: Chromosome undetermined scaffold_431, whole genome shotgun sequence - Vitis vinifera (Grape), partial (34%)	1
miR156/miR157	10	EX247698	1.5	15183	1	20	212	231	UGACAGAAGAGAGAGAGCAC	GUGCUCUCUCUCUUCUGACA	Cleavage	weakly similar to UniRef100_A7QP50 Cluster: Chromosome chr1 scaffold_136, whole genome shotgun sequence; n=1; Vitis vinifera|Rep: Chromosome chr1 scaffold_136, whole genome shotgun sequence - Vitis vinifera (Grape), partial (38%)	1
miR156/miR157	10	EX299346	1.5	23197	1	20	458	477	UGACAGAAGAGAGAGAGCAC	GUGCUUUCUGUCUUCUGUCA	Translation	similar to UniRef100_A7R2J4 Cluster: Chromosome undetermined scaffold_431, whole genome shotgun sequence; n=1; Vitis vinifera|Rep: Chromosome undetermined scaffold_431, whole genome shotgun sequence - Vitis vinifera (Grape), partial (34%)	1
miR156/miR157	10	EX247698	1.5	15183	1	20	212	231	UGACAGAAGAGAGAGAGCAC	GUGCUCUCUCUCUUCUGACA	Cleavage	weakly similar to UniRef100_A7QP50 Cluster: Chromosome chr1 scaffold_136, whole genome shotgun sequence; n=1; Vitis vinifera|Rep: Chromosome chr1 scaffold_136, whole genome shotgun sequence - Vitis vinifera (Grape), partial (38%)	1
miR156/miR157	10	EX299346	1.5	23197	1	20	458	477	UGACAGAAGAGAGAGAGCAC	GUGCUUUCUGUCUUCUGUCA	Translation	similar to UniRef100_A7R2J4 Cluster: Chromosome undetermined scaffold_431, whole genome shotgun sequence; n=1; Vitis vinifera|Rep: Chromosome undetermined scaffold_431, whole genome shotgun sequence - Vitis vinifera (Grape), partial (34%)	1
miR156/miR157	10	EX247698	1.5	15183	1	20	212	231	UGACAGAAGAGAGAGAGCAC	GUGCUCUCUCUCUUCUGACA	Cleavage	weakly similar to UniRef100_A7QP50 Cluster: Chromosome chr1 scaffold_136, whole genome shotgun sequence; n=1; Vitis vinifera|Rep: Chromosome chr1 scaffold_136, whole genome shotgun sequence - Vitis vinifera (Grape), partial (38%)	1
miR156/miR157	10	EX299346	1.5	23197	1	20	458	477	UGACAGAAGAGAGAGAGCAC	GUGCUUUCUGUCUUCUGUCA	Translation	similar to UniRef100_A7R2J4 Cluster: Chromosome undetermined scaffold_431, whole genome shotgun sequence; n=1; Vitis vinifera|Rep: Chromosome undetermined scaffold_431, whole genome shotgun sequence - Vitis vinifera (Grape), partial (34%)	1
miR156/miR157	10	EX247698	1.5	15183	1	20	212	231	UGACAGAAGAGAGAGAGCAC	GUGCUCUCUCUCUUCUGACA	Cleavage	weakly similar to UniRef100_A7QP50 Cluster: Chromosome chr1 scaffold_136, whole genome shotgun sequence; n=1; Vitis vinifera|Rep: Chromosome chr1 scaffold_136, whole genome shotgun sequence - Vitis vinifera (Grape), partial (38%)	1
miR156/miR157	10	EX299346	1.5	23197	1	20	458	477	UGACAGAAGAGAGAGAGCAC	GUGCUUUCUGUCUUCUGUCA	Translation	similar to UniRef100_A7R2J4 Cluster: Chromosome undetermined scaffold_431, whole genome shotgun sequence; n=1; Vitis vinifera|Rep: Chromosome undetermined scaffold_431, whole genome shotgun sequence - Vitis vinifera (Grape), partial (34%)	1
miR156/miR157	10	EX247698	1.5	15183	1	20	212	231	UGACAGAAGAGAGAGAGCAC	GUGCUCUCUCUCUUCUGACA	Cleavage	weakly similar to UniRef100_A7QP50 Cluster: Chromosome chr1 scaffold_136, whole genome shotgun sequence; n=1; Vitis vinifera|Rep: Chromosome chr1 scaffold_136, whole genome shotgun sequence - Vitis vinifera (Grape), partial (38%)	1
miR156/miR157	10	EX299346	1.5	23197	1	20	458	477	UGACAGAAGAGAGAGAGCAC	GUGCUUUCUGUCUUCUGUCA	Translation	similar to UniRef100_A7R2J4 Cluster: Chromosome undetermined scaffold_431, whole genome shotgun sequence; n=1; Vitis vinifera|Rep: Chromosome undetermined scaffold_431, whole genome shotgun sequence - Vitis vinifera (Grape), partial (34%)	1
miR156/miR157	10	EX247698	1.5	15183	1	20	212	231	UGACAGAAGAGAGAGAGCAC	GUGCUCUCUCUCUUCUGACA	Cleavage	weakly similar to UniRef100_A7QP50 Cluster: Chromosome chr1 scaffold_136, whole genome shotgun sequence; n=1; Vitis vinifera|Rep: Chromosome chr1 scaffold_136, whole genome shotgun sequence - Vitis vinifera (Grape), partial (38%)	1
miR156/miR157	10	EX299346	1.5	23197	1	20	458	477	UGACAGAAGAGAGAGAGCAC	GUGCUUUCUGUCUUCUGUCA	Translation	similar to UniRef100_A7R2J4 Cluster: Chromosome undetermined scaffold_431, whole genome shotgun sequence; n=1; Vitis vinifera|Rep: Chromosome undetermined scaffold_431, whole genome shotgun sequence - Vitis vinifera (Grape), partial (34%)	1
miR156/miR157	10	EX247698	1.5	15183	1	20	212	231	UGACAGAAGAGAGAGAGCAC	GUGCUCUCUCUCUUCUGACA	Cleavage	weakly similar to UniRef100_A7QP50 Cluster: Chromosome chr1 scaffold_136, whole genome shotgun sequence; n=1; Vitis vinifera|Rep: Chromosome chr1 scaffold_136, whole genome shotgun sequence - Vitis vinifera (Grape), partial (38%)	1
miR156/miR157	10	EX299346	1.5	23197	1	20	458	477	UGACAGAAGAGAGAGAGCAC	GUGCUUUCUGUCUUCUGUCA	Translation	similar to UniRef100_A7R2J4 Cluster: Chromosome undetermined scaffold_431, whole genome shotgun sequence; n=1; Vitis vinifera|Rep: Chromosome undetermined scaffold_431, whole genome shotgun sequence - Vitis vinifera (Grape), partial (34%)	1
miR156/miR157	10	EX247698	1.5	15183	1	20	212	231	UGACAGAAGAGAGAGAGCAC	GUGCUCUCUCUCUUCUGACA	Cleavage	weakly similar to UniRef100_A7QP50 Cluster: Chromosome chr1 scaffold_136, whole genome shotgun sequence; n=1; Vitis vinifera|Rep: Chromosome chr1 scaffold_136, whole genome shotgun sequence - Vitis vinifera (Grape), partial (38%)	1
miR156/miR157	10	EX299346	1.5	23197	1	20	458	477	UGACAGAAGAGAGAGAGCAC	GUGCUUUCUGUCUUCUGUCA	Translation	similar to UniRef100_A7R2J4 Cluster: Chromosome undetermined scaffold_431, whole genome shotgun sequence; n=1; Vitis vinifera|Rep: Chromosome undetermined scaffold_431, whole genome shotgun sequence - Vitis vinifera (Grape), partial (34%)	1
miR156/miR157	10	EX247698	1.5	15183	1	20	212	231	UGACAGAAGAGAGAGAGCAC	GUGCUCUCUCUCUUCUGACA	Cleavage	weakly similar to UniRef100_A7QP50 Cluster: Chromosome chr1 scaffold_136, whole genome shotgun sequence; n=1; Vitis vinifera|Rep: Chromosome chr1 scaffold_136, whole genome shotgun sequence - Vitis vinifera (Grape), partial (38%)	1
miR156/miR157	10	EX299346	1.5	23197	1	20	458	477	UGACAGAAGAGAGAGAGCAC	GUGCUUUCUGUCUUCUGUCA	Translation	similar to UniRef100_A7R2J4 Cluster: Chromosome undetermined scaffold_431, whole genome shotgun sequence; n=1; Vitis vinifera|Rep: Chromosome undetermined scaffold_431, whole genome shotgun sequence - Vitis vinifera (Grape), partial (34%)	1
miR156/miR157	10	EX247698	1.5	15183	1	20	212	231	UGACAGAAGAGAGAGAGCAC	GUGCUCUCUCUCUUCUGACA	Cleavage	weakly similar to UniRef100_A7QP50 Cluster: Chromosome chr1 scaffold_136, whole genome shotgun sequence; n=1; Vitis vinifera|Rep: Chromosome chr1 scaffold_136, whole genome shotgun sequence - Vitis vinifera (Grape), partial (38%)	1
miR156/miR157	10	EX299346	1.5	23197	1	20	458	477	UGACAGAAGAGAGAGAGCAC	GUGCUUUCUGUCUUCUGUCA	Translation	similar to UniRef100_A7R2J4 Cluster: Chromosome undetermined scaffold_431, whole genome shotgun sequence; n=1; Vitis vinifera|Rep: Chromosome undetermined scaffold_431, whole genome shotgun sequence - Vitis vinifera (Grape), partial (34%)	1
miR156/miR157	10	EX247698	1.5	15183	1	20	212	231	UGACAGAAGAGAGAGAGCAC	GUGCUCUCUCUCUUCUGACA	Cleavage	weakly similar to UniRef100_A7QP50 Cluster: Chromosome chr1 scaffold_136, whole genome shotgun sequence; n=1; Vitis vinifera|Rep: Chromosome chr1 scaffold_136, whole genome shotgun sequence - Vitis vinifera (Grape), partial (38%)	1
miR156/miR157	10	EX299346	1.5	23197	1	20	458	477	UGACAGAAGAGAGAGAGCAC	GUGCUUUCUGUCUUCUGUCA	Translation	similar to UniRef100_A7R2J4 Cluster: Chromosome undetermined scaffold_431, whole genome shotgun sequence; n=1; Vitis vinifera|Rep: Chromosome undetermined scaffold_431, whole genome shotgun sequence - Vitis vinifera (Grape), partial (34%)	1
miR156/miR157	10	EX247698	1.5	15183	1	20	212	231	UGACAGAAGAGAGAGAGCAC	GUGCUCUCUCUCUUCUGACA	Cleavage	weakly similar to UniRef100_A7QP50 Cluster: Chromosome chr1 scaffold_136, whole genome shotgun sequence; n=1; Vitis vinifera|Rep: Chromosome chr1 scaffold_136, whole genome shotgun sequence - Vitis vinifera (Grape), partial (38%)	1
miR156/miR157	10	EX299346	1.5	23197	1	20	458	477	UGACAGAAGAGAGAGAGCAC	GUGCUUUCUGUCUUCUGUCA	Translation	similar to UniRef100_A7R2J4 Cluster: Chromosome undetermined scaffold_431, whole genome shotgun sequence; n=1; Vitis vinifera|Rep: Chromosome undetermined scaffold_431, whole genome shotgun sequence - Vitis vinifera (Grape), partial (34%)	1
miR156/miR157	10	EX247698	1.5	15183	1	20	212	231	UGACAGAAGAGAGAGAGCAC	GUGCUCUCUCUCUUCUGACA	Cleavage	weakly similar to UniRef100_A7QP50 Cluster: Chromosome chr1 scaffold_136, whole genome shotgun sequence; n=1; Vitis vinifera|Rep: Chromosome chr1 scaffold_136, whole genome shotgun sequence - Vitis vinifera (Grape), partial (38%)	1
miR156/miR157	10	EX299346	1.5	23197	1	20	458	477	UGACAGAAGAGAGAGAGCAC	GUGCUUUCUGUCUUCUGUCA	Translation	similar to UniRef100_A7R2J4 Cluster: Chromosome undetermined scaffold_431, whole genome shotgun sequence; n=1; Vitis vinifera|Rep: Chromosome undetermined scaffold_431, whole genome shotgun sequence - Vitis vinifera (Grape), partial (34%)	1
miR156/miR157	10	EX247698	1.5	15183	1	20	212	231	UGACAGAAGAGAGAGAGCAC	GUGCUCUCUCUCUUCUGACA	Cleavage	weakly similar to UniRef100_A7QP50 Cluster: Chromosome chr1 scaffold_136, whole genome shotgun sequence; n=1; Vitis vinifera|Rep: Chromosome chr1 scaffold_136, whole genome shotgun sequence - Vitis vinifera (Grape), partial (38%)	1
miR156/miR157	10	EX299346	1.5	23197	1	20	458	477	UGACAGAAGAGAGAGAGCAC	GUGCUUUCUGUCUUCUGUCA	Translation	similar to UniRef100_A7R2J4 Cluster: Chromosome undetermined scaffold_431, whole genome shotgun sequence; n=1; Vitis vinifera|Rep: Chromosome undetermined scaffold_431, whole genome shotgun sequence - Vitis vinifera (Grape), partial (34%)	1
miR156/miR157	10	EX268588	2.5	10086	1	20	581	600	UGACAGAAGAGAGAGAGCAC	GUGUUUUCUCUGUUCUGUUA	Translation	homologue to UniRef100_Q9SMU7 Cluster: Signal recognition particle 9 kDa protein; n=2; Arabidopsis thaliana|Rep: Signal recognition particle 9 kDa protein - Arabidopsis thaliana (Mouse-ear cress), partial (93%)	1
miR156/miR157	10	TC2643	2.5	10052	1	20	719	738	UGACAGAAGAGAGAGAGCAC	GUGUUUUCUCUGUUCUGUUA	Translation	homologue to UniRef100_Q9SMU7 Cluster: Signal recognition particle 9 kDa protein; n=2; Arabidopsis thaliana|Rep: Signal recognition particle 9 kDa protein - Arabidopsis thaliana (Mouse-ear cress), complete	1
miR156/miR157	10	TC6963	2.5	16066	1	19	538	556	UGACAGAAGAGAGAGAGCA	UGUUUUCUUUCUUUUGUUA	Cleavage	homologue to UniRef100_Q42671 Cluster: Glyceraldehyde-3-phosphate dehydrogenase, cytosolic; n=1; Craterostigma plantagineum|Rep: Glyceraldehyde-3-phosphate dehydrogenase, cytosolic - Craterostigma plantagineum, partial (23%)	1
miR156/miR157	10	EX274996	2.5	16.4	1	18	852	869	UGACAGAAGAGAGAGAGC	UAUUUCUCUCUUCUGUCA	Cleavage	similar to UniRef100_A7PCB1 Cluster: Chromosome chr2 scaffold_11, whole genome shotgun sequence; n=1; Vitis vinifera|Rep: Chromosome chr2 scaffold_11, whole genome shotgun sequence - Vitis vinifera (Grape), partial (8%)	1
miR156/miR157	10	EX266905	2.5	10419	1	19	259	277	UGACAGAAGAGAGAGAGCA	UCUUCUUUCUCUUCUGUUA	Cleavage	similar to UniRef100_A7Q7A0 Cluster: Chromosome chr18 scaffold_59, whole genome shotgun sequence; n=1; Vitis vinifera|Rep: Chromosome chr18 scaffold_59, whole genome shotgun sequence - Vitis vinifera (Grape), partial (62%)	1
miR156/miR157	10	TC1610	2.5	10419	1	19	218	236	UGACAGAAGAGAGAGAGCA	UCUUCUUUCUCUUCUGUUA	Cleavage	similar to UniRef100_A7Q7A0 Cluster: Chromosome chr18 scaffold_59, whole genome shotgun sequence; n=1; Vitis vinifera|Rep: Chromosome chr18 scaffold_59, whole genome shotgun sequence - Vitis vinifera (Grape), partial (71%)	1
miR156/miR157	10	EX273379	2.5	10419	1	19	247	265	UGACAGAAGAGAGAGAGCA	UCUUCUUUCUCUUCUGUUA	Cleavage	similar to UniRef100_A7Q7A0 Cluster: Chromosome chr18 scaffold_59, whole genome shotgun sequence; n=1; Vitis vinifera|Rep: Chromosome chr18 scaffold_59, whole genome shotgun sequence - Vitis vinifera (Grape), partial (71%)	1
miR156/miR157	10	EX268588	2.5	10086	1	20	581	600	UGACAGAAGAGAGAGAGCAC	GUGUUUUCUCUGUUCUGUUA	Translation	homologue to UniRef100_Q9SMU7 Cluster: Signal recognition particle 9 kDa protein; n=2; Arabidopsis thaliana|Rep: Signal recognition particle 9 kDa protein - Arabidopsis thaliana (Mouse-ear cress), partial (93%)	1
miR156/miR157	10	TC2643	2.5	10052	1	20	719	738	UGACAGAAGAGAGAGAGCAC	GUGUUUUCUCUGUUCUGUUA	Translation	homologue to UniRef100_Q9SMU7 Cluster: Signal recognition particle 9 kDa protein; n=2; Arabidopsis thaliana|Rep: Signal recognition particle 9 kDa protein - Arabidopsis thaliana (Mouse-ear cress), complete	1
miR156/miR157	10	TC6963	2.5	16066	1	19	538	556	UGACAGAAGAGAGAGAGCA	UGUUUUCUUUCUUUUGUUA	Cleavage	homologue to UniRef100_Q42671 Cluster: Glyceraldehyde-3-phosphate dehydrogenase, cytosolic; n=1; Craterostigma plantagineum|Rep: Glyceraldehyde-3-phosphate dehydrogenase, cytosolic - Craterostigma plantagineum, partial (23%)	1
miR156/miR157	10	EX274996	2.5	16.4	1	18	852	869	UGACAGAAGAGAGAGAGC	UAUUUCUCUCUUCUGUCA	Cleavage	similar to UniRef100_A7PCB1 Cluster: Chromosome chr2 scaffold_11, whole genome shotgun sequence; n=1; Vitis vinifera|Rep: Chromosome chr2 scaffold_11, whole genome shotgun sequence - Vitis vinifera (Grape), partial (8%)	1
miR156/miR157	10	EX266905	2.5	10419	1	19	259	277	UGACAGAAGAGAGAGAGCA	UCUUCUUUCUCUUCUGUUA	Cleavage	similar to UniRef100_A7Q7A0 Cluster: Chromosome chr18 scaffold_59, whole genome shotgun sequence; n=1; Vitis vinifera|Rep: Chromosome chr18 scaffold_59, whole genome shotgun sequence - Vitis vinifera (Grape), partial (62%)	1
miR156/miR157	10	TC1610	2.5	10419	1	19	218	236	UGACAGAAGAGAGAGAGCA	UCUUCUUUCUCUUCUGUUA	Cleavage	similar to UniRef100_A7Q7A0 Cluster: Chromosome chr18 scaffold_59, whole genome shotgun sequence; n=1; Vitis vinifera|Rep: Chromosome chr18 scaffold_59, whole genome shotgun sequence - Vitis vinifera (Grape), partial (71%)	1
miR156/miR157	10	EX273379	2.5	10419	1	19	247	265	UGACAGAAGAGAGAGAGCA	UCUUCUUUCUCUUCUGUUA	Cleavage	similar to UniRef100_A7Q7A0 Cluster: Chromosome chr18 scaffold_59, whole genome shotgun sequence; n=1; Vitis vinifera|Rep: Chromosome chr18 scaffold_59, whole genome shotgun sequence - Vitis vinifera (Grape), partial (71%)	1
miR156/miR157	10	EX268588	2.5	10086	1	20	581	600	UGACAGAAGAGAGAGAGCAC	GUGUUUUCUCUGUUCUGUUA	Translation	homologue to UniRef100_Q9SMU7 Cluster: Signal recognition particle 9 kDa protein; n=2; Arabidopsis thaliana|Rep: Signal recognition particle 9 kDa protein - Arabidopsis thaliana (Mouse-ear cress), partial (93%)	1
miR156/miR157	10	TC2643	2.5	10052	1	20	719	738	UGACAGAAGAGAGAGAGCAC	GUGUUUUCUCUGUUCUGUUA	Translation	homologue to UniRef100_Q9SMU7 Cluster: Signal recognition particle 9 kDa protein; n=2; Arabidopsis thaliana|Rep: Signal recognition particle 9 kDa protein - Arabidopsis thaliana (Mouse-ear cress), complete	1
miR156/miR157	10	TC6963	2.5	16066	1	19	538	556	UGACAGAAGAGAGAGAGCA	UGUUUUCUUUCUUUUGUUA	Cleavage	homologue to UniRef100_Q42671 Cluster: Glyceraldehyde-3-phosphate dehydrogenase, cytosolic; n=1; Craterostigma plantagineum|Rep: Glyceraldehyde-3-phosphate dehydrogenase, cytosolic - Craterostigma plantagineum, partial (23%)	1
miR156/miR157	10	EX274996	2.5	16.4	1	18	852	869	UGACAGAAGAGAGAGAGC	UAUUUCUCUCUUCUGUCA	Cleavage	similar to UniRef100_A7PCB1 Cluster: Chromosome chr2 scaffold_11, whole genome shotgun sequence; n=1; Vitis vinifera|Rep: Chromosome chr2 scaffold_11, whole genome shotgun sequence - Vitis vinifera (Grape), partial (8%)	1
miR156/miR157	10	EX266905	2.5	10419	1	19	259	277	UGACAGAAGAGAGAGAGCA	UCUUCUUUCUCUUCUGUUA	Cleavage	similar to UniRef100_A7Q7A0 Cluster: Chromosome chr18 scaffold_59, whole genome shotgun sequence; n=1; Vitis vinifera|Rep: Chromosome chr18 scaffold_59, whole genome shotgun sequence - Vitis vinifera (Grape), partial (62%)	1
miR156/miR157	10	TC1610	2.5	10419	1	19	218	236	UGACAGAAGAGAGAGAGCA	UCUUCUUUCUCUUCUGUUA	Cleavage	similar to UniRef100_A7Q7A0 Cluster: Chromosome chr18 scaffold_59, whole genome shotgun sequence; n=1; Vitis vinifera|Rep: Chromosome chr18 scaffold_59, whole genome shotgun sequence - Vitis vinifera (Grape), partial (71%)	1
miR156/miR157	10	EX273379	2.5	10419	1	19	247	265	UGACAGAAGAGAGAGAGCA	UCUUCUUUCUCUUCUGUUA	Cleavage	similar to UniRef100_A7Q7A0 Cluster: Chromosome chr18 scaffold_59, whole genome shotgun sequence; n=1; Vitis vinifera|Rep: Chromosome chr18 scaffold_59, whole genome shotgun sequence - Vitis vinifera (Grape), partial (71%)	1
miR156/miR157	10	EX268588	2.5	10086	1	20	581	600	UGACAGAAGAGAGAGAGCAC	GUGUUUUCUCUGUUCUGUUA	Translation	homologue to UniRef100_Q9SMU7 Cluster: Signal recognition particle 9 kDa protein; n=2; Arabidopsis thaliana|Rep: Signal recognition particle 9 kDa protein - Arabidopsis thaliana (Mouse-ear cress), partial (93%)	1
miR156/miR157	10	TC2643	2.5	10052	1	20	719	738	UGACAGAAGAGAGAGAGCAC	GUGUUUUCUCUGUUCUGUUA	Translation	homologue to UniRef100_Q9SMU7 Cluster: Signal recognition particle 9 kDa protein; n=2; Arabidopsis thaliana|Rep: Signal recognition particle 9 kDa protein - Arabidopsis thaliana (Mouse-ear cress), complete	1
miR156/miR157	10	TC6963	2.5	16066	1	19	538	556	UGACAGAAGAGAGAGAGCA	UGUUUUCUUUCUUUUGUUA	Cleavage	homologue to UniRef100_Q42671 Cluster: Glyceraldehyde-3-phosphate dehydrogenase, cytosolic; n=1; Craterostigma plantagineum|Rep: Glyceraldehyde-3-phosphate dehydrogenase, cytosolic - Craterostigma plantagineum, partial (23%)	1
miR156/miR157	10	EX274996	2.5	16.4	1	18	852	869	UGACAGAAGAGAGAGAGC	UAUUUCUCUCUUCUGUCA	Cleavage	similar to UniRef100_A7PCB1 Cluster: Chromosome chr2 scaffold_11, whole genome shotgun sequence; n=1; Vitis vinifera|Rep: Chromosome chr2 scaffold_11, whole genome shotgun sequence - Vitis vinifera (Grape), partial (8%)	1
miR156/miR157	10	EX266905	2.5	10419	1	19	259	277	UGACAGAAGAGAGAGAGCA	UCUUCUUUCUCUUCUGUUA	Cleavage	similar to UniRef100_A7Q7A0 Cluster: Chromosome chr18 scaffold_59, whole genome shotgun sequence; n=1; Vitis vinifera|Rep: Chromosome chr18 scaffold_59, whole genome shotgun sequence - Vitis vinifera (Grape), partial (62%)	1
miR156/miR157	10	TC1610	2.5	10419	1	19	218	236	UGACAGAAGAGAGAGAGCA	UCUUCUUUCUCUUCUGUUA	Cleavage	similar to UniRef100_A7Q7A0 Cluster: Chromosome chr18 scaffold_59, whole genome shotgun sequence; n=1; Vitis vinifera|Rep: Chromosome chr18 scaffold_59, whole genome shotgun sequence - Vitis vinifera (Grape), partial (71%)	1
miR156/miR157	10	EX273379	2.5	10419	1	19	247	265	UGACAGAAGAGAGAGAGCA	UCUUCUUUCUCUUCUGUUA	Cleavage	similar to UniRef100_A7Q7A0 Cluster: Chromosome chr18 scaffold_59, whole genome shotgun sequence; n=1; Vitis vinifera|Rep: Chromosome chr18 scaffold_59, whole genome shotgun sequence - Vitis vinifera (Grape), partial (71%)	1
miR156/miR157	10	EX268588	2.5	10086	1	20	581	600	UGACAGAAGAGAGAGAGCAC	GUGUUUUCUCUGUUCUGUUA	Translation	homologue to UniRef100_Q9SMU7 Cluster: Signal recognition particle 9 kDa protein; n=2; Arabidopsis thaliana|Rep: Signal recognition particle 9 kDa protein - Arabidopsis thaliana (Mouse-ear cress), partial (93%)	1
miR156/miR157	10	TC2643	2.5	10052	1	20	719	738	UGACAGAAGAGAGAGAGCAC	GUGUUUUCUCUGUUCUGUUA	Translation	homologue to UniRef100_Q9SMU7 Cluster: Signal recognition particle 9 kDa protein; n=2; Arabidopsis thaliana|Rep: Signal recognition particle 9 kDa protein - Arabidopsis thaliana (Mouse-ear cress), complete	1
miR156/miR157	10	TC6963	2.5	16066	1	19	538	556	UGACAGAAGAGAGAGAGCA	UGUUUUCUUUCUUUUGUUA	Cleavage	homologue to UniRef100_Q42671 Cluster: Glyceraldehyde-3-phosphate dehydrogenase, cytosolic; n=1; Craterostigma plantagineum|Rep: Glyceraldehyde-3-phosphate dehydrogenase, cytosolic - Craterostigma plantagineum, partial (23%)	1
miR156/miR157	10	EX274996	2.5	16.4	1	18	852	869	UGACAGAAGAGAGAGAGC	UAUUUCUCUCUUCUGUCA	Cleavage	similar to UniRef100_A7PCB1 Cluster: Chromosome chr2 scaffold_11, whole genome shotgun sequence; n=1; Vitis vinifera|Rep: Chromosome chr2 scaffold_11, whole genome shotgun sequence - Vitis vinifera (Grape), partial (8%)	1
miR156/miR157	10	EX266905	2.5	10419	1	19	259	277	UGACAGAAGAGAGAGAGCA	UCUUCUUUCUCUUCUGUUA	Cleavage	similar to UniRef100_A7Q7A0 Cluster: Chromosome chr18 scaffold_59, whole genome shotgun sequence; n=1; Vitis vinifera|Rep: Chromosome chr18 scaffold_59, whole genome shotgun sequence - Vitis vinifera (Grape), partial (62%)	1
miR156/miR157	10	TC1610	2.5	10419	1	19	218	236	UGACAGAAGAGAGAGAGCA	UCUUCUUUCUCUUCUGUUA	Cleavage	similar to UniRef100_A7Q7A0 Cluster: Chromosome chr18 scaffold_59, whole genome shotgun sequence; n=1; Vitis vinifera|Rep: Chromosome chr18 scaffold_59, whole genome shotgun sequence - Vitis vinifera (Grape), partial (71%)	1
miR156/miR157	10	EX273379	2.5	10419	1	19	247	265	UGACAGAAGAGAGAGAGCA	UCUUCUUUCUCUUCUGUUA	Cleavage	similar to UniRef100_A7Q7A0 Cluster: Chromosome chr18 scaffold_59, whole genome shotgun sequence; n=1; Vitis vinifera|Rep: Chromosome chr18 scaffold_59, whole genome shotgun sequence - Vitis vinifera (Grape), partial (71%)	1
miR156/miR157	10	EX268588	2.5	10086	1	20	581	600	UGACAGAAGAGAGAGAGCAC	GUGUUUUCUCUGUUCUGUUA	Translation	homologue to UniRef100_Q9SMU7 Cluster: Signal recognition particle 9 kDa protein; n=2; Arabidopsis thaliana|Rep: Signal recognition particle 9 kDa protein - Arabidopsis thaliana (Mouse-ear cress), partial (93%)	1
miR156/miR157	10	TC2643	2.5	10052	1	20	719	738	UGACAGAAGAGAGAGAGCAC	GUGUUUUCUCUGUUCUGUUA	Translation	homologue to UniRef100_Q9SMU7 Cluster: Signal recognition particle 9 kDa protein; n=2; Arabidopsis thaliana|Rep: Signal recognition particle 9 kDa protein - Arabidopsis thaliana (Mouse-ear cress), complete	1
miR156/miR157	10	TC6963	2.5	16066	1	19	538	556	UGACAGAAGAGAGAGAGCA	UGUUUUCUUUCUUUUGUUA	Cleavage	homologue to UniRef100_Q42671 Cluster: Glyceraldehyde-3-phosphate dehydrogenase, cytosolic; n=1; Craterostigma plantagineum|Rep: Glyceraldehyde-3-phosphate dehydrogenase, cytosolic - Craterostigma plantagineum, partial (23%)	1
miR156/miR157	10	EX274996	2.5	16.4	1	18	852	869	UGACAGAAGAGAGAGAGC	UAUUUCUCUCUUCUGUCA	Cleavage	similar to UniRef100_A7PCB1 Cluster: Chromosome chr2 scaffold_11, whole genome shotgun sequence; n=1; Vitis vinifera|Rep: Chromosome chr2 scaffold_11, whole genome shotgun sequence - Vitis vinifera (Grape), partial (8%)	1
miR156/miR157	10	EX266905	2.5	10419	1	19	259	277	UGACAGAAGAGAGAGAGCA	UCUUCUUUCUCUUCUGUUA	Cleavage	similar to UniRef100_A7Q7A0 Cluster: Chromosome chr18 scaffold_59, whole genome shotgun sequence; n=1; Vitis vinifera|Rep: Chromosome chr18 scaffold_59, whole genome shotgun sequence - Vitis vinifera (Grape), partial (62%)	1
miR156/miR157	10	TC1610	2.5	10419	1	19	218	236	UGACAGAAGAGAGAGAGCA	UCUUCUUUCUCUUCUGUUA	Cleavage	similar to UniRef100_A7Q7A0 Cluster: Chromosome chr18 scaffold_59, whole genome shotgun sequence; n=1; Vitis vinifera|Rep: Chromosome chr18 scaffold_59, whole genome shotgun sequence - Vitis vinifera (Grape), partial (71%)	1
miR156/miR157	10	EX273379	2.5	10419	1	19	247	265	UGACAGAAGAGAGAGAGCA	UCUUCUUUCUCUUCUGUUA	Cleavage	similar to UniRef100_A7Q7A0 Cluster: Chromosome chr18 scaffold_59, whole genome shotgun sequence; n=1; Vitis vinifera|Rep: Chromosome chr18 scaffold_59, whole genome shotgun sequence - Vitis vinifera (Grape), partial (71%)	1
miR156/miR157	10	EX268588	2.5	10086	1	20	581	600	UGACAGAAGAGAGAGAGCAC	GUGUUUUCUCUGUUCUGUUA	Translation	homologue to UniRef100_Q9SMU7 Cluster: Signal recognition particle 9 kDa protein; n=2; Arabidopsis thaliana|Rep: Signal recognition particle 9 kDa protein - Arabidopsis thaliana (Mouse-ear cress), partial (93%)	1
miR156/miR157	10	TC2643	2.5	10052	1	20	719	738	UGACAGAAGAGAGAGAGCAC	GUGUUUUCUCUGUUCUGUUA	Translation	homologue to UniRef100_Q9SMU7 Cluster: Signal recognition particle 9 kDa protein; n=2; Arabidopsis thaliana|Rep: Signal recognition particle 9 kDa protein - Arabidopsis thaliana (Mouse-ear cress), complete	1
miR156/miR157	10	TC6963	2.5	16066	1	19	538	556	UGACAGAAGAGAGAGAGCA	UGUUUUCUUUCUUUUGUUA	Cleavage	homologue to UniRef100_Q42671 Cluster: Glyceraldehyde-3-phosphate dehydrogenase, cytosolic; n=1; Craterostigma plantagineum|Rep: Glyceraldehyde-3-phosphate dehydrogenase, cytosolic - Craterostigma plantagineum, partial (23%)	1
miR156/miR157	10	EX274996	2.5	16.4	1	18	852	869	UGACAGAAGAGAGAGAGC	UAUUUCUCUCUUCUGUCA	Cleavage	similar to UniRef100_A7PCB1 Cluster: Chromosome chr2 scaffold_11, whole genome shotgun sequence; n=1; Vitis vinifera|Rep: Chromosome chr2 scaffold_11, whole genome shotgun sequence - Vitis vinifera (Grape), partial (8%)	1
miR156/miR157	10	EX266905	2.5	10419	1	19	259	277	UGACAGAAGAGAGAGAGCA	UCUUCUUUCUCUUCUGUUA	Cleavage	similar to UniRef100_A7Q7A0 Cluster: Chromosome chr18 scaffold_59, whole genome shotgun sequence; n=1; Vitis vinifera|Rep: Chromosome chr18 scaffold_59, whole genome shotgun sequence - Vitis vinifera (Grape), partial (62%)	1
miR156/miR157	10	TC1610	2.5	10419	1	19	218	236	UGACAGAAGAGAGAGAGCA	UCUUCUUUCUCUUCUGUUA	Cleavage	similar to UniRef100_A7Q7A0 Cluster: Chromosome chr18 scaffold_59, whole genome shotgun sequence; n=1; Vitis vinifera|Rep: Chromosome chr18 scaffold_59, whole genome shotgun sequence - Vitis vinifera (Grape), partial (71%)	1
miR156/miR157	10	EX273379	2.5	10419	1	19	247	265	UGACAGAAGAGAGAGAGCA	UCUUCUUUCUCUUCUGUUA	Cleavage	similar to UniRef100_A7Q7A0 Cluster: Chromosome chr18 scaffold_59, whole genome shotgun sequence; n=1; Vitis vinifera|Rep: Chromosome chr18 scaffold_59, whole genome shotgun sequence - Vitis vinifera (Grape), partial (71%)	1
miR156/miR157	10	EX268588	2.5	10086	1	20	581	600	UGACAGAAGAGAGAGAGCAC	GUGUUUUCUCUGUUCUGUUA	Translation	homologue to UniRef100_Q9SMU7 Cluster: Signal recognition particle 9 kDa protein; n=2; Arabidopsis thaliana|Rep: Signal recognition particle 9 kDa protein - Arabidopsis thaliana (Mouse-ear cress), partial (93%)	1
miR156/miR157	10	TC2643	2.5	10052	1	20	719	738	UGACAGAAGAGAGAGAGCAC	GUGUUUUCUCUGUUCUGUUA	Translation	homologue to UniRef100_Q9SMU7 Cluster: Signal recognition particle 9 kDa protein; n=2; Arabidopsis thaliana|Rep: Signal recognition particle 9 kDa protein - Arabidopsis thaliana (Mouse-ear cress), complete	1
miR156/miR157	10	TC6963	2.5	16066	1	19	538	556	UGACAGAAGAGAGAGAGCA	UGUUUUCUUUCUUUUGUUA	Cleavage	homologue to UniRef100_Q42671 Cluster: Glyceraldehyde-3-phosphate dehydrogenase, cytosolic; n=1; Craterostigma plantagineum|Rep: Glyceraldehyde-3-phosphate dehydrogenase, cytosolic - Craterostigma plantagineum, partial (23%)	1
miR156/miR157	10	EX274996	2.5	16.4	1	18	852	869	UGACAGAAGAGAGAGAGC	UAUUUCUCUCUUCUGUCA	Cleavage	similar to UniRef100_A7PCB1 Cluster: Chromosome chr2 scaffold_11, whole genome shotgun sequence; n=1; Vitis vinifera|Rep: Chromosome chr2 scaffold_11, whole genome shotgun sequence - Vitis vinifera (Grape), partial (8%)	1
miR156/miR157	10	EX266905	2.5	10419	1	19	259	277	UGACAGAAGAGAGAGAGCA	UCUUCUUUCUCUUCUGUUA	Cleavage	similar to UniRef100_A7Q7A0 Cluster: Chromosome chr18 scaffold_59, whole genome shotgun sequence; n=1; Vitis vinifera|Rep: Chromosome chr18 scaffold_59, whole genome shotgun sequence - Vitis vinifera (Grape), partial (62%)	1
miR156/miR157	10	TC1610	2.5	10419	1	19	218	236	UGACAGAAGAGAGAGAGCA	UCUUCUUUCUCUUCUGUUA	Cleavage	similar to UniRef100_A7Q7A0 Cluster: Chromosome chr18 scaffold_59, whole genome shotgun sequence; n=1; Vitis vinifera|Rep: Chromosome chr18 scaffold_59, whole genome shotgun sequence - Vitis vinifera (Grape), partial (71%)	1
miR156/miR157	10	EX273379	2.5	10419	1	19	247	265	UGACAGAAGAGAGAGAGCA	UCUUCUUUCUCUUCUGUUA	Cleavage	similar to UniRef100_A7Q7A0 Cluster: Chromosome chr18 scaffold_59, whole genome shotgun sequence; n=1; Vitis vinifera|Rep: Chromosome chr18 scaffold_59, whole genome shotgun sequence - Vitis vinifera (Grape), partial (71%)	1
miR156/miR157	10	EX268588	2.5	10086	1	20	581	600	UGACAGAAGAGAGAGAGCAC	GUGUUUUCUCUGUUCUGUUA	Translation	homologue to UniRef100_Q9SMU7 Cluster: Signal recognition particle 9 kDa protein; n=2; Arabidopsis thaliana|Rep: Signal recognition particle 9 kDa protein - Arabidopsis thaliana (Mouse-ear cress), partial (93%)	1
miR156/miR157	10	TC2643	2.5	10052	1	20	719	738	UGACAGAAGAGAGAGAGCAC	GUGUUUUCUCUGUUCUGUUA	Translation	homologue to UniRef100_Q9SMU7 Cluster: Signal recognition particle 9 kDa protein; n=2; Arabidopsis thaliana|Rep: Signal recognition particle 9 kDa protein - Arabidopsis thaliana (Mouse-ear cress), complete	1
miR156/miR157	10	TC6963	2.5	16066	1	19	538	556	UGACAGAAGAGAGAGAGCA	UGUUUUCUUUCUUUUGUUA	Cleavage	homologue to UniRef100_Q42671 Cluster: Glyceraldehyde-3-phosphate dehydrogenase, cytosolic; n=1; Craterostigma plantagineum|Rep: Glyceraldehyde-3-phosphate dehydrogenase, cytosolic - Craterostigma plantagineum, partial (23%)	1
miR156/miR157	10	EX274996	2.5	16.4	1	18	852	869	UGACAGAAGAGAGAGAGC	UAUUUCUCUCUUCUGUCA	Cleavage	similar to UniRef100_A7PCB1 Cluster: Chromosome chr2 scaffold_11, whole genome shotgun sequence; n=1; Vitis vinifera|Rep: Chromosome chr2 scaffold_11, whole genome shotgun sequence - Vitis vinifera (Grape), partial (8%)	1
miR156/miR157	10	EX266905	2.5	10419	1	19	259	277	UGACAGAAGAGAGAGAGCA	UCUUCUUUCUCUUCUGUUA	Cleavage	similar to UniRef100_A7Q7A0 Cluster: Chromosome chr18 scaffold_59, whole genome shotgun sequence; n=1; Vitis vinifera|Rep: Chromosome chr18 scaffold_59, whole genome shotgun sequence - Vitis vinifera (Grape), partial (62%)	1
miR156/miR157	10	TC1610	2.5	10419	1	19	218	236	UGACAGAAGAGAGAGAGCA	UCUUCUUUCUCUUCUGUUA	Cleavage	similar to UniRef100_A7Q7A0 Cluster: Chromosome chr18 scaffold_59, whole genome shotgun sequence; n=1; Vitis vinifera|Rep: Chromosome chr18 scaffold_59, whole genome shotgun sequence - Vitis vinifera (Grape), partial (71%)	1
miR156/miR157	10	EX273379	2.5	10419	1	19	247	265	UGACAGAAGAGAGAGAGCA	UCUUCUUUCUCUUCUGUUA	Cleavage	similar to UniRef100_A7Q7A0 Cluster: Chromosome chr18 scaffold_59, whole genome shotgun sequence; n=1; Vitis vinifera|Rep: Chromosome chr18 scaffold_59, whole genome shotgun sequence - Vitis vinifera (Grape), partial (71%)	1
miR156/miR157	10	EX268588	2.5	10086	1	20	581	600	UGACAGAAGAGAGAGAGCAC	GUGUUUUCUCUGUUCUGUUA	Translation	homologue to UniRef100_Q9SMU7 Cluster: Signal recognition particle 9 kDa protein; n=2; Arabidopsis thaliana|Rep: Signal recognition particle 9 kDa protein - Arabidopsis thaliana (Mouse-ear cress), partial (93%)	1
miR156/miR157	10	TC2643	2.5	10052	1	20	719	738	UGACAGAAGAGAGAGAGCAC	GUGUUUUCUCUGUUCUGUUA	Translation	homologue to UniRef100_Q9SMU7 Cluster: Signal recognition particle 9 kDa protein; n=2; Arabidopsis thaliana|Rep: Signal recognition particle 9 kDa protein - Arabidopsis thaliana (Mouse-ear cress), complete	1
miR156/miR157	10	TC6963	2.5	16066	1	19	538	556	UGACAGAAGAGAGAGAGCA	UGUUUUCUUUCUUUUGUUA	Cleavage	homologue to UniRef100_Q42671 Cluster: Glyceraldehyde-3-phosphate dehydrogenase, cytosolic; n=1; Craterostigma plantagineum|Rep: Glyceraldehyde-3-phosphate dehydrogenase, cytosolic - Craterostigma plantagineum, partial (23%)	1
miR156/miR157	10	EX274996	2.5	16.4	1	18	852	869	UGACAGAAGAGAGAGAGC	UAUUUCUCUCUUCUGUCA	Cleavage	similar to UniRef100_A7PCB1 Cluster: Chromosome chr2 scaffold_11, whole genome shotgun sequence; n=1; Vitis vinifera|Rep: Chromosome chr2 scaffold_11, whole genome shotgun sequence - Vitis vinifera (Grape), partial (8%)	1
miR156/miR157	10	EX266905	2.5	10419	1	19	259	277	UGACAGAAGAGAGAGAGCA	UCUUCUUUCUCUUCUGUUA	Cleavage	similar to UniRef100_A7Q7A0 Cluster: Chromosome chr18 scaffold_59, whole genome shotgun sequence; n=1; Vitis vinifera|Rep: Chromosome chr18 scaffold_59, whole genome shotgun sequence - Vitis vinifera (Grape), partial (62%)	1
miR156/miR157	10	TC1610	2.5	10419	1	19	218	236	UGACAGAAGAGAGAGAGCA	UCUUCUUUCUCUUCUGUUA	Cleavage	similar to UniRef100_A7Q7A0 Cluster: Chromosome chr18 scaffold_59, whole genome shotgun sequence; n=1; Vitis vinifera|Rep: Chromosome chr18 scaffold_59, whole genome shotgun sequence - Vitis vinifera (Grape), partial (71%)	1
miR156/miR157	10	EX273379	2.5	10419	1	19	247	265	UGACAGAAGAGAGAGAGCA	UCUUCUUUCUCUUCUGUUA	Cleavage	similar to UniRef100_A7Q7A0 Cluster: Chromosome chr18 scaffold_59, whole genome shotgun sequence; n=1; Vitis vinifera|Rep: Chromosome chr18 scaffold_59, whole genome shotgun sequence - Vitis vinifera (Grape), partial (71%)	1
miR156/miR157	10	EX268588	2.5	10086	1	20	581	600	UGACAGAAGAGAGAGAGCAC	GUGUUUUCUCUGUUCUGUUA	Translation	homologue to UniRef100_Q9SMU7 Cluster: Signal recognition particle 9 kDa protein; n=2; Arabidopsis thaliana|Rep: Signal recognition particle 9 kDa protein - Arabidopsis thaliana (Mouse-ear cress), partial (93%)	1
miR156/miR157	10	TC2643	2.5	10052	1	20	719	738	UGACAGAAGAGAGAGAGCAC	GUGUUUUCUCUGUUCUGUUA	Translation	homologue to UniRef100_Q9SMU7 Cluster: Signal recognition particle 9 kDa protein; n=2; Arabidopsis thaliana|Rep: Signal recognition particle 9 kDa protein - Arabidopsis thaliana (Mouse-ear cress), complete	1
miR156/miR157	10	TC6963	2.5	16066	1	19	538	556	UGACAGAAGAGAGAGAGCA	UGUUUUCUUUCUUUUGUUA	Cleavage	homologue to UniRef100_Q42671 Cluster: Glyceraldehyde-3-phosphate dehydrogenase, cytosolic; n=1; Craterostigma plantagineum|Rep: Glyceraldehyde-3-phosphate dehydrogenase, cytosolic - Craterostigma plantagineum, partial (23%)	1
miR156/miR157	10	EX274996	2.5	16.4	1	18	852	869	UGACAGAAGAGAGAGAGC	UAUUUCUCUCUUCUGUCA	Cleavage	similar to UniRef100_A7PCB1 Cluster: Chromosome chr2 scaffold_11, whole genome shotgun sequence; n=1; Vitis vinifera|Rep: Chromosome chr2 scaffold_11, whole genome shotgun sequence - Vitis vinifera (Grape), partial (8%)	1
miR156/miR157	10	EX266905	2.5	10419	1	19	259	277	UGACAGAAGAGAGAGAGCA	UCUUCUUUCUCUUCUGUUA	Cleavage	similar to UniRef100_A7Q7A0 Cluster: Chromosome chr18 scaffold_59, whole genome shotgun sequence; n=1; Vitis vinifera|Rep: Chromosome chr18 scaffold_59, whole genome shotgun sequence - Vitis vinifera (Grape), partial (62%)	1
miR156/miR157	10	TC1610	2.5	10419	1	19	218	236	UGACAGAAGAGAGAGAGCA	UCUUCUUUCUCUUCUGUUA	Cleavage	similar to UniRef100_A7Q7A0 Cluster: Chromosome chr18 scaffold_59, whole genome shotgun sequence; n=1; Vitis vinifera|Rep: Chromosome chr18 scaffold_59, whole genome shotgun sequence - Vitis vinifera (Grape), partial (71%)	1
miR156/miR157	10	EX273379	2.5	10419	1	19	247	265	UGACAGAAGAGAGAGAGCA	UCUUCUUUCUCUUCUGUUA	Cleavage	similar to UniRef100_A7Q7A0 Cluster: Chromosome chr18 scaffold_59, whole genome shotgun sequence; n=1; Vitis vinifera|Rep: Chromosome chr18 scaffold_59, whole genome shotgun sequence - Vitis vinifera (Grape), partial (71%)	1
miR156/miR157	10	EX268588	2.5	10086	1	20	581	600	UGACAGAAGAGAGAGAGCAC	GUGUUUUCUCUGUUCUGUUA	Translation	homologue to UniRef100_Q9SMU7 Cluster: Signal recognition particle 9 kDa protein; n=2; Arabidopsis thaliana|Rep: Signal recognition particle 9 kDa protein - Arabidopsis thaliana (Mouse-ear cress), partial (93%)	1
miR156/miR157	10	TC2643	2.5	10052	1	20	719	738	UGACAGAAGAGAGAGAGCAC	GUGUUUUCUCUGUUCUGUUA	Translation	homologue to UniRef100_Q9SMU7 Cluster: Signal recognition particle 9 kDa protein; n=2; Arabidopsis thaliana|Rep: Signal recognition particle 9 kDa protein - Arabidopsis thaliana (Mouse-ear cress), complete	1
miR156/miR157	10	TC6963	2.5	16066	1	19	538	556	UGACAGAAGAGAGAGAGCA	UGUUUUCUUUCUUUUGUUA	Cleavage	homologue to UniRef100_Q42671 Cluster: Glyceraldehyde-3-phosphate dehydrogenase, cytosolic; n=1; Craterostigma plantagineum|Rep: Glyceraldehyde-3-phosphate dehydrogenase, cytosolic - Craterostigma plantagineum, partial (23%)	1
miR156/miR157	10	EX274996	2.5	16.4	1	18	852	869	UGACAGAAGAGAGAGAGC	UAUUUCUCUCUUCUGUCA	Cleavage	similar to UniRef100_A7PCB1 Cluster: Chromosome chr2 scaffold_11, whole genome shotgun sequence; n=1; Vitis vinifera|Rep: Chromosome chr2 scaffold_11, whole genome shotgun sequence - Vitis vinifera (Grape), partial (8%)	1
miR156/miR157	10	EX266905	2.5	10419	1	19	259	277	UGACAGAAGAGAGAGAGCA	UCUUCUUUCUCUUCUGUUA	Cleavage	similar to UniRef100_A7Q7A0 Cluster: Chromosome chr18 scaffold_59, whole genome shotgun sequence; n=1; Vitis vinifera|Rep: Chromosome chr18 scaffold_59, whole genome shotgun sequence - Vitis vinifera (Grape), partial (62%)	1
miR156/miR157	10	TC1610	2.5	10419	1	19	218	236	UGACAGAAGAGAGAGAGCA	UCUUCUUUCUCUUCUGUUA	Cleavage	similar to UniRef100_A7Q7A0 Cluster: Chromosome chr18 scaffold_59, whole genome shotgun sequence; n=1; Vitis vinifera|Rep: Chromosome chr18 scaffold_59, whole genome shotgun sequence - Vitis vinifera (Grape), partial (71%)	1
miR156/miR157	10	EX273379	2.5	10419	1	19	247	265	UGACAGAAGAGAGAGAGCA	UCUUCUUUCUCUUCUGUUA	Cleavage	similar to UniRef100_A7Q7A0 Cluster: Chromosome chr18 scaffold_59, whole genome shotgun sequence; n=1; Vitis vinifera|Rep: Chromosome chr18 scaffold_59, whole genome shotgun sequence - Vitis vinifera (Grape), partial (71%)	1
miR156/miR157	10	EX268588	2.5	10086	1	20	581	600	UGACAGAAGAGAGAGAGCAC	GUGUUUUCUCUGUUCUGUUA	Translation	homologue to UniRef100_Q9SMU7 Cluster: Signal recognition particle 9 kDa protein; n=2; Arabidopsis thaliana|Rep: Signal recognition particle 9 kDa protein - Arabidopsis thaliana (Mouse-ear cress), partial (93%)	1
miR156/miR157	10	TC2643	2.5	10052	1	20	719	738	UGACAGAAGAGAGAGAGCAC	GUGUUUUCUCUGUUCUGUUA	Translation	homologue to UniRef100_Q9SMU7 Cluster: Signal recognition particle 9 kDa protein; n=2; Arabidopsis thaliana|Rep: Signal recognition particle 9 kDa protein - Arabidopsis thaliana (Mouse-ear cress), complete	1
miR156/miR157	10	TC6963	2.5	16066	1	19	538	556	UGACAGAAGAGAGAGAGCA	UGUUUUCUUUCUUUUGUUA	Cleavage	homologue to UniRef100_Q42671 Cluster: Glyceraldehyde-3-phosphate dehydrogenase, cytosolic; n=1; Craterostigma plantagineum|Rep: Glyceraldehyde-3-phosphate dehydrogenase, cytosolic - Craterostigma plantagineum, partial (23%)	1
miR156/miR157	10	EX274996	2.5	16.4	1	18	852	869	UGACAGAAGAGAGAGAGC	UAUUUCUCUCUUCUGUCA	Cleavage	similar to UniRef100_A7PCB1 Cluster: Chromosome chr2 scaffold_11, whole genome shotgun sequence; n=1; Vitis vinifera|Rep: Chromosome chr2 scaffold_11, whole genome shotgun sequence - Vitis vinifera (Grape), partial (8%)	1
miR156/miR157	10	EX266905	2.5	10419	1	19	259	277	UGACAGAAGAGAGAGAGCA	UCUUCUUUCUCUUCUGUUA	Cleavage	similar to UniRef100_A7Q7A0 Cluster: Chromosome chr18 scaffold_59, whole genome shotgun sequence; n=1; Vitis vinifera|Rep: Chromosome chr18 scaffold_59, whole genome shotgun sequence - Vitis vinifera (Grape), partial (62%)	1
miR156/miR157	10	TC1610	2.5	10419	1	19	218	236	UGACAGAAGAGAGAGAGCA	UCUUCUUUCUCUUCUGUUA	Cleavage	similar to UniRef100_A7Q7A0 Cluster: Chromosome chr18 scaffold_59, whole genome shotgun sequence; n=1; Vitis vinifera|Rep: Chromosome chr18 scaffold_59, whole genome shotgun sequence - Vitis vinifera (Grape), partial (71%)	1
miR156/miR157	10	EX273379	2.5	10419	1	19	247	265	UGACAGAAGAGAGAGAGCA	UCUUCUUUCUCUUCUGUUA	Cleavage	similar to UniRef100_A7Q7A0 Cluster: Chromosome chr18 scaffold_59, whole genome shotgun sequence; n=1; Vitis vinifera|Rep: Chromosome chr18 scaffold_59, whole genome shotgun sequence - Vitis vinifera (Grape), partial (71%)	1
miR156/miR157	10	EX268588	2.5	10086	1	20	581	600	UGACAGAAGAGAGAGAGCAC	GUGUUUUCUCUGUUCUGUUA	Translation	homologue to UniRef100_Q9SMU7 Cluster: Signal recognition particle 9 kDa protein; n=2; Arabidopsis thaliana|Rep: Signal recognition particle 9 kDa protein - Arabidopsis thaliana (Mouse-ear cress), partial (93%)	1
miR156/miR157	10	TC2643	2.5	10052	1	20	719	738	UGACAGAAGAGAGAGAGCAC	GUGUUUUCUCUGUUCUGUUA	Translation	homologue to UniRef100_Q9SMU7 Cluster: Signal recognition particle 9 kDa protein; n=2; Arabidopsis thaliana|Rep: Signal recognition particle 9 kDa protein - Arabidopsis thaliana (Mouse-ear cress), complete	1
miR156/miR157	10	TC6963	2.5	16066	1	19	538	556	UGACAGAAGAGAGAGAGCA	UGUUUUCUUUCUUUUGUUA	Cleavage	homologue to UniRef100_Q42671 Cluster: Glyceraldehyde-3-phosphate dehydrogenase, cytosolic; n=1; Craterostigma plantagineum|Rep: Glyceraldehyde-3-phosphate dehydrogenase, cytosolic - Craterostigma plantagineum, partial (23%)	1
miR156/miR157	10	EX274996	2.5	16.4	1	18	852	869	UGACAGAAGAGAGAGAGC	UAUUUCUCUCUUCUGUCA	Cleavage	similar to UniRef100_A7PCB1 Cluster: Chromosome chr2 scaffold_11, whole genome shotgun sequence; n=1; Vitis vinifera|Rep: Chromosome chr2 scaffold_11, whole genome shotgun sequence - Vitis vinifera (Grape), partial (8%)	1
miR156/miR157	10	EX266905	2.5	10419	1	19	259	277	UGACAGAAGAGAGAGAGCA	UCUUCUUUCUCUUCUGUUA	Cleavage	similar to UniRef100_A7Q7A0 Cluster: Chromosome chr18 scaffold_59, whole genome shotgun sequence; n=1; Vitis vinifera|Rep: Chromosome chr18 scaffold_59, whole genome shotgun sequence - Vitis vinifera (Grape), partial (62%)	1
miR156/miR157	10	TC1610	2.5	10419	1	19	218	236	UGACAGAAGAGAGAGAGCA	UCUUCUUUCUCUUCUGUUA	Cleavage	similar to UniRef100_A7Q7A0 Cluster: Chromosome chr18 scaffold_59, whole genome shotgun sequence; n=1; Vitis vinifera|Rep: Chromosome chr18 scaffold_59, whole genome shotgun sequence - Vitis vinifera (Grape), partial (71%)	1
miR156/miR157	10	EX273379	2.5	10419	1	19	247	265	UGACAGAAGAGAGAGAGCA	UCUUCUUUCUCUUCUGUUA	Cleavage	similar to UniRef100_A7Q7A0 Cluster: Chromosome chr18 scaffold_59, whole genome shotgun sequence; n=1; Vitis vinifera|Rep: Chromosome chr18 scaffold_59, whole genome shotgun sequence - Vitis vinifera (Grape), partial (71%)	1
miR156/miR157	10	EX268588	2.5	10086	1	20	581	600	UGACAGAAGAGAGAGAGCAC	GUGUUUUCUCUGUUCUGUUA	Translation	homologue to UniRef100_Q9SMU7 Cluster: Signal recognition particle 9 kDa protein; n=2; Arabidopsis thaliana|Rep: Signal recognition particle 9 kDa protein - Arabidopsis thaliana (Mouse-ear cress), partial (93%)	1
miR156/miR157	10	TC2643	2.5	10052	1	20	719	738	UGACAGAAGAGAGAGAGCAC	GUGUUUUCUCUGUUCUGUUA	Translation	homologue to UniRef100_Q9SMU7 Cluster: Signal recognition particle 9 kDa protein; n=2; Arabidopsis thaliana|Rep: Signal recognition particle 9 kDa protein - Arabidopsis thaliana (Mouse-ear cress), complete	1
miR156/miR157	10	TC6963	2.5	16066	1	19	538	556	UGACAGAAGAGAGAGAGCA	UGUUUUCUUUCUUUUGUUA	Cleavage	homologue to UniRef100_Q42671 Cluster: Glyceraldehyde-3-phosphate dehydrogenase, cytosolic; n=1; Craterostigma plantagineum|Rep: Glyceraldehyde-3-phosphate dehydrogenase, cytosolic - Craterostigma plantagineum, partial (23%)	1
miR156/miR157	10	EX274996	2.5	16.4	1	18	852	869	UGACAGAAGAGAGAGAGC	UAUUUCUCUCUUCUGUCA	Cleavage	similar to UniRef100_A7PCB1 Cluster: Chromosome chr2 scaffold_11, whole genome shotgun sequence; n=1; Vitis vinifera|Rep: Chromosome chr2 scaffold_11, whole genome shotgun sequence - Vitis vinifera (Grape), partial (8%)	1
miR156/miR157	10	EX266905	2.5	10419	1	19	259	277	UGACAGAAGAGAGAGAGCA	UCUUCUUUCUCUUCUGUUA	Cleavage	similar to UniRef100_A7Q7A0 Cluster: Chromosome chr18 scaffold_59, whole genome shotgun sequence; n=1; Vitis vinifera|Rep: Chromosome chr18 scaffold_59, whole genome shotgun sequence - Vitis vinifera (Grape), partial (62%)	1
miR156/miR157	10	TC1610	2.5	10419	1	19	218	236	UGACAGAAGAGAGAGAGCA	UCUUCUUUCUCUUCUGUUA	Cleavage	similar to UniRef100_A7Q7A0 Cluster: Chromosome chr18 scaffold_59, whole genome shotgun sequence; n=1; Vitis vinifera|Rep: Chromosome chr18 scaffold_59, whole genome shotgun sequence - Vitis vinifera (Grape), partial (71%)	1
miR156/miR157	10	EX273379	2.5	10419	1	19	247	265	UGACAGAAGAGAGAGAGCA	UCUUCUUUCUCUUCUGUUA	Cleavage	similar to UniRef100_A7Q7A0 Cluster: Chromosome chr18 scaffold_59, whole genome shotgun sequence; n=1; Vitis vinifera|Rep: Chromosome chr18 scaffold_59, whole genome shotgun sequence - Vitis vinifera (Grape), partial (71%)	1
miR156/miR157	10	TC6142	3.0	17067	1	19	648	666	UGACAGAAGAGAGAGAGCA	UGCUCUUUUUCUUCUUUUA	Cleavage	homologue to UniRef100_Q2UZT3 Cluster: Endo-1,4-beta-glucanase; n=1; Gossypium hirsutum|Rep: Endo-1,4-beta-glucanase - Gossypium hirsutum (Upland cotton) (Gossypium mexicanum), partial (31%)	1
miR156/miR157	10	TC6142	3.0	17067	1	19	648	666	UGACAGAAGAGAGAGAGCA	UGCUCUUUUUCUUCUUUUA	Cleavage	homologue to UniRef100_Q2UZT3 Cluster: Endo-1,4-beta-glucanase; n=1; Gossypium hirsutum|Rep: Endo-1,4-beta-glucanase - Gossypium hirsutum (Upland cotton) (Gossypium mexicanum), partial (31%)	1
miR156/miR157	10	TC6142	3.0	17067	1	19	648	666	UGACAGAAGAGAGAGAGCA	UGCUCUUUUUCUUCUUUUA	Cleavage	homologue to UniRef100_Q2UZT3 Cluster: Endo-1,4-beta-glucanase; n=1; Gossypium hirsutum|Rep: Endo-1,4-beta-glucanase - Gossypium hirsutum (Upland cotton) (Gossypium mexicanum), partial (31%)	1
miR156/miR157	10	TC6142	3.0	17067	1	19	648	666	UGACAGAAGAGAGAGAGCA	UGCUCUUUUUCUUCUUUUA	Cleavage	homologue to UniRef100_Q2UZT3 Cluster: Endo-1,4-beta-glucanase; n=1; Gossypium hirsutum|Rep: Endo-1,4-beta-glucanase - Gossypium hirsutum (Upland cotton) (Gossypium mexicanum), partial (31%)	1
miR156/miR157	10	TC6142	3.0	17067	1	19	648	666	UGACAGAAGAGAGAGAGCA	UGCUCUUUUUCUUCUUUUA	Cleavage	homologue to UniRef100_Q2UZT3 Cluster: Endo-1,4-beta-glucanase; n=1; Gossypium hirsutum|Rep: Endo-1,4-beta-glucanase - Gossypium hirsutum (Upland cotton) (Gossypium mexicanum), partial (31%)	1
miR156/miR157	10	TC6142	3.0	17067	1	19	648	666	UGACAGAAGAGAGAGAGCA	UGCUCUUUUUCUUCUUUUA	Cleavage	homologue to UniRef100_Q2UZT3 Cluster: Endo-1,4-beta-glucanase; n=1; Gossypium hirsutum|Rep: Endo-1,4-beta-glucanase - Gossypium hirsutum (Upland cotton) (Gossypium mexicanum), partial (31%)	1
miR156/miR157	10	TC6142	3.0	17067	1	19	648	666	UGACAGAAGAGAGAGAGCA	UGCUCUUUUUCUUCUUUUA	Cleavage	homologue to UniRef100_Q2UZT3 Cluster: Endo-1,4-beta-glucanase; n=1; Gossypium hirsutum|Rep: Endo-1,4-beta-glucanase - Gossypium hirsutum (Upland cotton) (Gossypium mexicanum), partial (31%)	1
miR156/miR157	10	TC6142	3.0	17067	1	19	648	666	UGACAGAAGAGAGAGAGCA	UGCUCUUUUUCUUCUUUUA	Cleavage	homologue to UniRef100_Q2UZT3 Cluster: Endo-1,4-beta-glucanase; n=1; Gossypium hirsutum|Rep: Endo-1,4-beta-glucanase - Gossypium hirsutum (Upland cotton) (Gossypium mexicanum), partial (31%)	1
miR156/miR157	10	TC6142	3.0	17067	1	19	648	666	UGACAGAAGAGAGAGAGCA	UGCUCUUUUUCUUCUUUUA	Cleavage	homologue to UniRef100_Q2UZT3 Cluster: Endo-1,4-beta-glucanase; n=1; Gossypium hirsutum|Rep: Endo-1,4-beta-glucanase - Gossypium hirsutum (Upland cotton) (Gossypium mexicanum), partial (31%)	1
miR156/miR157	10	TC6142	3.0	17067	1	19	648	666	UGACAGAAGAGAGAGAGCA	UGCUCUUUUUCUUCUUUUA	Cleavage	homologue to UniRef100_Q2UZT3 Cluster: Endo-1,4-beta-glucanase; n=1; Gossypium hirsutum|Rep: Endo-1,4-beta-glucanase - Gossypium hirsutum (Upland cotton) (Gossypium mexicanum), partial (31%)	1
miR156/miR157	10	TC6142	3.0	17067	1	19	648	666	UGACAGAAGAGAGAGAGCA	UGCUCUUUUUCUUCUUUUA	Cleavage	homologue to UniRef100_Q2UZT3 Cluster: Endo-1,4-beta-glucanase; n=1; Gossypium hirsutum|Rep: Endo-1,4-beta-glucanase - Gossypium hirsutum (Upland cotton) (Gossypium mexicanum), partial (31%)	1
miR156/miR157	10	TC6142	3.0	17067	1	19	648	666	UGACAGAAGAGAGAGAGCA	UGCUCUUUUUCUUCUUUUA	Cleavage	homologue to UniRef100_Q2UZT3 Cluster: Endo-1,4-beta-glucanase; n=1; Gossypium hirsutum|Rep: Endo-1,4-beta-glucanase - Gossypium hirsutum (Upland cotton) (Gossypium mexicanum), partial (31%)	1
miR156/miR157	10	TC6142	3.0	17067	1	19	648	666	UGACAGAAGAGAGAGAGCA	UGCUCUUUUUCUUCUUUUA	Cleavage	homologue to UniRef100_Q2UZT3 Cluster: Endo-1,4-beta-glucanase; n=1; Gossypium hirsutum|Rep: Endo-1,4-beta-glucanase - Gossypium hirsutum (Upland cotton) (Gossypium mexicanum), partial (31%)	1
miR156/miR157	10	TC6142	3.0	17067	1	19	648	666	UGACAGAAGAGAGAGAGCA	UGCUCUUUUUCUUCUUUUA	Cleavage	homologue to UniRef100_Q2UZT3 Cluster: Endo-1,4-beta-glucanase; n=1; Gossypium hirsutum|Rep: Endo-1,4-beta-glucanase - Gossypium hirsutum (Upland cotton) (Gossypium mexicanum), partial (31%)	1
miR156/miR157	10	TC6142	3.0	17067	1	19	648	666	UGACAGAAGAGAGAGAGCA	UGCUCUUUUUCUUCUUUUA	Cleavage	homologue to UniRef100_Q2UZT3 Cluster: Endo-1,4-beta-glucanase; n=1; Gossypium hirsutum|Rep: Endo-1,4-beta-glucanase - Gossypium hirsutum (Upland cotton) (Gossypium mexicanum), partial (31%)	1
miR156/miR157	11	EX299427	1.0	17963	1	20	588	607	UGACAGAAGAGAGUGAGCAC	GUGCUCUCUCUCUUCUGUCA	Cleavage	similar to UniRef100_A7P2C9 Cluster: Chromosome chr1 scaffold_5, whole genome shotgun sequence; n=1; Vitis vinifera|Rep: Chromosome chr1 scaffold_5, whole genome shotgun sequence - Vitis vinifera (Grape), partial (40%)	1
miR156/miR157	11	TC7971	1.0	14934	1	20	744	763	UGACAGAAGAGAGUGAGCAC	GUGCUCUCUCUCUUCUGUCA	Cleavage	similar to UniRef100_A7QP50 Cluster: Chromosome chr1 scaffold_136, whole genome shotgun sequence; n=1; Vitis vinifera|Rep: Chromosome chr1 scaffold_136, whole genome shotgun sequence - Vitis vinifera (Grape), partial (13%)	1
miR156/miR157	11	EX266452	1.0	13989	1	20	254	273	UGACAGAAGAGAGUGAGCAC	GUGCUCUCUCUCUUCUGUCA	Cleavage	homologue to UniRef100_UPI00015DDC4E Cluster: glutathione S-transferase N-terminal domain protein; n=1; Acaryochloris marina MBIC11017|Rep: glutathione S-transferase N-terminal domain protein - Acaryochloris marina MBIC11017, partial (5%)	1
miR156/miR157	11	EX274150	1.0	21951	1	20	200	219	UGACAGAAGAGAGUGAGCAC	GUGCUCUCUCUCUUCUGUCA	Cleavage	similar to UniRef100_Q94JW8 Cluster: Squamosa promoter-binding-like protein 6; n=1; Arabidopsis thaliana|Rep: Squamosa promoter-binding-like protein 6 - Arabidopsis thaliana (Mouse-ear cress), partial (4%)	1
miR156/miR157	11	TC3201	1.0	21951	1	20	390	409	UGACAGAAGAGAGUGAGCAC	GUGCUCUCUCUCUUCUGUCA	Cleavage	similar to UniRef100_Q94JW8 Cluster: Squamosa promoter-binding-like protein 6; n=1; Arabidopsis thaliana|Rep: Squamosa promoter-binding-like protein 6 - Arabidopsis thaliana (Mouse-ear cress), partial (8%)	1
miR156/miR157	11	TC8064	1.0	21951	1	20	951	970	UGACAGAAGAGAGUGAGCAC	GUGCUCUCUCUCUUCUGUCA	Cleavage	similar to UniRef100_A7P2C9 Cluster: Chromosome chr1 scaffold_5, whole genome shotgun sequence; n=1; Vitis vinifera|Rep: Chromosome chr1 scaffold_5, whole genome shotgun sequence - Vitis vinifera (Grape), partial (48%)	1
miR156/miR157	11	EX299427	1.0	17963	1	20	588	607	UGACAGAAGAGAGUGAGCAC	GUGCUCUCUCUCUUCUGUCA	Cleavage	similar to UniRef100_A7P2C9 Cluster: Chromosome chr1 scaffold_5, whole genome shotgun sequence; n=1; Vitis vinifera|Rep: Chromosome chr1 scaffold_5, whole genome shotgun sequence - Vitis vinifera (Grape), partial (40%)	1
miR156/miR157	11	TC7971	1.0	14934	1	20	744	763	UGACAGAAGAGAGUGAGCAC	GUGCUCUCUCUCUUCUGUCA	Cleavage	similar to UniRef100_A7QP50 Cluster: Chromosome chr1 scaffold_136, whole genome shotgun sequence; n=1; Vitis vinifera|Rep: Chromosome chr1 scaffold_136, whole genome shotgun sequence - Vitis vinifera (Grape), partial (13%)	1
miR156/miR157	11	EX266452	1.0	13989	1	20	254	273	UGACAGAAGAGAGUGAGCAC	GUGCUCUCUCUCUUCUGUCA	Cleavage	homologue to UniRef100_UPI00015DDC4E Cluster: glutathione S-transferase N-terminal domain protein; n=1; Acaryochloris marina MBIC11017|Rep: glutathione S-transferase N-terminal domain protein - Acaryochloris marina MBIC11017, partial (5%)	1
miR156/miR157	11	EX274150	1.0	21951	1	20	200	219	UGACAGAAGAGAGUGAGCAC	GUGCUCUCUCUCUUCUGUCA	Cleavage	similar to UniRef100_Q94JW8 Cluster: Squamosa promoter-binding-like protein 6; n=1; Arabidopsis thaliana|Rep: Squamosa promoter-binding-like protein 6 - Arabidopsis thaliana (Mouse-ear cress), partial (4%)	1
miR156/miR157	11	TC3201	1.0	21951	1	20	390	409	UGACAGAAGAGAGUGAGCAC	GUGCUCUCUCUCUUCUGUCA	Cleavage	similar to UniRef100_Q94JW8 Cluster: Squamosa promoter-binding-like protein 6; n=1; Arabidopsis thaliana|Rep: Squamosa promoter-binding-like protein 6 - Arabidopsis thaliana (Mouse-ear cress), partial (8%)	1
miR156/miR157	11	TC8064	1.0	21951	1	20	951	970	UGACAGAAGAGAGUGAGCAC	GUGCUCUCUCUCUUCUGUCA	Cleavage	similar to UniRef100_A7P2C9 Cluster: Chromosome chr1 scaffold_5, whole genome shotgun sequence; n=1; Vitis vinifera|Rep: Chromosome chr1 scaffold_5, whole genome shotgun sequence - Vitis vinifera (Grape), partial (48%)	1
miR156/miR157	11	EX299427	1.0	17963	1	20	588	607	UGACAGAAGAGAGUGAGCAC	GUGCUCUCUCUCUUCUGUCA	Cleavage	similar to UniRef100_A7P2C9 Cluster: Chromosome chr1 scaffold_5, whole genome shotgun sequence; n=1; Vitis vinifera|Rep: Chromosome chr1 scaffold_5, whole genome shotgun sequence - Vitis vinifera (Grape), partial (40%)	1
miR156/miR157	11	TC7971	1.0	14934	1	20	744	763	UGACAGAAGAGAGUGAGCAC	GUGCUCUCUCUCUUCUGUCA	Cleavage	similar to UniRef100_A7QP50 Cluster: Chromosome chr1 scaffold_136, whole genome shotgun sequence; n=1; Vitis vinifera|Rep: Chromosome chr1 scaffold_136, whole genome shotgun sequence - Vitis vinifera (Grape), partial (13%)	1
miR156/miR157	11	EX266452	1.0	13989	1	20	254	273	UGACAGAAGAGAGUGAGCAC	GUGCUCUCUCUCUUCUGUCA	Cleavage	homologue to UniRef100_UPI00015DDC4E Cluster: glutathione S-transferase N-terminal domain protein; n=1; Acaryochloris marina MBIC11017|Rep: glutathione S-transferase N-terminal domain protein - Acaryochloris marina MBIC11017, partial (5%)	1
miR156/miR157	11	EX274150	1.0	21951	1	20	200	219	UGACAGAAGAGAGUGAGCAC	GUGCUCUCUCUCUUCUGUCA	Cleavage	similar to UniRef100_Q94JW8 Cluster: Squamosa promoter-binding-like protein 6; n=1; Arabidopsis thaliana|Rep: Squamosa promoter-binding-like protein 6 - Arabidopsis thaliana (Mouse-ear cress), partial (4%)	1
miR156/miR157	11	TC3201	1.0	21951	1	20	390	409	UGACAGAAGAGAGUGAGCAC	GUGCUCUCUCUCUUCUGUCA	Cleavage	similar to UniRef100_Q94JW8 Cluster: Squamosa promoter-binding-like protein 6; n=1; Arabidopsis thaliana|Rep: Squamosa promoter-binding-like protein 6 - Arabidopsis thaliana (Mouse-ear cress), partial (8%)	1
miR156/miR157	11	TC8064	1.0	21951	1	20	951	970	UGACAGAAGAGAGUGAGCAC	GUGCUCUCUCUCUUCUGUCA	Cleavage	similar to UniRef100_A7P2C9 Cluster: Chromosome chr1 scaffold_5, whole genome shotgun sequence; n=1; Vitis vinifera|Rep: Chromosome chr1 scaffold_5, whole genome shotgun sequence - Vitis vinifera (Grape), partial (48%)	1
miR156/miR157	11	EX299427	1.0	17963	1	20	588	607	UGACAGAAGAGAGUGAGCAC	GUGCUCUCUCUCUUCUGUCA	Cleavage	similar to UniRef100_A7P2C9 Cluster: Chromosome chr1 scaffold_5, whole genome shotgun sequence; n=1; Vitis vinifera|Rep: Chromosome chr1 scaffold_5, whole genome shotgun sequence - Vitis vinifera (Grape), partial (40%)	1
miR156/miR157	11	TC7971	1.0	14934	1	20	744	763	UGACAGAAGAGAGUGAGCAC	GUGCUCUCUCUCUUCUGUCA	Cleavage	similar to UniRef100_A7QP50 Cluster: Chromosome chr1 scaffold_136, whole genome shotgun sequence; n=1; Vitis vinifera|Rep: Chromosome chr1 scaffold_136, whole genome shotgun sequence - Vitis vinifera (Grape), partial (13%)	1
miR156/miR157	11	EX266452	1.0	13989	1	20	254	273	UGACAGAAGAGAGUGAGCAC	GUGCUCUCUCUCUUCUGUCA	Cleavage	homologue to UniRef100_UPI00015DDC4E Cluster: glutathione S-transferase N-terminal domain protein; n=1; Acaryochloris marina MBIC11017|Rep: glutathione S-transferase N-terminal domain protein - Acaryochloris marina MBIC11017, partial (5%)	1
miR156/miR157	11	EX274150	1.0	21951	1	20	200	219	UGACAGAAGAGAGUGAGCAC	GUGCUCUCUCUCUUCUGUCA	Cleavage	similar to UniRef100_Q94JW8 Cluster: Squamosa promoter-binding-like protein 6; n=1; Arabidopsis thaliana|Rep: Squamosa promoter-binding-like protein 6 - Arabidopsis thaliana (Mouse-ear cress), partial (4%)	1
miR156/miR157	11	TC3201	1.0	21951	1	20	390	409	UGACAGAAGAGAGUGAGCAC	GUGCUCUCUCUCUUCUGUCA	Cleavage	similar to UniRef100_Q94JW8 Cluster: Squamosa promoter-binding-like protein 6; n=1; Arabidopsis thaliana|Rep: Squamosa promoter-binding-like protein 6 - Arabidopsis thaliana (Mouse-ear cress), partial (8%)	1
miR156/miR157	11	TC8064	1.0	21951	1	20	951	970	UGACAGAAGAGAGUGAGCAC	GUGCUCUCUCUCUUCUGUCA	Cleavage	similar to UniRef100_A7P2C9 Cluster: Chromosome chr1 scaffold_5, whole genome shotgun sequence; n=1; Vitis vinifera|Rep: Chromosome chr1 scaffold_5, whole genome shotgun sequence - Vitis vinifera (Grape), partial (48%)	1
miR156/miR157	11	EX299427	1.0	17963	1	20	588	607	UGACAGAAGAGAGUGAGCAC	GUGCUCUCUCUCUUCUGUCA	Cleavage	similar to UniRef100_A7P2C9 Cluster: Chromosome chr1 scaffold_5, whole genome shotgun sequence; n=1; Vitis vinifera|Rep: Chromosome chr1 scaffold_5, whole genome shotgun sequence - Vitis vinifera (Grape), partial (40%)	1
miR156/miR157	11	TC7971	1.0	14934	1	20	744	763	UGACAGAAGAGAGUGAGCAC	GUGCUCUCUCUCUUCUGUCA	Cleavage	similar to UniRef100_A7QP50 Cluster: Chromosome chr1 scaffold_136, whole genome shotgun sequence; n=1; Vitis vinifera|Rep: Chromosome chr1 scaffold_136, whole genome shotgun sequence - Vitis vinifera (Grape), partial (13%)	1
miR156/miR157	11	EX266452	1.0	13989	1	20	254	273	UGACAGAAGAGAGUGAGCAC	GUGCUCUCUCUCUUCUGUCA	Cleavage	homologue to UniRef100_UPI00015DDC4E Cluster: glutathione S-transferase N-terminal domain protein; n=1; Acaryochloris marina MBIC11017|Rep: glutathione S-transferase N-terminal domain protein - Acaryochloris marina MBIC11017, partial (5%)	1
miR156/miR157	11	EX274150	1.0	21951	1	20	200	219	UGACAGAAGAGAGUGAGCAC	GUGCUCUCUCUCUUCUGUCA	Cleavage	similar to UniRef100_Q94JW8 Cluster: Squamosa promoter-binding-like protein 6; n=1; Arabidopsis thaliana|Rep: Squamosa promoter-binding-like protein 6 - Arabidopsis thaliana (Mouse-ear cress), partial (4%)	1
miR156/miR157	11	TC3201	1.0	21951	1	20	390	409	UGACAGAAGAGAGUGAGCAC	GUGCUCUCUCUCUUCUGUCA	Cleavage	similar to UniRef100_Q94JW8 Cluster: Squamosa promoter-binding-like protein 6; n=1; Arabidopsis thaliana|Rep: Squamosa promoter-binding-like protein 6 - Arabidopsis thaliana (Mouse-ear cress), partial (8%)	1
miR156/miR157	11	TC8064	1.0	21951	1	20	951	970	UGACAGAAGAGAGUGAGCAC	GUGCUCUCUCUCUUCUGUCA	Cleavage	similar to UniRef100_A7P2C9 Cluster: Chromosome chr1 scaffold_5, whole genome shotgun sequence; n=1; Vitis vinifera|Rep: Chromosome chr1 scaffold_5, whole genome shotgun sequence - Vitis vinifera (Grape), partial (48%)	1
miR156/miR157	11	EX299427	1.0	17963	1	20	588	607	UGACAGAAGAGAGUGAGCAC	GUGCUCUCUCUCUUCUGUCA	Cleavage	similar to UniRef100_A7P2C9 Cluster: Chromosome chr1 scaffold_5, whole genome shotgun sequence; n=1; Vitis vinifera|Rep: Chromosome chr1 scaffold_5, whole genome shotgun sequence - Vitis vinifera (Grape), partial (40%)	1
miR156/miR157	11	TC7971	1.0	14934	1	20	744	763	UGACAGAAGAGAGUGAGCAC	GUGCUCUCUCUCUUCUGUCA	Cleavage	similar to UniRef100_A7QP50 Cluster: Chromosome chr1 scaffold_136, whole genome shotgun sequence; n=1; Vitis vinifera|Rep: Chromosome chr1 scaffold_136, whole genome shotgun sequence - Vitis vinifera (Grape), partial (13%)	1
miR156/miR157	11	EX266452	1.0	13989	1	20	254	273	UGACAGAAGAGAGUGAGCAC	GUGCUCUCUCUCUUCUGUCA	Cleavage	homologue to UniRef100_UPI00015DDC4E Cluster: glutathione S-transferase N-terminal domain protein; n=1; Acaryochloris marina MBIC11017|Rep: glutathione S-transferase N-terminal domain protein - Acaryochloris marina MBIC11017, partial (5%)	1
miR156/miR157	11	EX274150	1.0	21951	1	20	200	219	UGACAGAAGAGAGUGAGCAC	GUGCUCUCUCUCUUCUGUCA	Cleavage	similar to UniRef100_Q94JW8 Cluster: Squamosa promoter-binding-like protein 6; n=1; Arabidopsis thaliana|Rep: Squamosa promoter-binding-like protein 6 - Arabidopsis thaliana (Mouse-ear cress), partial (4%)	1
miR156/miR157	11	TC3201	1.0	21951	1	20	390	409	UGACAGAAGAGAGUGAGCAC	GUGCUCUCUCUCUUCUGUCA	Cleavage	similar to UniRef100_Q94JW8 Cluster: Squamosa promoter-binding-like protein 6; n=1; Arabidopsis thaliana|Rep: Squamosa promoter-binding-like protein 6 - Arabidopsis thaliana (Mouse-ear cress), partial (8%)	1
miR156/miR157	11	TC8064	1.0	21951	1	20	951	970	UGACAGAAGAGAGUGAGCAC	GUGCUCUCUCUCUUCUGUCA	Cleavage	similar to UniRef100_A7P2C9 Cluster: Chromosome chr1 scaffold_5, whole genome shotgun sequence; n=1; Vitis vinifera|Rep: Chromosome chr1 scaffold_5, whole genome shotgun sequence - Vitis vinifera (Grape), partial (48%)	1
miR156/miR157	11	EX299427	1.0	17963	1	20	588	607	UGACAGAAGAGAGUGAGCAC	GUGCUCUCUCUCUUCUGUCA	Cleavage	similar to UniRef100_A7P2C9 Cluster: Chromosome chr1 scaffold_5, whole genome shotgun sequence; n=1; Vitis vinifera|Rep: Chromosome chr1 scaffold_5, whole genome shotgun sequence - Vitis vinifera (Grape), partial (40%)	1
miR156/miR157	11	TC7971	1.0	14934	1	20	744	763	UGACAGAAGAGAGUGAGCAC	GUGCUCUCUCUCUUCUGUCA	Cleavage	similar to UniRef100_A7QP50 Cluster: Chromosome chr1 scaffold_136, whole genome shotgun sequence; n=1; Vitis vinifera|Rep: Chromosome chr1 scaffold_136, whole genome shotgun sequence - Vitis vinifera (Grape), partial (13%)	1
miR156/miR157	11	EX266452	1.0	13989	1	20	254	273	UGACAGAAGAGAGUGAGCAC	GUGCUCUCUCUCUUCUGUCA	Cleavage	homologue to UniRef100_UPI00015DDC4E Cluster: glutathione S-transferase N-terminal domain protein; n=1; Acaryochloris marina MBIC11017|Rep: glutathione S-transferase N-terminal domain protein - Acaryochloris marina MBIC11017, partial (5%)	1
miR156/miR157	11	EX274150	1.0	21951	1	20	200	219	UGACAGAAGAGAGUGAGCAC	GUGCUCUCUCUCUUCUGUCA	Cleavage	similar to UniRef100_Q94JW8 Cluster: Squamosa promoter-binding-like protein 6; n=1; Arabidopsis thaliana|Rep: Squamosa promoter-binding-like protein 6 - Arabidopsis thaliana (Mouse-ear cress), partial (4%)	1
miR156/miR157	11	TC3201	1.0	21951	1	20	390	409	UGACAGAAGAGAGUGAGCAC	GUGCUCUCUCUCUUCUGUCA	Cleavage	similar to UniRef100_Q94JW8 Cluster: Squamosa promoter-binding-like protein 6; n=1; Arabidopsis thaliana|Rep: Squamosa promoter-binding-like protein 6 - Arabidopsis thaliana (Mouse-ear cress), partial (8%)	1
miR156/miR157	11	TC8064	1.0	21951	1	20	951	970	UGACAGAAGAGAGUGAGCAC	GUGCUCUCUCUCUUCUGUCA	Cleavage	similar to UniRef100_A7P2C9 Cluster: Chromosome chr1 scaffold_5, whole genome shotgun sequence; n=1; Vitis vinifera|Rep: Chromosome chr1 scaffold_5, whole genome shotgun sequence - Vitis vinifera (Grape), partial (48%)	1
miR156/miR157	11	EX299427	1.0	17963	1	20	588	607	UGACAGAAGAGAGUGAGCAC	GUGCUCUCUCUCUUCUGUCA	Cleavage	similar to UniRef100_A7P2C9 Cluster: Chromosome chr1 scaffold_5, whole genome shotgun sequence; n=1; Vitis vinifera|Rep: Chromosome chr1 scaffold_5, whole genome shotgun sequence - Vitis vinifera (Grape), partial (40%)	1
miR156/miR157	11	TC7971	1.0	14934	1	20	744	763	UGACAGAAGAGAGUGAGCAC	GUGCUCUCUCUCUUCUGUCA	Cleavage	similar to UniRef100_A7QP50 Cluster: Chromosome chr1 scaffold_136, whole genome shotgun sequence; n=1; Vitis vinifera|Rep: Chromosome chr1 scaffold_136, whole genome shotgun sequence - Vitis vinifera (Grape), partial (13%)	1
miR156/miR157	11	EX266452	1.0	13989	1	20	254	273	UGACAGAAGAGAGUGAGCAC	GUGCUCUCUCUCUUCUGUCA	Cleavage	homologue to UniRef100_UPI00015DDC4E Cluster: glutathione S-transferase N-terminal domain protein; n=1; Acaryochloris marina MBIC11017|Rep: glutathione S-transferase N-terminal domain protein - Acaryochloris marina MBIC11017, partial (5%)	1
miR156/miR157	11	EX274150	1.0	21951	1	20	200	219	UGACAGAAGAGAGUGAGCAC	GUGCUCUCUCUCUUCUGUCA	Cleavage	similar to UniRef100_Q94JW8 Cluster: Squamosa promoter-binding-like protein 6; n=1; Arabidopsis thaliana|Rep: Squamosa promoter-binding-like protein 6 - Arabidopsis thaliana (Mouse-ear cress), partial (4%)	1
miR156/miR157	11	TC3201	1.0	21951	1	20	390	409	UGACAGAAGAGAGUGAGCAC	GUGCUCUCUCUCUUCUGUCA	Cleavage	similar to UniRef100_Q94JW8 Cluster: Squamosa promoter-binding-like protein 6; n=1; Arabidopsis thaliana|Rep: Squamosa promoter-binding-like protein 6 - Arabidopsis thaliana (Mouse-ear cress), partial (8%)	1
miR156/miR157	11	TC8064	1.0	21951	1	20	951	970	UGACAGAAGAGAGUGAGCAC	GUGCUCUCUCUCUUCUGUCA	Cleavage	similar to UniRef100_A7P2C9 Cluster: Chromosome chr1 scaffold_5, whole genome shotgun sequence; n=1; Vitis vinifera|Rep: Chromosome chr1 scaffold_5, whole genome shotgun sequence - Vitis vinifera (Grape), partial (48%)	1
miR156/miR157	11	EX299427	1.0	17963	1	20	588	607	UGACAGAAGAGAGUGAGCAC	GUGCUCUCUCUCUUCUGUCA	Cleavage	similar to UniRef100_A7P2C9 Cluster: Chromosome chr1 scaffold_5, whole genome shotgun sequence; n=1; Vitis vinifera|Rep: Chromosome chr1 scaffold_5, whole genome shotgun sequence - Vitis vinifera (Grape), partial (40%)	1
miR156/miR157	11	TC7971	1.0	14934	1	20	744	763	UGACAGAAGAGAGUGAGCAC	GUGCUCUCUCUCUUCUGUCA	Cleavage	similar to UniRef100_A7QP50 Cluster: Chromosome chr1 scaffold_136, whole genome shotgun sequence; n=1; Vitis vinifera|Rep: Chromosome chr1 scaffold_136, whole genome shotgun sequence - Vitis vinifera (Grape), partial (13%)	1
miR156/miR157	11	EX266452	1.0	13989	1	20	254	273	UGACAGAAGAGAGUGAGCAC	GUGCUCUCUCUCUUCUGUCA	Cleavage	homologue to UniRef100_UPI00015DDC4E Cluster: glutathione S-transferase N-terminal domain protein; n=1; Acaryochloris marina MBIC11017|Rep: glutathione S-transferase N-terminal domain protein - Acaryochloris marina MBIC11017, partial (5%)	1
miR156/miR157	11	EX274150	1.0	21951	1	20	200	219	UGACAGAAGAGAGUGAGCAC	GUGCUCUCUCUCUUCUGUCA	Cleavage	similar to UniRef100_Q94JW8 Cluster: Squamosa promoter-binding-like protein 6; n=1; Arabidopsis thaliana|Rep: Squamosa promoter-binding-like protein 6 - Arabidopsis thaliana (Mouse-ear cress), partial (4%)	1
miR156/miR157	11	TC3201	1.0	21951	1	20	390	409	UGACAGAAGAGAGUGAGCAC	GUGCUCUCUCUCUUCUGUCA	Cleavage	similar to UniRef100_Q94JW8 Cluster: Squamosa promoter-binding-like protein 6; n=1; Arabidopsis thaliana|Rep: Squamosa promoter-binding-like protein 6 - Arabidopsis thaliana (Mouse-ear cress), partial (8%)	1
miR156/miR157	11	TC8064	1.0	21951	1	20	951	970	UGACAGAAGAGAGUGAGCAC	GUGCUCUCUCUCUUCUGUCA	Cleavage	similar to UniRef100_A7P2C9 Cluster: Chromosome chr1 scaffold_5, whole genome shotgun sequence; n=1; Vitis vinifera|Rep: Chromosome chr1 scaffold_5, whole genome shotgun sequence - Vitis vinifera (Grape), partial (48%)	1
miR156/miR157	11	EX299427	1.0	17963	1	20	588	607	UGACAGAAGAGAGUGAGCAC	GUGCUCUCUCUCUUCUGUCA	Cleavage	similar to UniRef100_A7P2C9 Cluster: Chromosome chr1 scaffold_5, whole genome shotgun sequence; n=1; Vitis vinifera|Rep: Chromosome chr1 scaffold_5, whole genome shotgun sequence - Vitis vinifera (Grape), partial (40%)	1
miR156/miR157	11	TC7971	1.0	14934	1	20	744	763	UGACAGAAGAGAGUGAGCAC	GUGCUCUCUCUCUUCUGUCA	Cleavage	similar to UniRef100_A7QP50 Cluster: Chromosome chr1 scaffold_136, whole genome shotgun sequence; n=1; Vitis vinifera|Rep: Chromosome chr1 scaffold_136, whole genome shotgun sequence - Vitis vinifera (Grape), partial (13%)	1
miR156/miR157	11	EX266452	1.0	13989	1	20	254	273	UGACAGAAGAGAGUGAGCAC	GUGCUCUCUCUCUUCUGUCA	Cleavage	homologue to UniRef100_UPI00015DDC4E Cluster: glutathione S-transferase N-terminal domain protein; n=1; Acaryochloris marina MBIC11017|Rep: glutathione S-transferase N-terminal domain protein - Acaryochloris marina MBIC11017, partial (5%)	1
miR156/miR157	11	EX274150	1.0	21951	1	20	200	219	UGACAGAAGAGAGUGAGCAC	GUGCUCUCUCUCUUCUGUCA	Cleavage	similar to UniRef100_Q94JW8 Cluster: Squamosa promoter-binding-like protein 6; n=1; Arabidopsis thaliana|Rep: Squamosa promoter-binding-like protein 6 - Arabidopsis thaliana (Mouse-ear cress), partial (4%)	1
miR156/miR157	11	TC3201	1.0	21951	1	20	390	409	UGACAGAAGAGAGUGAGCAC	GUGCUCUCUCUCUUCUGUCA	Cleavage	similar to UniRef100_Q94JW8 Cluster: Squamosa promoter-binding-like protein 6; n=1; Arabidopsis thaliana|Rep: Squamosa promoter-binding-like protein 6 - Arabidopsis thaliana (Mouse-ear cress), partial (8%)	1
miR156/miR157	11	TC8064	1.0	21951	1	20	951	970	UGACAGAAGAGAGUGAGCAC	GUGCUCUCUCUCUUCUGUCA	Cleavage	similar to UniRef100_A7P2C9 Cluster: Chromosome chr1 scaffold_5, whole genome shotgun sequence; n=1; Vitis vinifera|Rep: Chromosome chr1 scaffold_5, whole genome shotgun sequence - Vitis vinifera (Grape), partial (48%)	1
miR156/miR157	11	EX299427	1.0	17963	1	20	588	607	UGACAGAAGAGAGUGAGCAC	GUGCUCUCUCUCUUCUGUCA	Cleavage	similar to UniRef100_A7P2C9 Cluster: Chromosome chr1 scaffold_5, whole genome shotgun sequence; n=1; Vitis vinifera|Rep: Chromosome chr1 scaffold_5, whole genome shotgun sequence - Vitis vinifera (Grape), partial (40%)	1
miR156/miR157	11	TC7971	1.0	14934	1	20	744	763	UGACAGAAGAGAGUGAGCAC	GUGCUCUCUCUCUUCUGUCA	Cleavage	similar to UniRef100_A7QP50 Cluster: Chromosome chr1 scaffold_136, whole genome shotgun sequence; n=1; Vitis vinifera|Rep: Chromosome chr1 scaffold_136, whole genome shotgun sequence - Vitis vinifera (Grape), partial (13%)	1
miR156/miR157	11	EX266452	1.0	13989	1	20	254	273	UGACAGAAGAGAGUGAGCAC	GUGCUCUCUCUCUUCUGUCA	Cleavage	homologue to UniRef100_UPI00015DDC4E Cluster: glutathione S-transferase N-terminal domain protein; n=1; Acaryochloris marina MBIC11017|Rep: glutathione S-transferase N-terminal domain protein - Acaryochloris marina MBIC11017, partial (5%)	1
miR156/miR157	11	EX274150	1.0	21951	1	20	200	219	UGACAGAAGAGAGUGAGCAC	GUGCUCUCUCUCUUCUGUCA	Cleavage	similar to UniRef100_Q94JW8 Cluster: Squamosa promoter-binding-like protein 6; n=1; Arabidopsis thaliana|Rep: Squamosa promoter-binding-like protein 6 - Arabidopsis thaliana (Mouse-ear cress), partial (4%)	1
miR156/miR157	11	TC3201	1.0	21951	1	20	390	409	UGACAGAAGAGAGUGAGCAC	GUGCUCUCUCUCUUCUGUCA	Cleavage	similar to UniRef100_Q94JW8 Cluster: Squamosa promoter-binding-like protein 6; n=1; Arabidopsis thaliana|Rep: Squamosa promoter-binding-like protein 6 - Arabidopsis thaliana (Mouse-ear cress), partial (8%)	1
miR156/miR157	11	TC8064	1.0	21951	1	20	951	970	UGACAGAAGAGAGUGAGCAC	GUGCUCUCUCUCUUCUGUCA	Cleavage	similar to UniRef100_A7P2C9 Cluster: Chromosome chr1 scaffold_5, whole genome shotgun sequence; n=1; Vitis vinifera|Rep: Chromosome chr1 scaffold_5, whole genome shotgun sequence - Vitis vinifera (Grape), partial (48%)	1
miR156/miR157	11	EX299427	1.0	17963	1	20	588	607	UGACAGAAGAGAGUGAGCAC	GUGCUCUCUCUCUUCUGUCA	Cleavage	similar to UniRef100_A7P2C9 Cluster: Chromosome chr1 scaffold_5, whole genome shotgun sequence; n=1; Vitis vinifera|Rep: Chromosome chr1 scaffold_5, whole genome shotgun sequence - Vitis vinifera (Grape), partial (40%)	1
miR156/miR157	11	TC7971	1.0	14934	1	20	744	763	UGACAGAAGAGAGUGAGCAC	GUGCUCUCUCUCUUCUGUCA	Cleavage	similar to UniRef100_A7QP50 Cluster: Chromosome chr1 scaffold_136, whole genome shotgun sequence; n=1; Vitis vinifera|Rep: Chromosome chr1 scaffold_136, whole genome shotgun sequence - Vitis vinifera (Grape), partial (13%)	1
miR156/miR157	11	EX266452	1.0	13989	1	20	254	273	UGACAGAAGAGAGUGAGCAC	GUGCUCUCUCUCUUCUGUCA	Cleavage	homologue to UniRef100_UPI00015DDC4E Cluster: glutathione S-transferase N-terminal domain protein; n=1; Acaryochloris marina MBIC11017|Rep: glutathione S-transferase N-terminal domain protein - Acaryochloris marina MBIC11017, partial (5%)	1
miR156/miR157	11	EX274150	1.0	21951	1	20	200	219	UGACAGAAGAGAGUGAGCAC	GUGCUCUCUCUCUUCUGUCA	Cleavage	similar to UniRef100_Q94JW8 Cluster: Squamosa promoter-binding-like protein 6; n=1; Arabidopsis thaliana|Rep: Squamosa promoter-binding-like protein 6 - Arabidopsis thaliana (Mouse-ear cress), partial (4%)	1
miR156/miR157	11	TC3201	1.0	21951	1	20	390	409	UGACAGAAGAGAGUGAGCAC	GUGCUCUCUCUCUUCUGUCA	Cleavage	similar to UniRef100_Q94JW8 Cluster: Squamosa promoter-binding-like protein 6; n=1; Arabidopsis thaliana|Rep: Squamosa promoter-binding-like protein 6 - Arabidopsis thaliana (Mouse-ear cress), partial (8%)	1
miR156/miR157	11	TC8064	1.0	21951	1	20	951	970	UGACAGAAGAGAGUGAGCAC	GUGCUCUCUCUCUUCUGUCA	Cleavage	similar to UniRef100_A7P2C9 Cluster: Chromosome chr1 scaffold_5, whole genome shotgun sequence; n=1; Vitis vinifera|Rep: Chromosome chr1 scaffold_5, whole genome shotgun sequence - Vitis vinifera (Grape), partial (48%)	1
miR156/miR157	11	EX299427	1.0	17963	1	20	588	607	UGACAGAAGAGAGUGAGCAC	GUGCUCUCUCUCUUCUGUCA	Cleavage	similar to UniRef100_A7P2C9 Cluster: Chromosome chr1 scaffold_5, whole genome shotgun sequence; n=1; Vitis vinifera|Rep: Chromosome chr1 scaffold_5, whole genome shotgun sequence - Vitis vinifera (Grape), partial (40%)	1
miR156/miR157	11	TC7971	1.0	14934	1	20	744	763	UGACAGAAGAGAGUGAGCAC	GUGCUCUCUCUCUUCUGUCA	Cleavage	similar to UniRef100_A7QP50 Cluster: Chromosome chr1 scaffold_136, whole genome shotgun sequence; n=1; Vitis vinifera|Rep: Chromosome chr1 scaffold_136, whole genome shotgun sequence - Vitis vinifera (Grape), partial (13%)	1
miR156/miR157	11	EX266452	1.0	13989	1	20	254	273	UGACAGAAGAGAGUGAGCAC	GUGCUCUCUCUCUUCUGUCA	Cleavage	homologue to UniRef100_UPI00015DDC4E Cluster: glutathione S-transferase N-terminal domain protein; n=1; Acaryochloris marina MBIC11017|Rep: glutathione S-transferase N-terminal domain protein - Acaryochloris marina MBIC11017, partial (5%)	1
miR156/miR157	11	EX274150	1.0	21951	1	20	200	219	UGACAGAAGAGAGUGAGCAC	GUGCUCUCUCUCUUCUGUCA	Cleavage	similar to UniRef100_Q94JW8 Cluster: Squamosa promoter-binding-like protein 6; n=1; Arabidopsis thaliana|Rep: Squamosa promoter-binding-like protein 6 - Arabidopsis thaliana (Mouse-ear cress), partial (4%)	1
miR156/miR157	11	TC3201	1.0	21951	1	20	390	409	UGACAGAAGAGAGUGAGCAC	GUGCUCUCUCUCUUCUGUCA	Cleavage	similar to UniRef100_Q94JW8 Cluster: Squamosa promoter-binding-like protein 6; n=1; Arabidopsis thaliana|Rep: Squamosa promoter-binding-like protein 6 - Arabidopsis thaliana (Mouse-ear cress), partial (8%)	1
miR156/miR157	11	TC8064	1.0	21951	1	20	951	970	UGACAGAAGAGAGUGAGCAC	GUGCUCUCUCUCUUCUGUCA	Cleavage	similar to UniRef100_A7P2C9 Cluster: Chromosome chr1 scaffold_5, whole genome shotgun sequence; n=1; Vitis vinifera|Rep: Chromosome chr1 scaffold_5, whole genome shotgun sequence - Vitis vinifera (Grape), partial (48%)	1
miR156/miR157	11	EX299427	1.0	17963	1	20	588	607	UGACAGAAGAGAGUGAGCAC	GUGCUCUCUCUCUUCUGUCA	Cleavage	similar to UniRef100_A7P2C9 Cluster: Chromosome chr1 scaffold_5, whole genome shotgun sequence; n=1; Vitis vinifera|Rep: Chromosome chr1 scaffold_5, whole genome shotgun sequence - Vitis vinifera (Grape), partial (40%)	1
miR156/miR157	11	TC7971	1.0	14934	1	20	744	763	UGACAGAAGAGAGUGAGCAC	GUGCUCUCUCUCUUCUGUCA	Cleavage	similar to UniRef100_A7QP50 Cluster: Chromosome chr1 scaffold_136, whole genome shotgun sequence; n=1; Vitis vinifera|Rep: Chromosome chr1 scaffold_136, whole genome shotgun sequence - Vitis vinifera (Grape), partial (13%)	1
miR156/miR157	11	EX266452	1.0	13989	1	20	254	273	UGACAGAAGAGAGUGAGCAC	GUGCUCUCUCUCUUCUGUCA	Cleavage	homologue to UniRef100_UPI00015DDC4E Cluster: glutathione S-transferase N-terminal domain protein; n=1; Acaryochloris marina MBIC11017|Rep: glutathione S-transferase N-terminal domain protein - Acaryochloris marina MBIC11017, partial (5%)	1
miR156/miR157	11	EX274150	1.0	21951	1	20	200	219	UGACAGAAGAGAGUGAGCAC	GUGCUCUCUCUCUUCUGUCA	Cleavage	similar to UniRef100_Q94JW8 Cluster: Squamosa promoter-binding-like protein 6; n=1; Arabidopsis thaliana|Rep: Squamosa promoter-binding-like protein 6 - Arabidopsis thaliana (Mouse-ear cress), partial (4%)	1
miR156/miR157	11	TC3201	1.0	21951	1	20	390	409	UGACAGAAGAGAGUGAGCAC	GUGCUCUCUCUCUUCUGUCA	Cleavage	similar to UniRef100_Q94JW8 Cluster: Squamosa promoter-binding-like protein 6; n=1; Arabidopsis thaliana|Rep: Squamosa promoter-binding-like protein 6 - Arabidopsis thaliana (Mouse-ear cress), partial (8%)	1
miR156/miR157	11	TC8064	1.0	21951	1	20	951	970	UGACAGAAGAGAGUGAGCAC	GUGCUCUCUCUCUUCUGUCA	Cleavage	similar to UniRef100_A7P2C9 Cluster: Chromosome chr1 scaffold_5, whole genome shotgun sequence; n=1; Vitis vinifera|Rep: Chromosome chr1 scaffold_5, whole genome shotgun sequence - Vitis vinifera (Grape), partial (48%)	1
miR156/miR157	11	EX299427	1.0	17963	1	20	588	607	UGACAGAAGAGAGUGAGCAC	GUGCUCUCUCUCUUCUGUCA	Cleavage	similar to UniRef100_A7P2C9 Cluster: Chromosome chr1 scaffold_5, whole genome shotgun sequence; n=1; Vitis vinifera|Rep: Chromosome chr1 scaffold_5, whole genome shotgun sequence - Vitis vinifera (Grape), partial (40%)	1
miR156/miR157	11	TC7971	1.0	14934	1	20	744	763	UGACAGAAGAGAGUGAGCAC	GUGCUCUCUCUCUUCUGUCA	Cleavage	similar to UniRef100_A7QP50 Cluster: Chromosome chr1 scaffold_136, whole genome shotgun sequence; n=1; Vitis vinifera|Rep: Chromosome chr1 scaffold_136, whole genome shotgun sequence - Vitis vinifera (Grape), partial (13%)	1
miR156/miR157	11	EX266452	1.0	13989	1	20	254	273	UGACAGAAGAGAGUGAGCAC	GUGCUCUCUCUCUUCUGUCA	Cleavage	homologue to UniRef100_UPI00015DDC4E Cluster: glutathione S-transferase N-terminal domain protein; n=1; Acaryochloris marina MBIC11017|Rep: glutathione S-transferase N-terminal domain protein - Acaryochloris marina MBIC11017, partial (5%)	1
miR156/miR157	11	EX274150	1.0	21951	1	20	200	219	UGACAGAAGAGAGUGAGCAC	GUGCUCUCUCUCUUCUGUCA	Cleavage	similar to UniRef100_Q94JW8 Cluster: Squamosa promoter-binding-like protein 6; n=1; Arabidopsis thaliana|Rep: Squamosa promoter-binding-like protein 6 - Arabidopsis thaliana (Mouse-ear cress), partial (4%)	1
miR156/miR157	11	TC3201	1.0	21951	1	20	390	409	UGACAGAAGAGAGUGAGCAC	GUGCUCUCUCUCUUCUGUCA	Cleavage	similar to UniRef100_Q94JW8 Cluster: Squamosa promoter-binding-like protein 6; n=1; Arabidopsis thaliana|Rep: Squamosa promoter-binding-like protein 6 - Arabidopsis thaliana (Mouse-ear cress), partial (8%)	1
miR156/miR157	11	TC8064	1.0	21951	1	20	951	970	UGACAGAAGAGAGUGAGCAC	GUGCUCUCUCUCUUCUGUCA	Cleavage	similar to UniRef100_A7P2C9 Cluster: Chromosome chr1 scaffold_5, whole genome shotgun sequence; n=1; Vitis vinifera|Rep: Chromosome chr1 scaffold_5, whole genome shotgun sequence - Vitis vinifera (Grape), partial (48%)	1
miR156/miR157	11	EX283218	2.0	11.67	1	19	238	256	UGACAGAAGAGAGUGAGCA	UGCUCUCUGUCUUCUGUCA	Translation	UniRef100_A9J0H4 Cluster: Translation initiation factor IF-2; n=1; Desulfatibacillum alkenivorans AK-01|Rep:, partial (1%)	1
miR156/miR157	11	TC5163	2.0	20933	1	18	155	172	UGACAGAAGAGAGUGAGC	GCUCCCUCUCUUCUGUUG	Cleavage	homologue to UniRef100_P93570 Cluster: Chaperonin-60 beta subunit precursor; n=1; Solanum tuberosum|Rep: Chaperonin-60 beta subunit precursor - Solanum tuberosum (Potato), partial (11%)	1
miR156/miR157	11	EX283218	2.0	11.67	1	19	238	256	UGACAGAAGAGAGUGAGCA	UGCUCUCUGUCUUCUGUCA	Translation	UniRef100_A9J0H4 Cluster: Translation initiation factor IF-2; n=1; Desulfatibacillum alkenivorans AK-01|Rep:, partial (1%)	1
miR156/miR157	11	TC5163	2.0	20933	1	18	155	172	UGACAGAAGAGAGUGAGC	GCUCCCUCUCUUCUGUUG	Cleavage	homologue to UniRef100_P93570 Cluster: Chaperonin-60 beta subunit precursor; n=1; Solanum tuberosum|Rep: Chaperonin-60 beta subunit precursor - Solanum tuberosum (Potato), partial (11%)	1
miR156/miR157	11	EX283218	2.0	11.67	1	19	238	256	UGACAGAAGAGAGUGAGCA	UGCUCUCUGUCUUCUGUCA	Translation	UniRef100_A9J0H4 Cluster: Translation initiation factor IF-2; n=1; Desulfatibacillum alkenivorans AK-01|Rep:, partial (1%)	1
miR156/miR157	11	TC5163	2.0	20933	1	18	155	172	UGACAGAAGAGAGUGAGC	GCUCCCUCUCUUCUGUUG	Cleavage	homologue to UniRef100_P93570 Cluster: Chaperonin-60 beta subunit precursor; n=1; Solanum tuberosum|Rep: Chaperonin-60 beta subunit precursor - Solanum tuberosum (Potato), partial (11%)	1
miR156/miR157	11	EX283218	2.0	11.67	1	19	238	256	UGACAGAAGAGAGUGAGCA	UGCUCUCUGUCUUCUGUCA	Translation	UniRef100_A9J0H4 Cluster: Translation initiation factor IF-2; n=1; Desulfatibacillum alkenivorans AK-01|Rep:, partial (1%)	1
miR156/miR157	11	TC5163	2.0	20933	1	18	155	172	UGACAGAAGAGAGUGAGC	GCUCCCUCUCUUCUGUUG	Cleavage	homologue to UniRef100_P93570 Cluster: Chaperonin-60 beta subunit precursor; n=1; Solanum tuberosum|Rep: Chaperonin-60 beta subunit precursor - Solanum tuberosum (Potato), partial (11%)	1
miR156/miR157	11	EX283218	2.0	11.67	1	19	238	256	UGACAGAAGAGAGUGAGCA	UGCUCUCUGUCUUCUGUCA	Translation	UniRef100_A9J0H4 Cluster: Translation initiation factor IF-2; n=1; Desulfatibacillum alkenivorans AK-01|Rep:, partial (1%)	1
miR156/miR157	11	TC5163	2.0	20933	1	18	155	172	UGACAGAAGAGAGUGAGC	GCUCCCUCUCUUCUGUUG	Cleavage	homologue to UniRef100_P93570 Cluster: Chaperonin-60 beta subunit precursor; n=1; Solanum tuberosum|Rep: Chaperonin-60 beta subunit precursor - Solanum tuberosum (Potato), partial (11%)	1
miR156/miR157	11	EX283218	2.0	11.67	1	19	238	256	UGACAGAAGAGAGUGAGCA	UGCUCUCUGUCUUCUGUCA	Translation	UniRef100_A9J0H4 Cluster: Translation initiation factor IF-2; n=1; Desulfatibacillum alkenivorans AK-01|Rep:, partial (1%)	1
miR156/miR157	11	TC5163	2.0	20933	1	18	155	172	UGACAGAAGAGAGUGAGC	GCUCCCUCUCUUCUGUUG	Cleavage	homologue to UniRef100_P93570 Cluster: Chaperonin-60 beta subunit precursor; n=1; Solanum tuberosum|Rep: Chaperonin-60 beta subunit precursor - Solanum tuberosum (Potato), partial (11%)	1
miR156/miR157	11	EX283218	2.0	11.67	1	19	238	256	UGACAGAAGAGAGUGAGCA	UGCUCUCUGUCUUCUGUCA	Translation	UniRef100_A9J0H4 Cluster: Translation initiation factor IF-2; n=1; Desulfatibacillum alkenivorans AK-01|Rep:, partial (1%)	1
miR156/miR157	11	TC5163	2.0	20933	1	18	155	172	UGACAGAAGAGAGUGAGC	GCUCCCUCUCUUCUGUUG	Cleavage	homologue to UniRef100_P93570 Cluster: Chaperonin-60 beta subunit precursor; n=1; Solanum tuberosum|Rep: Chaperonin-60 beta subunit precursor - Solanum tuberosum (Potato), partial (11%)	1
miR156/miR157	11	EX283218	2.0	11.67	1	19	238	256	UGACAGAAGAGAGUGAGCA	UGCUCUCUGUCUUCUGUCA	Translation	UniRef100_A9J0H4 Cluster: Translation initiation factor IF-2; n=1; Desulfatibacillum alkenivorans AK-01|Rep:, partial (1%)	1
miR156/miR157	11	TC5163	2.0	20933	1	18	155	172	UGACAGAAGAGAGUGAGC	GCUCCCUCUCUUCUGUUG	Cleavage	homologue to UniRef100_P93570 Cluster: Chaperonin-60 beta subunit precursor; n=1; Solanum tuberosum|Rep: Chaperonin-60 beta subunit precursor - Solanum tuberosum (Potato), partial (11%)	1
miR156/miR157	11	EX283218	2.0	11.67	1	19	238	256	UGACAGAAGAGAGUGAGCA	UGCUCUCUGUCUUCUGUCA	Translation	UniRef100_A9J0H4 Cluster: Translation initiation factor IF-2; n=1; Desulfatibacillum alkenivorans AK-01|Rep:, partial (1%)	1
miR156/miR157	11	TC5163	2.0	20933	1	18	155	172	UGACAGAAGAGAGUGAGC	GCUCCCUCUCUUCUGUUG	Cleavage	homologue to UniRef100_P93570 Cluster: Chaperonin-60 beta subunit precursor; n=1; Solanum tuberosum|Rep: Chaperonin-60 beta subunit precursor - Solanum tuberosum (Potato), partial (11%)	1
miR156/miR157	11	EX283218	2.0	11.67	1	19	238	256	UGACAGAAGAGAGUGAGCA	UGCUCUCUGUCUUCUGUCA	Translation	UniRef100_A9J0H4 Cluster: Translation initiation factor IF-2; n=1; Desulfatibacillum alkenivorans AK-01|Rep:, partial (1%)	1
miR156/miR157	11	TC5163	2.0	20933	1	18	155	172	UGACAGAAGAGAGUGAGC	GCUCCCUCUCUUCUGUUG	Cleavage	homologue to UniRef100_P93570 Cluster: Chaperonin-60 beta subunit precursor; n=1; Solanum tuberosum|Rep: Chaperonin-60 beta subunit precursor - Solanum tuberosum (Potato), partial (11%)	1
miR156/miR157	11	EX283218	2.0	11.67	1	19	238	256	UGACAGAAGAGAGUGAGCA	UGCUCUCUGUCUUCUGUCA	Translation	UniRef100_A9J0H4 Cluster: Translation initiation factor IF-2; n=1; Desulfatibacillum alkenivorans AK-01|Rep:, partial (1%)	1
miR156/miR157	11	TC5163	2.0	20933	1	18	155	172	UGACAGAAGAGAGUGAGC	GCUCCCUCUCUUCUGUUG	Cleavage	homologue to UniRef100_P93570 Cluster: Chaperonin-60 beta subunit precursor; n=1; Solanum tuberosum|Rep: Chaperonin-60 beta subunit precursor - Solanum tuberosum (Potato), partial (11%)	1
miR156/miR157	11	EX283218	2.0	11.67	1	19	238	256	UGACAGAAGAGAGUGAGCA	UGCUCUCUGUCUUCUGUCA	Translation	UniRef100_A9J0H4 Cluster: Translation initiation factor IF-2; n=1; Desulfatibacillum alkenivorans AK-01|Rep:, partial (1%)	1
miR156/miR157	11	TC5163	2.0	20933	1	18	155	172	UGACAGAAGAGAGUGAGC	GCUCCCUCUCUUCUGUUG	Cleavage	homologue to UniRef100_P93570 Cluster: Chaperonin-60 beta subunit precursor; n=1; Solanum tuberosum|Rep: Chaperonin-60 beta subunit precursor - Solanum tuberosum (Potato), partial (11%)	1
miR156/miR157	11	EX283218	2.0	11.67	1	19	238	256	UGACAGAAGAGAGUGAGCA	UGCUCUCUGUCUUCUGUCA	Translation	UniRef100_A9J0H4 Cluster: Translation initiation factor IF-2; n=1; Desulfatibacillum alkenivorans AK-01|Rep:, partial (1%)	1
miR156/miR157	11	TC5163	2.0	20933	1	18	155	172	UGACAGAAGAGAGUGAGC	GCUCCCUCUCUUCUGUUG	Cleavage	homologue to UniRef100_P93570 Cluster: Chaperonin-60 beta subunit precursor; n=1; Solanum tuberosum|Rep: Chaperonin-60 beta subunit precursor - Solanum tuberosum (Potato), partial (11%)	1
miR156/miR157	11	EX283218	2.0	11.67	1	19	238	256	UGACAGAAGAGAGUGAGCA	UGCUCUCUGUCUUCUGUCA	Translation	UniRef100_A9J0H4 Cluster: Translation initiation factor IF-2; n=1; Desulfatibacillum alkenivorans AK-01|Rep:, partial (1%)	1
miR156/miR157	11	TC5163	2.0	20933	1	18	155	172	UGACAGAAGAGAGUGAGC	GCUCCCUCUCUUCUGUUG	Cleavage	homologue to UniRef100_P93570 Cluster: Chaperonin-60 beta subunit precursor; n=1; Solanum tuberosum|Rep: Chaperonin-60 beta subunit precursor - Solanum tuberosum (Potato), partial (11%)	1
miR156/miR157	11	EX283218	2.0	11.67	1	19	238	256	UGACAGAAGAGAGUGAGCA	UGCUCUCUGUCUUCUGUCA	Translation	UniRef100_A9J0H4 Cluster: Translation initiation factor IF-2; n=1; Desulfatibacillum alkenivorans AK-01|Rep:, partial (1%)	1
miR156/miR157	11	TC5163	2.0	20933	1	18	155	172	UGACAGAAGAGAGUGAGC	GCUCCCUCUCUUCUGUUG	Cleavage	homologue to UniRef100_P93570 Cluster: Chaperonin-60 beta subunit precursor; n=1; Solanum tuberosum|Rep: Chaperonin-60 beta subunit precursor - Solanum tuberosum (Potato), partial (11%)	1
miR156/miR157	11	EX247698	2.5	15183	1	20	212	231	UGACAGAAGAGAGUGAGCAC	GUGCUCUCUCUCUUCUGACA	Cleavage	weakly similar to UniRef100_A7QP50 Cluster: Chromosome chr1 scaffold_136, whole genome shotgun sequence; n=1; Vitis vinifera|Rep: Chromosome chr1 scaffold_136, whole genome shotgun sequence - Vitis vinifera (Grape), partial (38%)	1
miR156/miR157	11	EX299346	2.5	23197	1	20	458	477	UGACAGAAGAGAGUGAGCAC	GUGCUUUCUGUCUUCUGUCA	Translation	similar to UniRef100_A7R2J4 Cluster: Chromosome undetermined scaffold_431, whole genome shotgun sequence; n=1; Vitis vinifera|Rep: Chromosome undetermined scaffold_431, whole genome shotgun sequence - Vitis vinifera (Grape), partial (34%)	1
miR156/miR157	11	EX272087	2.5	8333	1	18	221	238	UGACAGAAGAGAGUGAGC	GUUCACUCUCUUCUCUCG	Cleavage	UniRef100_Q6CA16 Cluster: Similarity; n=1; Yarrowia lipolytica|Rep: Similarity - Yarrowia lipolytica (Candida lipolytica), partial (6%)	1
miR156/miR157	11	EX246936	2.5	19621	1	20	168	187	UGACAGAAGAGAGUGAGCAC	GAGGUCACUUUUUUCUGUUA	Cleavage	similar to UniRef100_Q8LST2 Cluster: Protein kinase; n=1; Arabidopsis thaliana|Rep: Protein kinase - Arabidopsis thaliana (Mouse-ear cress), partial (15%)	1
miR156/miR157	11	EX247698	2.5	15183	1	20	212	231	UGACAGAAGAGAGUGAGCAC	GUGCUCUCUCUCUUCUGACA	Cleavage	weakly similar to UniRef100_A7QP50 Cluster: Chromosome chr1 scaffold_136, whole genome shotgun sequence; n=1; Vitis vinifera|Rep: Chromosome chr1 scaffold_136, whole genome shotgun sequence - Vitis vinifera (Grape), partial (38%)	1
miR156/miR157	11	EX299346	2.5	23197	1	20	458	477	UGACAGAAGAGAGUGAGCAC	GUGCUUUCUGUCUUCUGUCA	Translation	similar to UniRef100_A7R2J4 Cluster: Chromosome undetermined scaffold_431, whole genome shotgun sequence; n=1; Vitis vinifera|Rep: Chromosome undetermined scaffold_431, whole genome shotgun sequence - Vitis vinifera (Grape), partial (34%)	1
miR156/miR157	11	EX272087	2.5	8333	1	18	221	238	UGACAGAAGAGAGUGAGC	GUUCACUCUCUUCUCUCG	Cleavage	UniRef100_Q6CA16 Cluster: Similarity; n=1; Yarrowia lipolytica|Rep: Similarity - Yarrowia lipolytica (Candida lipolytica), partial (6%)	1
miR156/miR157	11	EX246936	2.5	19621	1	20	168	187	UGACAGAAGAGAGUGAGCAC	GAGGUCACUUUUUUCUGUUA	Cleavage	similar to UniRef100_Q8LST2 Cluster: Protein kinase; n=1; Arabidopsis thaliana|Rep: Protein kinase - Arabidopsis thaliana (Mouse-ear cress), partial (15%)	1
miR156/miR157	11	EX247698	2.5	15183	1	20	212	231	UGACAGAAGAGAGUGAGCAC	GUGCUCUCUCUCUUCUGACA	Cleavage	weakly similar to UniRef100_A7QP50 Cluster: Chromosome chr1 scaffold_136, whole genome shotgun sequence; n=1; Vitis vinifera|Rep: Chromosome chr1 scaffold_136, whole genome shotgun sequence - Vitis vinifera (Grape), partial (38%)	1
miR156/miR157	11	EX299346	2.5	23197	1	20	458	477	UGACAGAAGAGAGUGAGCAC	GUGCUUUCUGUCUUCUGUCA	Translation	similar to UniRef100_A7R2J4 Cluster: Chromosome undetermined scaffold_431, whole genome shotgun sequence; n=1; Vitis vinifera|Rep: Chromosome undetermined scaffold_431, whole genome shotgun sequence - Vitis vinifera (Grape), partial (34%)	1
miR156/miR157	11	EX272087	2.5	8333	1	18	221	238	UGACAGAAGAGAGUGAGC	GUUCACUCUCUUCUCUCG	Cleavage	UniRef100_Q6CA16 Cluster: Similarity; n=1; Yarrowia lipolytica|Rep: Similarity - Yarrowia lipolytica (Candida lipolytica), partial (6%)	1
miR156/miR157	11	EX246936	2.5	19621	1	20	168	187	UGACAGAAGAGAGUGAGCAC	GAGGUCACUUUUUUCUGUUA	Cleavage	similar to UniRef100_Q8LST2 Cluster: Protein kinase; n=1; Arabidopsis thaliana|Rep: Protein kinase - Arabidopsis thaliana (Mouse-ear cress), partial (15%)	1
miR156/miR157	11	EX247698	2.5	15183	1	20	212	231	UGACAGAAGAGAGUGAGCAC	GUGCUCUCUCUCUUCUGACA	Cleavage	weakly similar to UniRef100_A7QP50 Cluster: Chromosome chr1 scaffold_136, whole genome shotgun sequence; n=1; Vitis vinifera|Rep: Chromosome chr1 scaffold_136, whole genome shotgun sequence - Vitis vinifera (Grape), partial (38%)	1
miR156/miR157	11	EX299346	2.5	23197	1	20	458	477	UGACAGAAGAGAGUGAGCAC	GUGCUUUCUGUCUUCUGUCA	Translation	similar to UniRef100_A7R2J4 Cluster: Chromosome undetermined scaffold_431, whole genome shotgun sequence; n=1; Vitis vinifera|Rep: Chromosome undetermined scaffold_431, whole genome shotgun sequence - Vitis vinifera (Grape), partial (34%)	1
miR156/miR157	11	EX272087	2.5	8333	1	18	221	238	UGACAGAAGAGAGUGAGC	GUUCACUCUCUUCUCUCG	Cleavage	UniRef100_Q6CA16 Cluster: Similarity; n=1; Yarrowia lipolytica|Rep: Similarity - Yarrowia lipolytica (Candida lipolytica), partial (6%)	1
miR156/miR157	11	EX246936	2.5	19621	1	20	168	187	UGACAGAAGAGAGUGAGCAC	GAGGUCACUUUUUUCUGUUA	Cleavage	similar to UniRef100_Q8LST2 Cluster: Protein kinase; n=1; Arabidopsis thaliana|Rep: Protein kinase - Arabidopsis thaliana (Mouse-ear cress), partial (15%)	1
miR156/miR157	11	EX247698	2.5	15183	1	20	212	231	UGACAGAAGAGAGUGAGCAC	GUGCUCUCUCUCUUCUGACA	Cleavage	weakly similar to UniRef100_A7QP50 Cluster: Chromosome chr1 scaffold_136, whole genome shotgun sequence; n=1; Vitis vinifera|Rep: Chromosome chr1 scaffold_136, whole genome shotgun sequence - Vitis vinifera (Grape), partial (38%)	1
miR156/miR157	11	EX299346	2.5	23197	1	20	458	477	UGACAGAAGAGAGUGAGCAC	GUGCUUUCUGUCUUCUGUCA	Translation	similar to UniRef100_A7R2J4 Cluster: Chromosome undetermined scaffold_431, whole genome shotgun sequence; n=1; Vitis vinifera|Rep: Chromosome undetermined scaffold_431, whole genome shotgun sequence - Vitis vinifera (Grape), partial (34%)	1
miR156/miR157	11	EX272087	2.5	8333	1	18	221	238	UGACAGAAGAGAGUGAGC	GUUCACUCUCUUCUCUCG	Cleavage	UniRef100_Q6CA16 Cluster: Similarity; n=1; Yarrowia lipolytica|Rep: Similarity - Yarrowia lipolytica (Candida lipolytica), partial (6%)	1
miR156/miR157	11	EX246936	2.5	19621	1	20	168	187	UGACAGAAGAGAGUGAGCAC	GAGGUCACUUUUUUCUGUUA	Cleavage	similar to UniRef100_Q8LST2 Cluster: Protein kinase; n=1; Arabidopsis thaliana|Rep: Protein kinase - Arabidopsis thaliana (Mouse-ear cress), partial (15%)	1
miR156/miR157	11	EX247698	2.5	15183	1	20	212	231	UGACAGAAGAGAGUGAGCAC	GUGCUCUCUCUCUUCUGACA	Cleavage	weakly similar to UniRef100_A7QP50 Cluster: Chromosome chr1 scaffold_136, whole genome shotgun sequence; n=1; Vitis vinifera|Rep: Chromosome chr1 scaffold_136, whole genome shotgun sequence - Vitis vinifera (Grape), partial (38%)	1
miR156/miR157	11	EX299346	2.5	23197	1	20	458	477	UGACAGAAGAGAGUGAGCAC	GUGCUUUCUGUCUUCUGUCA	Translation	similar to UniRef100_A7R2J4 Cluster: Chromosome undetermined scaffold_431, whole genome shotgun sequence; n=1; Vitis vinifera|Rep: Chromosome undetermined scaffold_431, whole genome shotgun sequence - Vitis vinifera (Grape), partial (34%)	1
miR156/miR157	11	EX272087	2.5	8333	1	18	221	238	UGACAGAAGAGAGUGAGC	GUUCACUCUCUUCUCUCG	Cleavage	UniRef100_Q6CA16 Cluster: Similarity; n=1; Yarrowia lipolytica|Rep: Similarity - Yarrowia lipolytica (Candida lipolytica), partial (6%)	1
miR156/miR157	11	EX246936	2.5	19621	1	20	168	187	UGACAGAAGAGAGUGAGCAC	GAGGUCACUUUUUUCUGUUA	Cleavage	similar to UniRef100_Q8LST2 Cluster: Protein kinase; n=1; Arabidopsis thaliana|Rep: Protein kinase - Arabidopsis thaliana (Mouse-ear cress), partial (15%)	1
miR156/miR157	11	EX247698	2.5	15183	1	20	212	231	UGACAGAAGAGAGUGAGCAC	GUGCUCUCUCUCUUCUGACA	Cleavage	weakly similar to UniRef100_A7QP50 Cluster: Chromosome chr1 scaffold_136, whole genome shotgun sequence; n=1; Vitis vinifera|Rep: Chromosome chr1 scaffold_136, whole genome shotgun sequence - Vitis vinifera (Grape), partial (38%)	1
miR156/miR157	11	EX299346	2.5	23197	1	20	458	477	UGACAGAAGAGAGUGAGCAC	GUGCUUUCUGUCUUCUGUCA	Translation	similar to UniRef100_A7R2J4 Cluster: Chromosome undetermined scaffold_431, whole genome shotgun sequence; n=1; Vitis vinifera|Rep: Chromosome undetermined scaffold_431, whole genome shotgun sequence - Vitis vinifera (Grape), partial (34%)	1
miR156/miR157	11	EX272087	2.5	8333	1	18	221	238	UGACAGAAGAGAGUGAGC	GUUCACUCUCUUCUCUCG	Cleavage	UniRef100_Q6CA16 Cluster: Similarity; n=1; Yarrowia lipolytica|Rep: Similarity - Yarrowia lipolytica (Candida lipolytica), partial (6%)	1
miR156/miR157	11	EX246936	2.5	19621	1	20	168	187	UGACAGAAGAGAGUGAGCAC	GAGGUCACUUUUUUCUGUUA	Cleavage	similar to UniRef100_Q8LST2 Cluster: Protein kinase; n=1; Arabidopsis thaliana|Rep: Protein kinase - Arabidopsis thaliana (Mouse-ear cress), partial (15%)	1
miR156/miR157	11	EX247698	2.5	15183	1	20	212	231	UGACAGAAGAGAGUGAGCAC	GUGCUCUCUCUCUUCUGACA	Cleavage	weakly similar to UniRef100_A7QP50 Cluster: Chromosome chr1 scaffold_136, whole genome shotgun sequence; n=1; Vitis vinifera|Rep: Chromosome chr1 scaffold_136, whole genome shotgun sequence - Vitis vinifera (Grape), partial (38%)	1
miR156/miR157	11	EX299346	2.5	23197	1	20	458	477	UGACAGAAGAGAGUGAGCAC	GUGCUUUCUGUCUUCUGUCA	Translation	similar to UniRef100_A7R2J4 Cluster: Chromosome undetermined scaffold_431, whole genome shotgun sequence; n=1; Vitis vinifera|Rep: Chromosome undetermined scaffold_431, whole genome shotgun sequence - Vitis vinifera (Grape), partial (34%)	1
miR156/miR157	11	EX272087	2.5	8333	1	18	221	238	UGACAGAAGAGAGUGAGC	GUUCACUCUCUUCUCUCG	Cleavage	UniRef100_Q6CA16 Cluster: Similarity; n=1; Yarrowia lipolytica|Rep: Similarity - Yarrowia lipolytica (Candida lipolytica), partial (6%)	1
miR156/miR157	11	EX246936	2.5	19621	1	20	168	187	UGACAGAAGAGAGUGAGCAC	GAGGUCACUUUUUUCUGUUA	Cleavage	similar to UniRef100_Q8LST2 Cluster: Protein kinase; n=1; Arabidopsis thaliana|Rep: Protein kinase - Arabidopsis thaliana (Mouse-ear cress), partial (15%)	1
miR156/miR157	11	EX247698	2.5	15183	1	20	212	231	UGACAGAAGAGAGUGAGCAC	GUGCUCUCUCUCUUCUGACA	Cleavage	weakly similar to UniRef100_A7QP50 Cluster: Chromosome chr1 scaffold_136, whole genome shotgun sequence; n=1; Vitis vinifera|Rep: Chromosome chr1 scaffold_136, whole genome shotgun sequence - Vitis vinifera (Grape), partial (38%)	1
miR156/miR157	11	EX299346	2.5	23197	1	20	458	477	UGACAGAAGAGAGUGAGCAC	GUGCUUUCUGUCUUCUGUCA	Translation	similar to UniRef100_A7R2J4 Cluster: Chromosome undetermined scaffold_431, whole genome shotgun sequence; n=1; Vitis vinifera|Rep: Chromosome undetermined scaffold_431, whole genome shotgun sequence - Vitis vinifera (Grape), partial (34%)	1
miR156/miR157	11	EX272087	2.5	8333	1	18	221	238	UGACAGAAGAGAGUGAGC	GUUCACUCUCUUCUCUCG	Cleavage	UniRef100_Q6CA16 Cluster: Similarity; n=1; Yarrowia lipolytica|Rep: Similarity - Yarrowia lipolytica (Candida lipolytica), partial (6%)	1
miR156/miR157	11	EX246936	2.5	19621	1	20	168	187	UGACAGAAGAGAGUGAGCAC	GAGGUCACUUUUUUCUGUUA	Cleavage	similar to UniRef100_Q8LST2 Cluster: Protein kinase; n=1; Arabidopsis thaliana|Rep: Protein kinase - Arabidopsis thaliana (Mouse-ear cress), partial (15%)	1
miR156/miR157	11	EX247698	2.5	15183	1	20	212	231	UGACAGAAGAGAGUGAGCAC	GUGCUCUCUCUCUUCUGACA	Cleavage	weakly similar to UniRef100_A7QP50 Cluster: Chromosome chr1 scaffold_136, whole genome shotgun sequence; n=1; Vitis vinifera|Rep: Chromosome chr1 scaffold_136, whole genome shotgun sequence - Vitis vinifera (Grape), partial (38%)	1
miR156/miR157	11	EX299346	2.5	23197	1	20	458	477	UGACAGAAGAGAGUGAGCAC	GUGCUUUCUGUCUUCUGUCA	Translation	similar to UniRef100_A7R2J4 Cluster: Chromosome undetermined scaffold_431, whole genome shotgun sequence; n=1; Vitis vinifera|Rep: Chromosome undetermined scaffold_431, whole genome shotgun sequence - Vitis vinifera (Grape), partial (34%)	1
miR156/miR157	11	EX272087	2.5	8333	1	18	221	238	UGACAGAAGAGAGUGAGC	GUUCACUCUCUUCUCUCG	Cleavage	UniRef100_Q6CA16 Cluster: Similarity; n=1; Yarrowia lipolytica|Rep: Similarity - Yarrowia lipolytica (Candida lipolytica), partial (6%)	1
miR156/miR157	11	EX246936	2.5	19621	1	20	168	187	UGACAGAAGAGAGUGAGCAC	GAGGUCACUUUUUUCUGUUA	Cleavage	similar to UniRef100_Q8LST2 Cluster: Protein kinase; n=1; Arabidopsis thaliana|Rep: Protein kinase - Arabidopsis thaliana (Mouse-ear cress), partial (15%)	1
miR156/miR157	11	EX247698	2.5	15183	1	20	212	231	UGACAGAAGAGAGUGAGCAC	GUGCUCUCUCUCUUCUGACA	Cleavage	weakly similar to UniRef100_A7QP50 Cluster: Chromosome chr1 scaffold_136, whole genome shotgun sequence; n=1; Vitis vinifera|Rep: Chromosome chr1 scaffold_136, whole genome shotgun sequence - Vitis vinifera (Grape), partial (38%)	1
miR156/miR157	11	EX299346	2.5	23197	1	20	458	477	UGACAGAAGAGAGUGAGCAC	GUGCUUUCUGUCUUCUGUCA	Translation	similar to UniRef100_A7R2J4 Cluster: Chromosome undetermined scaffold_431, whole genome shotgun sequence; n=1; Vitis vinifera|Rep: Chromosome undetermined scaffold_431, whole genome shotgun sequence - Vitis vinifera (Grape), partial (34%)	1
miR156/miR157	11	EX272087	2.5	8333	1	18	221	238	UGACAGAAGAGAGUGAGC	GUUCACUCUCUUCUCUCG	Cleavage	UniRef100_Q6CA16 Cluster: Similarity; n=1; Yarrowia lipolytica|Rep: Similarity - Yarrowia lipolytica (Candida lipolytica), partial (6%)	1
miR156/miR157	11	EX246936	2.5	19621	1	20	168	187	UGACAGAAGAGAGUGAGCAC	GAGGUCACUUUUUUCUGUUA	Cleavage	similar to UniRef100_Q8LST2 Cluster: Protein kinase; n=1; Arabidopsis thaliana|Rep: Protein kinase - Arabidopsis thaliana (Mouse-ear cress), partial (15%)	1
miR156/miR157	11	EX247698	2.5	15183	1	20	212	231	UGACAGAAGAGAGUGAGCAC	GUGCUCUCUCUCUUCUGACA	Cleavage	weakly similar to UniRef100_A7QP50 Cluster: Chromosome chr1 scaffold_136, whole genome shotgun sequence; n=1; Vitis vinifera|Rep: Chromosome chr1 scaffold_136, whole genome shotgun sequence - Vitis vinifera (Grape), partial (38%)	1
miR156/miR157	11	EX299346	2.5	23197	1	20	458	477	UGACAGAAGAGAGUGAGCAC	GUGCUUUCUGUCUUCUGUCA	Translation	similar to UniRef100_A7R2J4 Cluster: Chromosome undetermined scaffold_431, whole genome shotgun sequence; n=1; Vitis vinifera|Rep: Chromosome undetermined scaffold_431, whole genome shotgun sequence - Vitis vinifera (Grape), partial (34%)	1
miR156/miR157	11	EX272087	2.5	8333	1	18	221	238	UGACAGAAGAGAGUGAGC	GUUCACUCUCUUCUCUCG	Cleavage	UniRef100_Q6CA16 Cluster: Similarity; n=1; Yarrowia lipolytica|Rep: Similarity - Yarrowia lipolytica (Candida lipolytica), partial (6%)	1
miR156/miR157	11	EX246936	2.5	19621	1	20	168	187	UGACAGAAGAGAGUGAGCAC	GAGGUCACUUUUUUCUGUUA	Cleavage	similar to UniRef100_Q8LST2 Cluster: Protein kinase; n=1; Arabidopsis thaliana|Rep: Protein kinase - Arabidopsis thaliana (Mouse-ear cress), partial (15%)	1
miR156/miR157	11	EX247698	2.5	15183	1	20	212	231	UGACAGAAGAGAGUGAGCAC	GUGCUCUCUCUCUUCUGACA	Cleavage	weakly similar to UniRef100_A7QP50 Cluster: Chromosome chr1 scaffold_136, whole genome shotgun sequence; n=1; Vitis vinifera|Rep: Chromosome chr1 scaffold_136, whole genome shotgun sequence - Vitis vinifera (Grape), partial (38%)	1
miR156/miR157	11	EX299346	2.5	23197	1	20	458	477	UGACAGAAGAGAGUGAGCAC	GUGCUUUCUGUCUUCUGUCA	Translation	similar to UniRef100_A7R2J4 Cluster: Chromosome undetermined scaffold_431, whole genome shotgun sequence; n=1; Vitis vinifera|Rep: Chromosome undetermined scaffold_431, whole genome shotgun sequence - Vitis vinifera (Grape), partial (34%)	1
miR156/miR157	11	EX272087	2.5	8333	1	18	221	238	UGACAGAAGAGAGUGAGC	GUUCACUCUCUUCUCUCG	Cleavage	UniRef100_Q6CA16 Cluster: Similarity; n=1; Yarrowia lipolytica|Rep: Similarity - Yarrowia lipolytica (Candida lipolytica), partial (6%)	1
miR156/miR157	11	EX246936	2.5	19621	1	20	168	187	UGACAGAAGAGAGUGAGCAC	GAGGUCACUUUUUUCUGUUA	Cleavage	similar to UniRef100_Q8LST2 Cluster: Protein kinase; n=1; Arabidopsis thaliana|Rep: Protein kinase - Arabidopsis thaliana (Mouse-ear cress), partial (15%)	1
miR156/miR157	11	EX247698	2.5	15183	1	20	212	231	UGACAGAAGAGAGUGAGCAC	GUGCUCUCUCUCUUCUGACA	Cleavage	weakly similar to UniRef100_A7QP50 Cluster: Chromosome chr1 scaffold_136, whole genome shotgun sequence; n=1; Vitis vinifera|Rep: Chromosome chr1 scaffold_136, whole genome shotgun sequence - Vitis vinifera (Grape), partial (38%)	1
miR156/miR157	11	EX299346	2.5	23197	1	20	458	477	UGACAGAAGAGAGUGAGCAC	GUGCUUUCUGUCUUCUGUCA	Translation	similar to UniRef100_A7R2J4 Cluster: Chromosome undetermined scaffold_431, whole genome shotgun sequence; n=1; Vitis vinifera|Rep: Chromosome undetermined scaffold_431, whole genome shotgun sequence - Vitis vinifera (Grape), partial (34%)	1
miR156/miR157	11	EX272087	2.5	8333	1	18	221	238	UGACAGAAGAGAGUGAGC	GUUCACUCUCUUCUCUCG	Cleavage	UniRef100_Q6CA16 Cluster: Similarity; n=1; Yarrowia lipolytica|Rep: Similarity - Yarrowia lipolytica (Candida lipolytica), partial (6%)	1
miR156/miR157	11	EX246936	2.5	19621	1	20	168	187	UGACAGAAGAGAGUGAGCAC	GAGGUCACUUUUUUCUGUUA	Cleavage	similar to UniRef100_Q8LST2 Cluster: Protein kinase; n=1; Arabidopsis thaliana|Rep: Protein kinase - Arabidopsis thaliana (Mouse-ear cress), partial (15%)	1
miR156/miR157	11	EX247698	2.5	15183	1	20	212	231	UGACAGAAGAGAGUGAGCAC	GUGCUCUCUCUCUUCUGACA	Cleavage	weakly similar to UniRef100_A7QP50 Cluster: Chromosome chr1 scaffold_136, whole genome shotgun sequence; n=1; Vitis vinifera|Rep: Chromosome chr1 scaffold_136, whole genome shotgun sequence - Vitis vinifera (Grape), partial (38%)	1
miR156/miR157	11	EX299346	2.5	23197	1	20	458	477	UGACAGAAGAGAGUGAGCAC	GUGCUUUCUGUCUUCUGUCA	Translation	similar to UniRef100_A7R2J4 Cluster: Chromosome undetermined scaffold_431, whole genome shotgun sequence; n=1; Vitis vinifera|Rep: Chromosome undetermined scaffold_431, whole genome shotgun sequence - Vitis vinifera (Grape), partial (34%)	1
miR156/miR157	11	EX272087	2.5	8333	1	18	221	238	UGACAGAAGAGAGUGAGC	GUUCACUCUCUUCUCUCG	Cleavage	UniRef100_Q6CA16 Cluster: Similarity; n=1; Yarrowia lipolytica|Rep: Similarity - Yarrowia lipolytica (Candida lipolytica), partial (6%)	1
miR156/miR157	11	EX246936	2.5	19621	1	20	168	187	UGACAGAAGAGAGUGAGCAC	GAGGUCACUUUUUUCUGUUA	Cleavage	similar to UniRef100_Q8LST2 Cluster: Protein kinase; n=1; Arabidopsis thaliana|Rep: Protein kinase - Arabidopsis thaliana (Mouse-ear cress), partial (15%)	1
miR156/miR157	11	EX271054	3.0	17552	1	19	204	222	UGACAGAAGAGAGUGAGCA	UGCUCGCUCUCGUCUGUUU	Cleavage	homologue to UniRef100_Q307X2 Cluster: Ubiquitin fusion-degradation protein-like; n=1; Solanum tuberosum|Rep: Ubiquitin fusion-degradation protein-like - Solanum tuberosum (Potato), partial (63%)	1
miR156/miR157	11	EX268043	3.0	19469	1	19	518	536	UGACAGAAGAGAGUGAGCA	UCUUCACUCUUUUCUGUCU	Cleavage	similar to UniRef100_A7P799 Cluster: Chromosome chr9 scaffold_7, whole genome shotgun sequence; n=1; Vitis vinifera|Rep: Chromosome chr9 scaffold_7, whole genome shotgun sequence - Vitis vinifera (Grape), partial (78%)	1
miR156/miR157	11	EX249743	3.0	13991	1	19	405	423	UGACAGAAGAGAGUGAGCA	UGGUCACUUUCUCCUGUCA	Cleavage	similar to UniRef100_Q93YX6 Cluster: Type IIB calcium ATPase; n=1; Medicago truncatula|Rep: Type IIB calcium ATPase - Medicago truncatula (Barrel medic), partial (19%)	1
miR156/miR157	11	EX302651	3.0	11362	1	18	134	151	UGACAGAAGAGAGUGAGC	AAUCAUUCUUUUCUGUCA	Cleavage	homologue to UniRef100_Q8GUZ9 Cluster: Cellulose synthase-like protein D4; n=2; Populus tremuloides|Rep: Cellulose synthase-like protein D4 - Populus tremuloides (Quaking aspen), partial (4%)	1
miR156/miR157	11	EX265529	3.0	17492	1	18	79	96	UGACAGAAGAGAGUGAGC	CCUCAUUCUUUUCUGUCC	Cleavage	similar to UniRef100_A7NZE5 Cluster: Chromosome chr6 scaffold_3, whole genome shotgun sequence; n=1; Vitis vinifera|Rep: Chromosome chr6 scaffold_3, whole genome shotgun sequence - Vitis vinifera (Grape), partial (64%)	1
miR156/miR157	11	EX261665	3.0	13102	1	18	908	925	UGACAGAAGAGAGUGAGC	AAUCAUUCUUUUCUGUCA	Cleavage	homologue to UniRef100_A7PBB7 Cluster: Chromosome chr16 scaffold_10, whole genome shotgun sequence; n=2; Vitis vinifera|Rep: Chromosome chr16 scaffold_10, whole genome shotgun sequence - Vitis vinifera (Grape), partial (25%)	1
miR156/miR157	11	EX271054	3.0	17552	1	19	204	222	UGACAGAAGAGAGUGAGCA	UGCUCGCUCUCGUCUGUUU	Cleavage	homologue to UniRef100_Q307X2 Cluster: Ubiquitin fusion-degradation protein-like; n=1; Solanum tuberosum|Rep: Ubiquitin fusion-degradation protein-like - Solanum tuberosum (Potato), partial (63%)	1
miR156/miR157	11	EX268043	3.0	19469	1	19	518	536	UGACAGAAGAGAGUGAGCA	UCUUCACUCUUUUCUGUCU	Cleavage	similar to UniRef100_A7P799 Cluster: Chromosome chr9 scaffold_7, whole genome shotgun sequence; n=1; Vitis vinifera|Rep: Chromosome chr9 scaffold_7, whole genome shotgun sequence - Vitis vinifera (Grape), partial (78%)	1
miR156/miR157	11	EX249743	3.0	13991	1	19	405	423	UGACAGAAGAGAGUGAGCA	UGGUCACUUUCUCCUGUCA	Cleavage	similar to UniRef100_Q93YX6 Cluster: Type IIB calcium ATPase; n=1; Medicago truncatula|Rep: Type IIB calcium ATPase - Medicago truncatula (Barrel medic), partial (19%)	1
miR156/miR157	11	EX302651	3.0	11362	1	18	134	151	UGACAGAAGAGAGUGAGC	AAUCAUUCUUUUCUGUCA	Cleavage	homologue to UniRef100_Q8GUZ9 Cluster: Cellulose synthase-like protein D4; n=2; Populus tremuloides|Rep: Cellulose synthase-like protein D4 - Populus tremuloides (Quaking aspen), partial (4%)	1
miR156/miR157	11	EX265529	3.0	17492	1	18	79	96	UGACAGAAGAGAGUGAGC	CCUCAUUCUUUUCUGUCC	Cleavage	similar to UniRef100_A7NZE5 Cluster: Chromosome chr6 scaffold_3, whole genome shotgun sequence; n=1; Vitis vinifera|Rep: Chromosome chr6 scaffold_3, whole genome shotgun sequence - Vitis vinifera (Grape), partial (64%)	1
miR156/miR157	11	EX261665	3.0	13102	1	18	908	925	UGACAGAAGAGAGUGAGC	AAUCAUUCUUUUCUGUCA	Cleavage	homologue to UniRef100_A7PBB7 Cluster: Chromosome chr16 scaffold_10, whole genome shotgun sequence; n=2; Vitis vinifera|Rep: Chromosome chr16 scaffold_10, whole genome shotgun sequence - Vitis vinifera (Grape), partial (25%)	1
miR156/miR157	11	EX271054	3.0	17552	1	19	204	222	UGACAGAAGAGAGUGAGCA	UGCUCGCUCUCGUCUGUUU	Cleavage	homologue to UniRef100_Q307X2 Cluster: Ubiquitin fusion-degradation protein-like; n=1; Solanum tuberosum|Rep: Ubiquitin fusion-degradation protein-like - Solanum tuberosum (Potato), partial (63%)	1
miR156/miR157	11	EX268043	3.0	19469	1	19	518	536	UGACAGAAGAGAGUGAGCA	UCUUCACUCUUUUCUGUCU	Cleavage	similar to UniRef100_A7P799 Cluster: Chromosome chr9 scaffold_7, whole genome shotgun sequence; n=1; Vitis vinifera|Rep: Chromosome chr9 scaffold_7, whole genome shotgun sequence - Vitis vinifera (Grape), partial (78%)	1
miR156/miR157	11	EX249743	3.0	13991	1	19	405	423	UGACAGAAGAGAGUGAGCA	UGGUCACUUUCUCCUGUCA	Cleavage	similar to UniRef100_Q93YX6 Cluster: Type IIB calcium ATPase; n=1; Medicago truncatula|Rep: Type IIB calcium ATPase - Medicago truncatula (Barrel medic), partial (19%)	1
miR156/miR157	11	EX302651	3.0	11362	1	18	134	151	UGACAGAAGAGAGUGAGC	AAUCAUUCUUUUCUGUCA	Cleavage	homologue to UniRef100_Q8GUZ9 Cluster: Cellulose synthase-like protein D4; n=2; Populus tremuloides|Rep: Cellulose synthase-like protein D4 - Populus tremuloides (Quaking aspen), partial (4%)	1
miR156/miR157	11	EX265529	3.0	17492	1	18	79	96	UGACAGAAGAGAGUGAGC	CCUCAUUCUUUUCUGUCC	Cleavage	similar to UniRef100_A7NZE5 Cluster: Chromosome chr6 scaffold_3, whole genome shotgun sequence; n=1; Vitis vinifera|Rep: Chromosome chr6 scaffold_3, whole genome shotgun sequence - Vitis vinifera (Grape), partial (64%)	1
miR156/miR157	11	EX261665	3.0	13102	1	18	908	925	UGACAGAAGAGAGUGAGC	AAUCAUUCUUUUCUGUCA	Cleavage	homologue to UniRef100_A7PBB7 Cluster: Chromosome chr16 scaffold_10, whole genome shotgun sequence; n=2; Vitis vinifera|Rep: Chromosome chr16 scaffold_10, whole genome shotgun sequence - Vitis vinifera (Grape), partial (25%)	1
miR156/miR157	11	EX271054	3.0	17552	1	19	204	222	UGACAGAAGAGAGUGAGCA	UGCUCGCUCUCGUCUGUUU	Cleavage	homologue to UniRef100_Q307X2 Cluster: Ubiquitin fusion-degradation protein-like; n=1; Solanum tuberosum|Rep: Ubiquitin fusion-degradation protein-like - Solanum tuberosum (Potato), partial (63%)	1
miR156/miR157	11	EX268043	3.0	19469	1	19	518	536	UGACAGAAGAGAGUGAGCA	UCUUCACUCUUUUCUGUCU	Cleavage	similar to UniRef100_A7P799 Cluster: Chromosome chr9 scaffold_7, whole genome shotgun sequence; n=1; Vitis vinifera|Rep: Chromosome chr9 scaffold_7, whole genome shotgun sequence - Vitis vinifera (Grape), partial (78%)	1
miR156/miR157	11	EX249743	3.0	13991	1	19	405	423	UGACAGAAGAGAGUGAGCA	UGGUCACUUUCUCCUGUCA	Cleavage	similar to UniRef100_Q93YX6 Cluster: Type IIB calcium ATPase; n=1; Medicago truncatula|Rep: Type IIB calcium ATPase - Medicago truncatula (Barrel medic), partial (19%)	1
miR156/miR157	11	EX302651	3.0	11362	1	18	134	151	UGACAGAAGAGAGUGAGC	AAUCAUUCUUUUCUGUCA	Cleavage	homologue to UniRef100_Q8GUZ9 Cluster: Cellulose synthase-like protein D4; n=2; Populus tremuloides|Rep: Cellulose synthase-like protein D4 - Populus tremuloides (Quaking aspen), partial (4%)	1
miR156/miR157	11	EX265529	3.0	17492	1	18	79	96	UGACAGAAGAGAGUGAGC	CCUCAUUCUUUUCUGUCC	Cleavage	similar to UniRef100_A7NZE5 Cluster: Chromosome chr6 scaffold_3, whole genome shotgun sequence; n=1; Vitis vinifera|Rep: Chromosome chr6 scaffold_3, whole genome shotgun sequence - Vitis vinifera (Grape), partial (64%)	1
miR156/miR157	11	EX261665	3.0	13102	1	18	908	925	UGACAGAAGAGAGUGAGC	AAUCAUUCUUUUCUGUCA	Cleavage	homologue to UniRef100_A7PBB7 Cluster: Chromosome chr16 scaffold_10, whole genome shotgun sequence; n=2; Vitis vinifera|Rep: Chromosome chr16 scaffold_10, whole genome shotgun sequence - Vitis vinifera (Grape), partial (25%)	1
miR156/miR157	11	EX271054	3.0	17552	1	19	204	222	UGACAGAAGAGAGUGAGCA	UGCUCGCUCUCGUCUGUUU	Cleavage	homologue to UniRef100_Q307X2 Cluster: Ubiquitin fusion-degradation protein-like; n=1; Solanum tuberosum|Rep: Ubiquitin fusion-degradation protein-like - Solanum tuberosum (Potato), partial (63%)	1
miR156/miR157	11	EX268043	3.0	19469	1	19	518	536	UGACAGAAGAGAGUGAGCA	UCUUCACUCUUUUCUGUCU	Cleavage	similar to UniRef100_A7P799 Cluster: Chromosome chr9 scaffold_7, whole genome shotgun sequence; n=1; Vitis vinifera|Rep: Chromosome chr9 scaffold_7, whole genome shotgun sequence - Vitis vinifera (Grape), partial (78%)	1
miR156/miR157	11	EX249743	3.0	13991	1	19	405	423	UGACAGAAGAGAGUGAGCA	UGGUCACUUUCUCCUGUCA	Cleavage	similar to UniRef100_Q93YX6 Cluster: Type IIB calcium ATPase; n=1; Medicago truncatula|Rep: Type IIB calcium ATPase - Medicago truncatula (Barrel medic), partial (19%)	1
miR156/miR157	11	EX302651	3.0	11362	1	18	134	151	UGACAGAAGAGAGUGAGC	AAUCAUUCUUUUCUGUCA	Cleavage	homologue to UniRef100_Q8GUZ9 Cluster: Cellulose synthase-like protein D4; n=2; Populus tremuloides|Rep: Cellulose synthase-like protein D4 - Populus tremuloides (Quaking aspen), partial (4%)	1
miR156/miR157	11	EX265529	3.0	17492	1	18	79	96	UGACAGAAGAGAGUGAGC	CCUCAUUCUUUUCUGUCC	Cleavage	similar to UniRef100_A7NZE5 Cluster: Chromosome chr6 scaffold_3, whole genome shotgun sequence; n=1; Vitis vinifera|Rep: Chromosome chr6 scaffold_3, whole genome shotgun sequence - Vitis vinifera (Grape), partial (64%)	1
miR156/miR157	11	EX261665	3.0	13102	1	18	908	925	UGACAGAAGAGAGUGAGC	AAUCAUUCUUUUCUGUCA	Cleavage	homologue to UniRef100_A7PBB7 Cluster: Chromosome chr16 scaffold_10, whole genome shotgun sequence; n=2; Vitis vinifera|Rep: Chromosome chr16 scaffold_10, whole genome shotgun sequence - Vitis vinifera (Grape), partial (25%)	1
miR156/miR157	11	EX271054	3.0	17552	1	19	204	222	UGACAGAAGAGAGUGAGCA	UGCUCGCUCUCGUCUGUUU	Cleavage	homologue to UniRef100_Q307X2 Cluster: Ubiquitin fusion-degradation protein-like; n=1; Solanum tuberosum|Rep: Ubiquitin fusion-degradation protein-like - Solanum tuberosum (Potato), partial (63%)	1
miR156/miR157	11	EX268043	3.0	19469	1	19	518	536	UGACAGAAGAGAGUGAGCA	UCUUCACUCUUUUCUGUCU	Cleavage	similar to UniRef100_A7P799 Cluster: Chromosome chr9 scaffold_7, whole genome shotgun sequence; n=1; Vitis vinifera|Rep: Chromosome chr9 scaffold_7, whole genome shotgun sequence - Vitis vinifera (Grape), partial (78%)	1
miR156/miR157	11	EX249743	3.0	13991	1	19	405	423	UGACAGAAGAGAGUGAGCA	UGGUCACUUUCUCCUGUCA	Cleavage	similar to UniRef100_Q93YX6 Cluster: Type IIB calcium ATPase; n=1; Medicago truncatula|Rep: Type IIB calcium ATPase - Medicago truncatula (Barrel medic), partial (19%)	1
miR156/miR157	11	EX302651	3.0	11362	1	18	134	151	UGACAGAAGAGAGUGAGC	AAUCAUUCUUUUCUGUCA	Cleavage	homologue to UniRef100_Q8GUZ9 Cluster: Cellulose synthase-like protein D4; n=2; Populus tremuloides|Rep: Cellulose synthase-like protein D4 - Populus tremuloides (Quaking aspen), partial (4%)	1
miR156/miR157	11	EX265529	3.0	17492	1	18	79	96	UGACAGAAGAGAGUGAGC	CCUCAUUCUUUUCUGUCC	Cleavage	similar to UniRef100_A7NZE5 Cluster: Chromosome chr6 scaffold_3, whole genome shotgun sequence; n=1; Vitis vinifera|Rep: Chromosome chr6 scaffold_3, whole genome shotgun sequence - Vitis vinifera (Grape), partial (64%)	1
miR156/miR157	11	EX261665	3.0	13102	1	18	908	925	UGACAGAAGAGAGUGAGC	AAUCAUUCUUUUCUGUCA	Cleavage	homologue to UniRef100_A7PBB7 Cluster: Chromosome chr16 scaffold_10, whole genome shotgun sequence; n=2; Vitis vinifera|Rep: Chromosome chr16 scaffold_10, whole genome shotgun sequence - Vitis vinifera (Grape), partial (25%)	1
miR156/miR157	11	EX271054	3.0	17552	1	19	204	222	UGACAGAAGAGAGUGAGCA	UGCUCGCUCUCGUCUGUUU	Cleavage	homologue to UniRef100_Q307X2 Cluster: Ubiquitin fusion-degradation protein-like; n=1; Solanum tuberosum|Rep: Ubiquitin fusion-degradation protein-like - Solanum tuberosum (Potato), partial (63%)	1
miR156/miR157	11	EX268043	3.0	19469	1	19	518	536	UGACAGAAGAGAGUGAGCA	UCUUCACUCUUUUCUGUCU	Cleavage	similar to UniRef100_A7P799 Cluster: Chromosome chr9 scaffold_7, whole genome shotgun sequence; n=1; Vitis vinifera|Rep: Chromosome chr9 scaffold_7, whole genome shotgun sequence - Vitis vinifera (Grape), partial (78%)	1
miR156/miR157	11	EX249743	3.0	13991	1	19	405	423	UGACAGAAGAGAGUGAGCA	UGGUCACUUUCUCCUGUCA	Cleavage	similar to UniRef100_Q93YX6 Cluster: Type IIB calcium ATPase; n=1; Medicago truncatula|Rep: Type IIB calcium ATPase - Medicago truncatula (Barrel medic), partial (19%)	1
miR156/miR157	11	EX302651	3.0	11362	1	18	134	151	UGACAGAAGAGAGUGAGC	AAUCAUUCUUUUCUGUCA	Cleavage	homologue to UniRef100_Q8GUZ9 Cluster: Cellulose synthase-like protein D4; n=2; Populus tremuloides|Rep: Cellulose synthase-like protein D4 - Populus tremuloides (Quaking aspen), partial (4%)	1
miR156/miR157	11	EX265529	3.0	17492	1	18	79	96	UGACAGAAGAGAGUGAGC	CCUCAUUCUUUUCUGUCC	Cleavage	similar to UniRef100_A7NZE5 Cluster: Chromosome chr6 scaffold_3, whole genome shotgun sequence; n=1; Vitis vinifera|Rep: Chromosome chr6 scaffold_3, whole genome shotgun sequence - Vitis vinifera (Grape), partial (64%)	1
miR156/miR157	11	EX261665	3.0	13102	1	18	908	925	UGACAGAAGAGAGUGAGC	AAUCAUUCUUUUCUGUCA	Cleavage	homologue to UniRef100_A7PBB7 Cluster: Chromosome chr16 scaffold_10, whole genome shotgun sequence; n=2; Vitis vinifera|Rep: Chromosome chr16 scaffold_10, whole genome shotgun sequence - Vitis vinifera (Grape), partial (25%)	1
miR156/miR157	11	EX271054	3.0	17552	1	19	204	222	UGACAGAAGAGAGUGAGCA	UGCUCGCUCUCGUCUGUUU	Cleavage	homologue to UniRef100_Q307X2 Cluster: Ubiquitin fusion-degradation protein-like; n=1; Solanum tuberosum|Rep: Ubiquitin fusion-degradation protein-like - Solanum tuberosum (Potato), partial (63%)	1
miR156/miR157	11	EX268043	3.0	19469	1	19	518	536	UGACAGAAGAGAGUGAGCA	UCUUCACUCUUUUCUGUCU	Cleavage	similar to UniRef100_A7P799 Cluster: Chromosome chr9 scaffold_7, whole genome shotgun sequence; n=1; Vitis vinifera|Rep: Chromosome chr9 scaffold_7, whole genome shotgun sequence - Vitis vinifera (Grape), partial (78%)	1
miR156/miR157	11	EX249743	3.0	13991	1	19	405	423	UGACAGAAGAGAGUGAGCA	UGGUCACUUUCUCCUGUCA	Cleavage	similar to UniRef100_Q93YX6 Cluster: Type IIB calcium ATPase; n=1; Medicago truncatula|Rep: Type IIB calcium ATPase - Medicago truncatula (Barrel medic), partial (19%)	1
miR156/miR157	11	EX302651	3.0	11362	1	18	134	151	UGACAGAAGAGAGUGAGC	AAUCAUUCUUUUCUGUCA	Cleavage	homologue to UniRef100_Q8GUZ9 Cluster: Cellulose synthase-like protein D4; n=2; Populus tremuloides|Rep: Cellulose synthase-like protein D4 - Populus tremuloides (Quaking aspen), partial (4%)	1
miR156/miR157	11	EX265529	3.0	17492	1	18	79	96	UGACAGAAGAGAGUGAGC	CCUCAUUCUUUUCUGUCC	Cleavage	similar to UniRef100_A7NZE5 Cluster: Chromosome chr6 scaffold_3, whole genome shotgun sequence; n=1; Vitis vinifera|Rep: Chromosome chr6 scaffold_3, whole genome shotgun sequence - Vitis vinifera (Grape), partial (64%)	1
miR156/miR157	11	EX261665	3.0	13102	1	18	908	925	UGACAGAAGAGAGUGAGC	AAUCAUUCUUUUCUGUCA	Cleavage	homologue to UniRef100_A7PBB7 Cluster: Chromosome chr16 scaffold_10, whole genome shotgun sequence; n=2; Vitis vinifera|Rep: Chromosome chr16 scaffold_10, whole genome shotgun sequence - Vitis vinifera (Grape), partial (25%)	1
miR156/miR157	11	EX271054	3.0	17552	1	19	204	222	UGACAGAAGAGAGUGAGCA	UGCUCGCUCUCGUCUGUUU	Cleavage	homologue to UniRef100_Q307X2 Cluster: Ubiquitin fusion-degradation protein-like; n=1; Solanum tuberosum|Rep: Ubiquitin fusion-degradation protein-like - Solanum tuberosum (Potato), partial (63%)	1
miR156/miR157	11	EX268043	3.0	19469	1	19	518	536	UGACAGAAGAGAGUGAGCA	UCUUCACUCUUUUCUGUCU	Cleavage	similar to UniRef100_A7P799 Cluster: Chromosome chr9 scaffold_7, whole genome shotgun sequence; n=1; Vitis vinifera|Rep: Chromosome chr9 scaffold_7, whole genome shotgun sequence - Vitis vinifera (Grape), partial (78%)	1
miR156/miR157	11	EX249743	3.0	13991	1	19	405	423	UGACAGAAGAGAGUGAGCA	UGGUCACUUUCUCCUGUCA	Cleavage	similar to UniRef100_Q93YX6 Cluster: Type IIB calcium ATPase; n=1; Medicago truncatula|Rep: Type IIB calcium ATPase - Medicago truncatula (Barrel medic), partial (19%)	1
miR156/miR157	11	EX302651	3.0	11362	1	18	134	151	UGACAGAAGAGAGUGAGC	AAUCAUUCUUUUCUGUCA	Cleavage	homologue to UniRef100_Q8GUZ9 Cluster: Cellulose synthase-like protein D4; n=2; Populus tremuloides|Rep: Cellulose synthase-like protein D4 - Populus tremuloides (Quaking aspen), partial (4%)	1
miR156/miR157	11	EX265529	3.0	17492	1	18	79	96	UGACAGAAGAGAGUGAGC	CCUCAUUCUUUUCUGUCC	Cleavage	similar to UniRef100_A7NZE5 Cluster: Chromosome chr6 scaffold_3, whole genome shotgun sequence; n=1; Vitis vinifera|Rep: Chromosome chr6 scaffold_3, whole genome shotgun sequence - Vitis vinifera (Grape), partial (64%)	1
miR156/miR157	11	EX261665	3.0	13102	1	18	908	925	UGACAGAAGAGAGUGAGC	AAUCAUUCUUUUCUGUCA	Cleavage	homologue to UniRef100_A7PBB7 Cluster: Chromosome chr16 scaffold_10, whole genome shotgun sequence; n=2; Vitis vinifera|Rep: Chromosome chr16 scaffold_10, whole genome shotgun sequence - Vitis vinifera (Grape), partial (25%)	1
miR156/miR157	11	EX271054	3.0	17552	1	19	204	222	UGACAGAAGAGAGUGAGCA	UGCUCGCUCUCGUCUGUUU	Cleavage	homologue to UniRef100_Q307X2 Cluster: Ubiquitin fusion-degradation protein-like; n=1; Solanum tuberosum|Rep: Ubiquitin fusion-degradation protein-like - Solanum tuberosum (Potato), partial (63%)	1
miR156/miR157	11	EX268043	3.0	19469	1	19	518	536	UGACAGAAGAGAGUGAGCA	UCUUCACUCUUUUCUGUCU	Cleavage	similar to UniRef100_A7P799 Cluster: Chromosome chr9 scaffold_7, whole genome shotgun sequence; n=1; Vitis vinifera|Rep: Chromosome chr9 scaffold_7, whole genome shotgun sequence - Vitis vinifera (Grape), partial (78%)	1
miR156/miR157	11	EX249743	3.0	13991	1	19	405	423	UGACAGAAGAGAGUGAGCA	UGGUCACUUUCUCCUGUCA	Cleavage	similar to UniRef100_Q93YX6 Cluster: Type IIB calcium ATPase; n=1; Medicago truncatula|Rep: Type IIB calcium ATPase - Medicago truncatula (Barrel medic), partial (19%)	1
miR156/miR157	11	EX302651	3.0	11362	1	18	134	151	UGACAGAAGAGAGUGAGC	AAUCAUUCUUUUCUGUCA	Cleavage	homologue to UniRef100_Q8GUZ9 Cluster: Cellulose synthase-like protein D4; n=2; Populus tremuloides|Rep: Cellulose synthase-like protein D4 - Populus tremuloides (Quaking aspen), partial (4%)	1
miR156/miR157	11	EX265529	3.0	17492	1	18	79	96	UGACAGAAGAGAGUGAGC	CCUCAUUCUUUUCUGUCC	Cleavage	similar to UniRef100_A7NZE5 Cluster: Chromosome chr6 scaffold_3, whole genome shotgun sequence; n=1; Vitis vinifera|Rep: Chromosome chr6 scaffold_3, whole genome shotgun sequence - Vitis vinifera (Grape), partial (64%)	1
miR156/miR157	11	EX261665	3.0	13102	1	18	908	925	UGACAGAAGAGAGUGAGC	AAUCAUUCUUUUCUGUCA	Cleavage	homologue to UniRef100_A7PBB7 Cluster: Chromosome chr16 scaffold_10, whole genome shotgun sequence; n=2; Vitis vinifera|Rep: Chromosome chr16 scaffold_10, whole genome shotgun sequence - Vitis vinifera (Grape), partial (25%)	1
miR156/miR157	11	EX271054	3.0	17552	1	19	204	222	UGACAGAAGAGAGUGAGCA	UGCUCGCUCUCGUCUGUUU	Cleavage	homologue to UniRef100_Q307X2 Cluster: Ubiquitin fusion-degradation protein-like; n=1; Solanum tuberosum|Rep: Ubiquitin fusion-degradation protein-like - Solanum tuberosum (Potato), partial (63%)	1
miR156/miR157	11	EX268043	3.0	19469	1	19	518	536	UGACAGAAGAGAGUGAGCA	UCUUCACUCUUUUCUGUCU	Cleavage	similar to UniRef100_A7P799 Cluster: Chromosome chr9 scaffold_7, whole genome shotgun sequence; n=1; Vitis vinifera|Rep: Chromosome chr9 scaffold_7, whole genome shotgun sequence - Vitis vinifera (Grape), partial (78%)	1
miR156/miR157	11	EX249743	3.0	13991	1	19	405	423	UGACAGAAGAGAGUGAGCA	UGGUCACUUUCUCCUGUCA	Cleavage	similar to UniRef100_Q93YX6 Cluster: Type IIB calcium ATPase; n=1; Medicago truncatula|Rep: Type IIB calcium ATPase - Medicago truncatula (Barrel medic), partial (19%)	1
miR156/miR157	11	EX302651	3.0	11362	1	18	134	151	UGACAGAAGAGAGUGAGC	AAUCAUUCUUUUCUGUCA	Cleavage	homologue to UniRef100_Q8GUZ9 Cluster: Cellulose synthase-like protein D4; n=2; Populus tremuloides|Rep: Cellulose synthase-like protein D4 - Populus tremuloides (Quaking aspen), partial (4%)	1
miR156/miR157	11	EX265529	3.0	17492	1	18	79	96	UGACAGAAGAGAGUGAGC	CCUCAUUCUUUUCUGUCC	Cleavage	similar to UniRef100_A7NZE5 Cluster: Chromosome chr6 scaffold_3, whole genome shotgun sequence; n=1; Vitis vinifera|Rep: Chromosome chr6 scaffold_3, whole genome shotgun sequence - Vitis vinifera (Grape), partial (64%)	1
miR156/miR157	11	EX261665	3.0	13102	1	18	908	925	UGACAGAAGAGAGUGAGC	AAUCAUUCUUUUCUGUCA	Cleavage	homologue to UniRef100_A7PBB7 Cluster: Chromosome chr16 scaffold_10, whole genome shotgun sequence; n=2; Vitis vinifera|Rep: Chromosome chr16 scaffold_10, whole genome shotgun sequence - Vitis vinifera (Grape), partial (25%)	1
miR156/miR157	11	EX271054	3.0	17552	1	19	204	222	UGACAGAAGAGAGUGAGCA	UGCUCGCUCUCGUCUGUUU	Cleavage	homologue to UniRef100_Q307X2 Cluster: Ubiquitin fusion-degradation protein-like; n=1; Solanum tuberosum|Rep: Ubiquitin fusion-degradation protein-like - Solanum tuberosum (Potato), partial (63%)	1
miR156/miR157	11	EX268043	3.0	19469	1	19	518	536	UGACAGAAGAGAGUGAGCA	UCUUCACUCUUUUCUGUCU	Cleavage	similar to UniRef100_A7P799 Cluster: Chromosome chr9 scaffold_7, whole genome shotgun sequence; n=1; Vitis vinifera|Rep: Chromosome chr9 scaffold_7, whole genome shotgun sequence - Vitis vinifera (Grape), partial (78%)	1
miR156/miR157	11	EX249743	3.0	13991	1	19	405	423	UGACAGAAGAGAGUGAGCA	UGGUCACUUUCUCCUGUCA	Cleavage	similar to UniRef100_Q93YX6 Cluster: Type IIB calcium ATPase; n=1; Medicago truncatula|Rep: Type IIB calcium ATPase - Medicago truncatula (Barrel medic), partial (19%)	1
miR156/miR157	11	EX302651	3.0	11362	1	18	134	151	UGACAGAAGAGAGUGAGC	AAUCAUUCUUUUCUGUCA	Cleavage	homologue to UniRef100_Q8GUZ9 Cluster: Cellulose synthase-like protein D4; n=2; Populus tremuloides|Rep: Cellulose synthase-like protein D4 - Populus tremuloides (Quaking aspen), partial (4%)	1
miR156/miR157	11	EX265529	3.0	17492	1	18	79	96	UGACAGAAGAGAGUGAGC	CCUCAUUCUUUUCUGUCC	Cleavage	similar to UniRef100_A7NZE5 Cluster: Chromosome chr6 scaffold_3, whole genome shotgun sequence; n=1; Vitis vinifera|Rep: Chromosome chr6 scaffold_3, whole genome shotgun sequence - Vitis vinifera (Grape), partial (64%)	1
miR156/miR157	11	EX261665	3.0	13102	1	18	908	925	UGACAGAAGAGAGUGAGC	AAUCAUUCUUUUCUGUCA	Cleavage	homologue to UniRef100_A7PBB7 Cluster: Chromosome chr16 scaffold_10, whole genome shotgun sequence; n=2; Vitis vinifera|Rep: Chromosome chr16 scaffold_10, whole genome shotgun sequence - Vitis vinifera (Grape), partial (25%)	1
miR156/miR157	11	EX271054	3.0	17552	1	19	204	222	UGACAGAAGAGAGUGAGCA	UGCUCGCUCUCGUCUGUUU	Cleavage	homologue to UniRef100_Q307X2 Cluster: Ubiquitin fusion-degradation protein-like; n=1; Solanum tuberosum|Rep: Ubiquitin fusion-degradation protein-like - Solanum tuberosum (Potato), partial (63%)	1
miR156/miR157	11	EX268043	3.0	19469	1	19	518	536	UGACAGAAGAGAGUGAGCA	UCUUCACUCUUUUCUGUCU	Cleavage	similar to UniRef100_A7P799 Cluster: Chromosome chr9 scaffold_7, whole genome shotgun sequence; n=1; Vitis vinifera|Rep: Chromosome chr9 scaffold_7, whole genome shotgun sequence - Vitis vinifera (Grape), partial (78%)	1
miR156/miR157	11	EX249743	3.0	13991	1	19	405	423	UGACAGAAGAGAGUGAGCA	UGGUCACUUUCUCCUGUCA	Cleavage	similar to UniRef100_Q93YX6 Cluster: Type IIB calcium ATPase; n=1; Medicago truncatula|Rep: Type IIB calcium ATPase - Medicago truncatula (Barrel medic), partial (19%)	1
miR156/miR157	11	EX302651	3.0	11362	1	18	134	151	UGACAGAAGAGAGUGAGC	AAUCAUUCUUUUCUGUCA	Cleavage	homologue to UniRef100_Q8GUZ9 Cluster: Cellulose synthase-like protein D4; n=2; Populus tremuloides|Rep: Cellulose synthase-like protein D4 - Populus tremuloides (Quaking aspen), partial (4%)	1
miR156/miR157	11	EX265529	3.0	17492	1	18	79	96	UGACAGAAGAGAGUGAGC	CCUCAUUCUUUUCUGUCC	Cleavage	similar to UniRef100_A7NZE5 Cluster: Chromosome chr6 scaffold_3, whole genome shotgun sequence; n=1; Vitis vinifera|Rep: Chromosome chr6 scaffold_3, whole genome shotgun sequence - Vitis vinifera (Grape), partial (64%)	1
miR156/miR157	11	EX261665	3.0	13102	1	18	908	925	UGACAGAAGAGAGUGAGC	AAUCAUUCUUUUCUGUCA	Cleavage	homologue to UniRef100_A7PBB7 Cluster: Chromosome chr16 scaffold_10, whole genome shotgun sequence; n=2; Vitis vinifera|Rep: Chromosome chr16 scaffold_10, whole genome shotgun sequence - Vitis vinifera (Grape), partial (25%)	1
miR156/miR157	11	EX271054	3.0	17552	1	19	204	222	UGACAGAAGAGAGUGAGCA	UGCUCGCUCUCGUCUGUUU	Cleavage	homologue to UniRef100_Q307X2 Cluster: Ubiquitin fusion-degradation protein-like; n=1; Solanum tuberosum|Rep: Ubiquitin fusion-degradation protein-like - Solanum tuberosum (Potato), partial (63%)	1
miR156/miR157	11	EX268043	3.0	19469	1	19	518	536	UGACAGAAGAGAGUGAGCA	UCUUCACUCUUUUCUGUCU	Cleavage	similar to UniRef100_A7P799 Cluster: Chromosome chr9 scaffold_7, whole genome shotgun sequence; n=1; Vitis vinifera|Rep: Chromosome chr9 scaffold_7, whole genome shotgun sequence - Vitis vinifera (Grape), partial (78%)	1
miR156/miR157	11	EX249743	3.0	13991	1	19	405	423	UGACAGAAGAGAGUGAGCA	UGGUCACUUUCUCCUGUCA	Cleavage	similar to UniRef100_Q93YX6 Cluster: Type IIB calcium ATPase; n=1; Medicago truncatula|Rep: Type IIB calcium ATPase - Medicago truncatula (Barrel medic), partial (19%)	1
miR156/miR157	11	EX302651	3.0	11362	1	18	134	151	UGACAGAAGAGAGUGAGC	AAUCAUUCUUUUCUGUCA	Cleavage	homologue to UniRef100_Q8GUZ9 Cluster: Cellulose synthase-like protein D4; n=2; Populus tremuloides|Rep: Cellulose synthase-like protein D4 - Populus tremuloides (Quaking aspen), partial (4%)	1
miR156/miR157	11	EX265529	3.0	17492	1	18	79	96	UGACAGAAGAGAGUGAGC	CCUCAUUCUUUUCUGUCC	Cleavage	similar to UniRef100_A7NZE5 Cluster: Chromosome chr6 scaffold_3, whole genome shotgun sequence; n=1; Vitis vinifera|Rep: Chromosome chr6 scaffold_3, whole genome shotgun sequence - Vitis vinifera (Grape), partial (64%)	1
miR156/miR157	11	EX261665	3.0	13102	1	18	908	925	UGACAGAAGAGAGUGAGC	AAUCAUUCUUUUCUGUCA	Cleavage	homologue to UniRef100_A7PBB7 Cluster: Chromosome chr16 scaffold_10, whole genome shotgun sequence; n=2; Vitis vinifera|Rep: Chromosome chr16 scaffold_10, whole genome shotgun sequence - Vitis vinifera (Grape), partial (25%)	1
miR156/miR157	11	EX271054	3.0	17552	1	19	204	222	UGACAGAAGAGAGUGAGCA	UGCUCGCUCUCGUCUGUUU	Cleavage	homologue to UniRef100_Q307X2 Cluster: Ubiquitin fusion-degradation protein-like; n=1; Solanum tuberosum|Rep: Ubiquitin fusion-degradation protein-like - Solanum tuberosum (Potato), partial (63%)	1
miR156/miR157	11	EX268043	3.0	19469	1	19	518	536	UGACAGAAGAGAGUGAGCA	UCUUCACUCUUUUCUGUCU	Cleavage	similar to UniRef100_A7P799 Cluster: Chromosome chr9 scaffold_7, whole genome shotgun sequence; n=1; Vitis vinifera|Rep: Chromosome chr9 scaffold_7, whole genome shotgun sequence - Vitis vinifera (Grape), partial (78%)	1
miR156/miR157	11	EX249743	3.0	13991	1	19	405	423	UGACAGAAGAGAGUGAGCA	UGGUCACUUUCUCCUGUCA	Cleavage	similar to UniRef100_Q93YX6 Cluster: Type IIB calcium ATPase; n=1; Medicago truncatula|Rep: Type IIB calcium ATPase - Medicago truncatula (Barrel medic), partial (19%)	1
miR156/miR157	11	EX302651	3.0	11362	1	18	134	151	UGACAGAAGAGAGUGAGC	AAUCAUUCUUUUCUGUCA	Cleavage	homologue to UniRef100_Q8GUZ9 Cluster: Cellulose synthase-like protein D4; n=2; Populus tremuloides|Rep: Cellulose synthase-like protein D4 - Populus tremuloides (Quaking aspen), partial (4%)	1
miR156/miR157	11	EX265529	3.0	17492	1	18	79	96	UGACAGAAGAGAGUGAGC	CCUCAUUCUUUUCUGUCC	Cleavage	similar to UniRef100_A7NZE5 Cluster: Chromosome chr6 scaffold_3, whole genome shotgun sequence; n=1; Vitis vinifera|Rep: Chromosome chr6 scaffold_3, whole genome shotgun sequence - Vitis vinifera (Grape), partial (64%)	1
miR156/miR157	11	EX261665	3.0	13102	1	18	908	925	UGACAGAAGAGAGUGAGC	AAUCAUUCUUUUCUGUCA	Cleavage	homologue to UniRef100_A7PBB7 Cluster: Chromosome chr16 scaffold_10, whole genome shotgun sequence; n=2; Vitis vinifera|Rep: Chromosome chr16 scaffold_10, whole genome shotgun sequence - Vitis vinifera (Grape), partial (25%)	1
miR156/miR157	12	TC7971	1.0	16545	1	21	744	764	UUGACAGAAGAGAGUGAGCAC	GUGCUCUCUCUCUUCUGUCAA	Cleavage	similar to UniRef100_A7QP50 Cluster: Chromosome chr1 scaffold_136, whole genome shotgun sequence; n=1; Vitis vinifera|Rep: Chromosome chr1 scaffold_136, whole genome shotgun sequence - Vitis vinifera (Grape), partial (13%)	1
miR156/miR157	12	TC7971	1.0	16545	1	21	744	764	UUGACAGAAGAGAGUGAGCAC	GUGCUCUCUCUCUUCUGUCAA	Cleavage	similar to UniRef100_A7QP50 Cluster: Chromosome chr1 scaffold_136, whole genome shotgun sequence; n=1; Vitis vinifera|Rep: Chromosome chr1 scaffold_136, whole genome shotgun sequence - Vitis vinifera (Grape), partial (13%)	1
miR156/miR157	12	TC7971	1.0	16545	1	21	744	764	UUGACAGAAGAGAGUGAGCAC	GUGCUCUCUCUCUUCUGUCAA	Cleavage	similar to UniRef100_A7QP50 Cluster: Chromosome chr1 scaffold_136, whole genome shotgun sequence; n=1; Vitis vinifera|Rep: Chromosome chr1 scaffold_136, whole genome shotgun sequence - Vitis vinifera (Grape), partial (13%)	1
miR156/miR157	12	TC7971	1.0	16545	1	21	744	764	UUGACAGAAGAGAGUGAGCAC	GUGCUCUCUCUCUUCUGUCAA	Cleavage	similar to UniRef100_A7QP50 Cluster: Chromosome chr1 scaffold_136, whole genome shotgun sequence; n=1; Vitis vinifera|Rep: Chromosome chr1 scaffold_136, whole genome shotgun sequence - Vitis vinifera (Grape), partial (13%)	1
miR156/miR157	12	TC7971	1.0	16545	1	21	744	764	UUGACAGAAGAGAGUGAGCAC	GUGCUCUCUCUCUUCUGUCAA	Cleavage	similar to UniRef100_A7QP50 Cluster: Chromosome chr1 scaffold_136, whole genome shotgun sequence; n=1; Vitis vinifera|Rep: Chromosome chr1 scaffold_136, whole genome shotgun sequence - Vitis vinifera (Grape), partial (13%)	1
miR156/miR157	12	TC7971	1.0	16545	1	21	744	764	UUGACAGAAGAGAGUGAGCAC	GUGCUCUCUCUCUUCUGUCAA	Cleavage	similar to UniRef100_A7QP50 Cluster: Chromosome chr1 scaffold_136, whole genome shotgun sequence; n=1; Vitis vinifera|Rep: Chromosome chr1 scaffold_136, whole genome shotgun sequence - Vitis vinifera (Grape), partial (13%)	1
miR156/miR157	12	TC7971	1.0	16545	1	21	744	764	UUGACAGAAGAGAGUGAGCAC	GUGCUCUCUCUCUUCUGUCAA	Cleavage	similar to UniRef100_A7QP50 Cluster: Chromosome chr1 scaffold_136, whole genome shotgun sequence; n=1; Vitis vinifera|Rep: Chromosome chr1 scaffold_136, whole genome shotgun sequence - Vitis vinifera (Grape), partial (13%)	1
miR156/miR157	12	TC7971	1.0	16545	1	21	744	764	UUGACAGAAGAGAGUGAGCAC	GUGCUCUCUCUCUUCUGUCAA	Cleavage	similar to UniRef100_A7QP50 Cluster: Chromosome chr1 scaffold_136, whole genome shotgun sequence; n=1; Vitis vinifera|Rep: Chromosome chr1 scaffold_136, whole genome shotgun sequence - Vitis vinifera (Grape), partial (13%)	1
miR156/miR157	12	EX299427	1.5	16332	1	21	588	608	UUGACAGAAGAGAGUGAGCAC	GUGCUCUCUCUCUUCUGUCAG	Cleavage	similar to UniRef100_A7P2C9 Cluster: Chromosome chr1 scaffold_5, whole genome shotgun sequence; n=1; Vitis vinifera|Rep: Chromosome chr1 scaffold_5, whole genome shotgun sequence - Vitis vinifera (Grape), partial (40%)	1
miR156/miR157	12	EX299427	1.5	16332	1	21	588	608	UUGACAGAAGAGAGUGAGCAC	GUGCUCUCUCUCUUCUGUCAG	Cleavage	similar to UniRef100_A7P2C9 Cluster: Chromosome chr1 scaffold_5, whole genome shotgun sequence; n=1; Vitis vinifera|Rep: Chromosome chr1 scaffold_5, whole genome shotgun sequence - Vitis vinifera (Grape), partial (40%)	1
miR156/miR157	12	EX299427	1.5	16332	1	21	588	608	UUGACAGAAGAGAGUGAGCAC	GUGCUCUCUCUCUUCUGUCAG	Cleavage	similar to UniRef100_A7P2C9 Cluster: Chromosome chr1 scaffold_5, whole genome shotgun sequence; n=1; Vitis vinifera|Rep: Chromosome chr1 scaffold_5, whole genome shotgun sequence - Vitis vinifera (Grape), partial (40%)	1
miR156/miR157	12	EX299427	1.5	16332	1	21	588	608	UUGACAGAAGAGAGUGAGCAC	GUGCUCUCUCUCUUCUGUCAG	Cleavage	similar to UniRef100_A7P2C9 Cluster: Chromosome chr1 scaffold_5, whole genome shotgun sequence; n=1; Vitis vinifera|Rep: Chromosome chr1 scaffold_5, whole genome shotgun sequence - Vitis vinifera (Grape), partial (40%)	1
miR156/miR157	12	EX299427	1.5	16332	1	21	588	608	UUGACAGAAGAGAGUGAGCAC	GUGCUCUCUCUCUUCUGUCAG	Cleavage	similar to UniRef100_A7P2C9 Cluster: Chromosome chr1 scaffold_5, whole genome shotgun sequence; n=1; Vitis vinifera|Rep: Chromosome chr1 scaffold_5, whole genome shotgun sequence - Vitis vinifera (Grape), partial (40%)	1
miR156/miR157	12	EX299427	1.5	16332	1	21	588	608	UUGACAGAAGAGAGUGAGCAC	GUGCUCUCUCUCUUCUGUCAG	Cleavage	similar to UniRef100_A7P2C9 Cluster: Chromosome chr1 scaffold_5, whole genome shotgun sequence; n=1; Vitis vinifera|Rep: Chromosome chr1 scaffold_5, whole genome shotgun sequence - Vitis vinifera (Grape), partial (40%)	1
miR156/miR157	12	EX299427	1.5	16332	1	21	588	608	UUGACAGAAGAGAGUGAGCAC	GUGCUCUCUCUCUUCUGUCAG	Cleavage	similar to UniRef100_A7P2C9 Cluster: Chromosome chr1 scaffold_5, whole genome shotgun sequence; n=1; Vitis vinifera|Rep: Chromosome chr1 scaffold_5, whole genome shotgun sequence - Vitis vinifera (Grape), partial (40%)	1
miR156/miR157	12	EX299427	1.5	16332	1	21	588	608	UUGACAGAAGAGAGUGAGCAC	GUGCUCUCUCUCUUCUGUCAG	Cleavage	similar to UniRef100_A7P2C9 Cluster: Chromosome chr1 scaffold_5, whole genome shotgun sequence; n=1; Vitis vinifera|Rep: Chromosome chr1 scaffold_5, whole genome shotgun sequence - Vitis vinifera (Grape), partial (40%)	1
miR156/miR157	12	EX266452	2.0	13239	1	21	254	274	UUGACAGAAGAGAGUGAGCAC	GUGCUCUCUCUCUUCUGUCAU	Cleavage	homologue to UniRef100_UPI00015DDC4E Cluster: glutathione S-transferase N-terminal domain protein; n=1; Acaryochloris marina MBIC11017|Rep: glutathione S-transferase N-terminal domain protein - Acaryochloris marina MBIC11017, partial (5%)	1
miR156/miR157	12	EX274150	2.0	21525	1	21	200	220	UUGACAGAAGAGAGUGAGCAC	GUGCUCUCUCUCUUCUGUCAU	Cleavage	similar to UniRef100_Q94JW8 Cluster: Squamosa promoter-binding-like protein 6; n=1; Arabidopsis thaliana|Rep: Squamosa promoter-binding-like protein 6 - Arabidopsis thaliana (Mouse-ear cress), partial (4%)	1
miR156/miR157	12	TC3201	2.0	21525	1	21	390	410	UUGACAGAAGAGAGUGAGCAC	GUGCUCUCUCUCUUCUGUCAU	Cleavage	similar to UniRef100_Q94JW8 Cluster: Squamosa promoter-binding-like protein 6; n=1; Arabidopsis thaliana|Rep: Squamosa promoter-binding-like protein 6 - Arabidopsis thaliana (Mouse-ear cress), partial (8%)	1
miR156/miR157	12	TC8064	2.0	21525	1	21	951	971	UUGACAGAAGAGAGUGAGCAC	GUGCUCUCUCUCUUCUGUCAU	Cleavage	similar to UniRef100_A7P2C9 Cluster: Chromosome chr1 scaffold_5, whole genome shotgun sequence; n=1; Vitis vinifera|Rep: Chromosome chr1 scaffold_5, whole genome shotgun sequence - Vitis vinifera (Grape), partial (48%)	1
miR156/miR157	12	EX283218	2.0	11742	1	20	238	257	UUGACAGAAGAGAGUGAGCA	UGCUCUCUGUCUUCUGUCAA	Cleavage	UniRef100_A9J0H4 Cluster: Translation initiation factor IF-2; n=1; Desulfatibacillum alkenivorans AK-01|Rep:, partial (1%)	1
miR156/miR157	12	EX297407	2.0	23448	1	19	63	81	UUGACAGAAGAGAGUGAGC	GCUCCCUCUCUGCUGUCAA	Cleavage	similar to UniRef100_O82790 Cluster: Expressed protein; n=1; Arabidopsis thaliana|Rep: Expressed protein - Arabidopsis thaliana (Mouse-ear cress), partial (56%)	1
miR156/miR157	12	EX259413	2.0	23873	1	19	165	183	UUGACAGAAGAGAGUGAGC	GCUCCCUCUCUGCUGUCAA	Cleavage	similar to UniRef100_A7PZI1 Cluster: Chromosome chr15 scaffold_40, whole genome shotgun sequence; n=1; Vitis vinifera|Rep: Chromosome chr15 scaffold_40, whole genome shotgun sequence - Vitis vinifera (Grape), partial (72%)	1
miR156/miR157	12	EX266452	2.0	13239	1	21	254	274	UUGACAGAAGAGAGUGAGCAC	GUGCUCUCUCUCUUCUGUCAU	Cleavage	homologue to UniRef100_UPI00015DDC4E Cluster: glutathione S-transferase N-terminal domain protein; n=1; Acaryochloris marina MBIC11017|Rep: glutathione S-transferase N-terminal domain protein - Acaryochloris marina MBIC11017, partial (5%)	1
miR156/miR157	12	EX274150	2.0	21525	1	21	200	220	UUGACAGAAGAGAGUGAGCAC	GUGCUCUCUCUCUUCUGUCAU	Cleavage	similar to UniRef100_Q94JW8 Cluster: Squamosa promoter-binding-like protein 6; n=1; Arabidopsis thaliana|Rep: Squamosa promoter-binding-like protein 6 - Arabidopsis thaliana (Mouse-ear cress), partial (4%)	1
miR156/miR157	12	TC3201	2.0	21525	1	21	390	410	UUGACAGAAGAGAGUGAGCAC	GUGCUCUCUCUCUUCUGUCAU	Cleavage	similar to UniRef100_Q94JW8 Cluster: Squamosa promoter-binding-like protein 6; n=1; Arabidopsis thaliana|Rep: Squamosa promoter-binding-like protein 6 - Arabidopsis thaliana (Mouse-ear cress), partial (8%)	1
miR156/miR157	12	TC8064	2.0	21525	1	21	951	971	UUGACAGAAGAGAGUGAGCAC	GUGCUCUCUCUCUUCUGUCAU	Cleavage	similar to UniRef100_A7P2C9 Cluster: Chromosome chr1 scaffold_5, whole genome shotgun sequence; n=1; Vitis vinifera|Rep: Chromosome chr1 scaffold_5, whole genome shotgun sequence - Vitis vinifera (Grape), partial (48%)	1
miR156/miR157	12	EX283218	2.0	11742	1	20	238	257	UUGACAGAAGAGAGUGAGCA	UGCUCUCUGUCUUCUGUCAA	Cleavage	UniRef100_A9J0H4 Cluster: Translation initiation factor IF-2; n=1; Desulfatibacillum alkenivorans AK-01|Rep:, partial (1%)	1
miR156/miR157	12	EX297407	2.0	23448	1	19	63	81	UUGACAGAAGAGAGUGAGC	GCUCCCUCUCUGCUGUCAA	Cleavage	similar to UniRef100_O82790 Cluster: Expressed protein; n=1; Arabidopsis thaliana|Rep: Expressed protein - Arabidopsis thaliana (Mouse-ear cress), partial (56%)	1
miR156/miR157	12	EX259413	2.0	23873	1	19	165	183	UUGACAGAAGAGAGUGAGC	GCUCCCUCUCUGCUGUCAA	Cleavage	similar to UniRef100_A7PZI1 Cluster: Chromosome chr15 scaffold_40, whole genome shotgun sequence; n=1; Vitis vinifera|Rep: Chromosome chr15 scaffold_40, whole genome shotgun sequence - Vitis vinifera (Grape), partial (72%)	1
miR156/miR157	12	EX266452	2.0	13239	1	21	254	274	UUGACAGAAGAGAGUGAGCAC	GUGCUCUCUCUCUUCUGUCAU	Cleavage	homologue to UniRef100_UPI00015DDC4E Cluster: glutathione S-transferase N-terminal domain protein; n=1; Acaryochloris marina MBIC11017|Rep: glutathione S-transferase N-terminal domain protein - Acaryochloris marina MBIC11017, partial (5%)	1
miR156/miR157	12	EX274150	2.0	21525	1	21	200	220	UUGACAGAAGAGAGUGAGCAC	GUGCUCUCUCUCUUCUGUCAU	Cleavage	similar to UniRef100_Q94JW8 Cluster: Squamosa promoter-binding-like protein 6; n=1; Arabidopsis thaliana|Rep: Squamosa promoter-binding-like protein 6 - Arabidopsis thaliana (Mouse-ear cress), partial (4%)	1
miR156/miR157	12	TC3201	2.0	21525	1	21	390	410	UUGACAGAAGAGAGUGAGCAC	GUGCUCUCUCUCUUCUGUCAU	Cleavage	similar to UniRef100_Q94JW8 Cluster: Squamosa promoter-binding-like protein 6; n=1; Arabidopsis thaliana|Rep: Squamosa promoter-binding-like protein 6 - Arabidopsis thaliana (Mouse-ear cress), partial (8%)	1
miR156/miR157	12	TC8064	2.0	21525	1	21	951	971	UUGACAGAAGAGAGUGAGCAC	GUGCUCUCUCUCUUCUGUCAU	Cleavage	similar to UniRef100_A7P2C9 Cluster: Chromosome chr1 scaffold_5, whole genome shotgun sequence; n=1; Vitis vinifera|Rep: Chromosome chr1 scaffold_5, whole genome shotgun sequence - Vitis vinifera (Grape), partial (48%)	1
miR156/miR157	12	EX283218	2.0	11742	1	20	238	257	UUGACAGAAGAGAGUGAGCA	UGCUCUCUGUCUUCUGUCAA	Cleavage	UniRef100_A9J0H4 Cluster: Translation initiation factor IF-2; n=1; Desulfatibacillum alkenivorans AK-01|Rep:, partial (1%)	1
miR156/miR157	12	EX297407	2.0	23448	1	19	63	81	UUGACAGAAGAGAGUGAGC	GCUCCCUCUCUGCUGUCAA	Cleavage	similar to UniRef100_O82790 Cluster: Expressed protein; n=1; Arabidopsis thaliana|Rep: Expressed protein - Arabidopsis thaliana (Mouse-ear cress), partial (56%)	1
miR156/miR157	12	EX259413	2.0	23873	1	19	165	183	UUGACAGAAGAGAGUGAGC	GCUCCCUCUCUGCUGUCAA	Cleavage	similar to UniRef100_A7PZI1 Cluster: Chromosome chr15 scaffold_40, whole genome shotgun sequence; n=1; Vitis vinifera|Rep: Chromosome chr15 scaffold_40, whole genome shotgun sequence - Vitis vinifera (Grape), partial (72%)	1
miR156/miR157	12	EX266452	2.0	13239	1	21	254	274	UUGACAGAAGAGAGUGAGCAC	GUGCUCUCUCUCUUCUGUCAU	Cleavage	homologue to UniRef100_UPI00015DDC4E Cluster: glutathione S-transferase N-terminal domain protein; n=1; Acaryochloris marina MBIC11017|Rep: glutathione S-transferase N-terminal domain protein - Acaryochloris marina MBIC11017, partial (5%)	1
miR156/miR157	12	EX274150	2.0	21525	1	21	200	220	UUGACAGAAGAGAGUGAGCAC	GUGCUCUCUCUCUUCUGUCAU	Cleavage	similar to UniRef100_Q94JW8 Cluster: Squamosa promoter-binding-like protein 6; n=1; Arabidopsis thaliana|Rep: Squamosa promoter-binding-like protein 6 - Arabidopsis thaliana (Mouse-ear cress), partial (4%)	1
miR156/miR157	12	TC3201	2.0	21525	1	21	390	410	UUGACAGAAGAGAGUGAGCAC	GUGCUCUCUCUCUUCUGUCAU	Cleavage	similar to UniRef100_Q94JW8 Cluster: Squamosa promoter-binding-like protein 6; n=1; Arabidopsis thaliana|Rep: Squamosa promoter-binding-like protein 6 - Arabidopsis thaliana (Mouse-ear cress), partial (8%)	1
miR156/miR157	12	TC8064	2.0	21525	1	21	951	971	UUGACAGAAGAGAGUGAGCAC	GUGCUCUCUCUCUUCUGUCAU	Cleavage	similar to UniRef100_A7P2C9 Cluster: Chromosome chr1 scaffold_5, whole genome shotgun sequence; n=1; Vitis vinifera|Rep: Chromosome chr1 scaffold_5, whole genome shotgun sequence - Vitis vinifera (Grape), partial (48%)	1
miR156/miR157	12	EX283218	2.0	11742	1	20	238	257	UUGACAGAAGAGAGUGAGCA	UGCUCUCUGUCUUCUGUCAA	Cleavage	UniRef100_A9J0H4 Cluster: Translation initiation factor IF-2; n=1; Desulfatibacillum alkenivorans AK-01|Rep:, partial (1%)	1
miR156/miR157	12	EX297407	2.0	23448	1	19	63	81	UUGACAGAAGAGAGUGAGC	GCUCCCUCUCUGCUGUCAA	Cleavage	similar to UniRef100_O82790 Cluster: Expressed protein; n=1; Arabidopsis thaliana|Rep: Expressed protein - Arabidopsis thaliana (Mouse-ear cress), partial (56%)	1
miR156/miR157	12	EX259413	2.0	23873	1	19	165	183	UUGACAGAAGAGAGUGAGC	GCUCCCUCUCUGCUGUCAA	Cleavage	similar to UniRef100_A7PZI1 Cluster: Chromosome chr15 scaffold_40, whole genome shotgun sequence; n=1; Vitis vinifera|Rep: Chromosome chr15 scaffold_40, whole genome shotgun sequence - Vitis vinifera (Grape), partial (72%)	1
miR156/miR157	12	EX266452	2.0	13239	1	21	254	274	UUGACAGAAGAGAGUGAGCAC	GUGCUCUCUCUCUUCUGUCAU	Cleavage	homologue to UniRef100_UPI00015DDC4E Cluster: glutathione S-transferase N-terminal domain protein; n=1; Acaryochloris marina MBIC11017|Rep: glutathione S-transferase N-terminal domain protein - Acaryochloris marina MBIC11017, partial (5%)	1
miR156/miR157	12	EX274150	2.0	21525	1	21	200	220	UUGACAGAAGAGAGUGAGCAC	GUGCUCUCUCUCUUCUGUCAU	Cleavage	similar to UniRef100_Q94JW8 Cluster: Squamosa promoter-binding-like protein 6; n=1; Arabidopsis thaliana|Rep: Squamosa promoter-binding-like protein 6 - Arabidopsis thaliana (Mouse-ear cress), partial (4%)	1
miR156/miR157	12	TC3201	2.0	21525	1	21	390	410	UUGACAGAAGAGAGUGAGCAC	GUGCUCUCUCUCUUCUGUCAU	Cleavage	similar to UniRef100_Q94JW8 Cluster: Squamosa promoter-binding-like protein 6; n=1; Arabidopsis thaliana|Rep: Squamosa promoter-binding-like protein 6 - Arabidopsis thaliana (Mouse-ear cress), partial (8%)	1
miR156/miR157	12	TC8064	2.0	21525	1	21	951	971	UUGACAGAAGAGAGUGAGCAC	GUGCUCUCUCUCUUCUGUCAU	Cleavage	similar to UniRef100_A7P2C9 Cluster: Chromosome chr1 scaffold_5, whole genome shotgun sequence; n=1; Vitis vinifera|Rep: Chromosome chr1 scaffold_5, whole genome shotgun sequence - Vitis vinifera (Grape), partial (48%)	1
miR156/miR157	12	EX283218	2.0	11742	1	20	238	257	UUGACAGAAGAGAGUGAGCA	UGCUCUCUGUCUUCUGUCAA	Cleavage	UniRef100_A9J0H4 Cluster: Translation initiation factor IF-2; n=1; Desulfatibacillum alkenivorans AK-01|Rep:, partial (1%)	1
miR156/miR157	12	EX297407	2.0	23448	1	19	63	81	UUGACAGAAGAGAGUGAGC	GCUCCCUCUCUGCUGUCAA	Cleavage	similar to UniRef100_O82790 Cluster: Expressed protein; n=1; Arabidopsis thaliana|Rep: Expressed protein - Arabidopsis thaliana (Mouse-ear cress), partial (56%)	1
miR156/miR157	12	EX259413	2.0	23873	1	19	165	183	UUGACAGAAGAGAGUGAGC	GCUCCCUCUCUGCUGUCAA	Cleavage	similar to UniRef100_A7PZI1 Cluster: Chromosome chr15 scaffold_40, whole genome shotgun sequence; n=1; Vitis vinifera|Rep: Chromosome chr15 scaffold_40, whole genome shotgun sequence - Vitis vinifera (Grape), partial (72%)	1
miR156/miR157	12	EX266452	2.0	13239	1	21	254	274	UUGACAGAAGAGAGUGAGCAC	GUGCUCUCUCUCUUCUGUCAU	Cleavage	homologue to UniRef100_UPI00015DDC4E Cluster: glutathione S-transferase N-terminal domain protein; n=1; Acaryochloris marina MBIC11017|Rep: glutathione S-transferase N-terminal domain protein - Acaryochloris marina MBIC11017, partial (5%)	1
miR156/miR157	12	EX274150	2.0	21525	1	21	200	220	UUGACAGAAGAGAGUGAGCAC	GUGCUCUCUCUCUUCUGUCAU	Cleavage	similar to UniRef100_Q94JW8 Cluster: Squamosa promoter-binding-like protein 6; n=1; Arabidopsis thaliana|Rep: Squamosa promoter-binding-like protein 6 - Arabidopsis thaliana (Mouse-ear cress), partial (4%)	1
miR156/miR157	12	TC3201	2.0	21525	1	21	390	410	UUGACAGAAGAGAGUGAGCAC	GUGCUCUCUCUCUUCUGUCAU	Cleavage	similar to UniRef100_Q94JW8 Cluster: Squamosa promoter-binding-like protein 6; n=1; Arabidopsis thaliana|Rep: Squamosa promoter-binding-like protein 6 - Arabidopsis thaliana (Mouse-ear cress), partial (8%)	1
miR156/miR157	12	TC8064	2.0	21525	1	21	951	971	UUGACAGAAGAGAGUGAGCAC	GUGCUCUCUCUCUUCUGUCAU	Cleavage	similar to UniRef100_A7P2C9 Cluster: Chromosome chr1 scaffold_5, whole genome shotgun sequence; n=1; Vitis vinifera|Rep: Chromosome chr1 scaffold_5, whole genome shotgun sequence - Vitis vinifera (Grape), partial (48%)	1
miR156/miR157	12	EX283218	2.0	11742	1	20	238	257	UUGACAGAAGAGAGUGAGCA	UGCUCUCUGUCUUCUGUCAA	Cleavage	UniRef100_A9J0H4 Cluster: Translation initiation factor IF-2; n=1; Desulfatibacillum alkenivorans AK-01|Rep:, partial (1%)	1
miR156/miR157	12	EX297407	2.0	23448	1	19	63	81	UUGACAGAAGAGAGUGAGC	GCUCCCUCUCUGCUGUCAA	Cleavage	similar to UniRef100_O82790 Cluster: Expressed protein; n=1; Arabidopsis thaliana|Rep: Expressed protein - Arabidopsis thaliana (Mouse-ear cress), partial (56%)	1
miR156/miR157	12	EX259413	2.0	23873	1	19	165	183	UUGACAGAAGAGAGUGAGC	GCUCCCUCUCUGCUGUCAA	Cleavage	similar to UniRef100_A7PZI1 Cluster: Chromosome chr15 scaffold_40, whole genome shotgun sequence; n=1; Vitis vinifera|Rep: Chromosome chr15 scaffold_40, whole genome shotgun sequence - Vitis vinifera (Grape), partial (72%)	1
miR156/miR157	12	EX266452	2.0	13239	1	21	254	274	UUGACAGAAGAGAGUGAGCAC	GUGCUCUCUCUCUUCUGUCAU	Cleavage	homologue to UniRef100_UPI00015DDC4E Cluster: glutathione S-transferase N-terminal domain protein; n=1; Acaryochloris marina MBIC11017|Rep: glutathione S-transferase N-terminal domain protein - Acaryochloris marina MBIC11017, partial (5%)	1
miR156/miR157	12	EX274150	2.0	21525	1	21	200	220	UUGACAGAAGAGAGUGAGCAC	GUGCUCUCUCUCUUCUGUCAU	Cleavage	similar to UniRef100_Q94JW8 Cluster: Squamosa promoter-binding-like protein 6; n=1; Arabidopsis thaliana|Rep: Squamosa promoter-binding-like protein 6 - Arabidopsis thaliana (Mouse-ear cress), partial (4%)	1
miR156/miR157	12	TC3201	2.0	21525	1	21	390	410	UUGACAGAAGAGAGUGAGCAC	GUGCUCUCUCUCUUCUGUCAU	Cleavage	similar to UniRef100_Q94JW8 Cluster: Squamosa promoter-binding-like protein 6; n=1; Arabidopsis thaliana|Rep: Squamosa promoter-binding-like protein 6 - Arabidopsis thaliana (Mouse-ear cress), partial (8%)	1
miR156/miR157	12	TC8064	2.0	21525	1	21	951	971	UUGACAGAAGAGAGUGAGCAC	GUGCUCUCUCUCUUCUGUCAU	Cleavage	similar to UniRef100_A7P2C9 Cluster: Chromosome chr1 scaffold_5, whole genome shotgun sequence; n=1; Vitis vinifera|Rep: Chromosome chr1 scaffold_5, whole genome shotgun sequence - Vitis vinifera (Grape), partial (48%)	1
miR156/miR157	12	EX283218	2.0	11742	1	20	238	257	UUGACAGAAGAGAGUGAGCA	UGCUCUCUGUCUUCUGUCAA	Cleavage	UniRef100_A9J0H4 Cluster: Translation initiation factor IF-2; n=1; Desulfatibacillum alkenivorans AK-01|Rep:, partial (1%)	1
miR156/miR157	12	EX297407	2.0	23448	1	19	63	81	UUGACAGAAGAGAGUGAGC	GCUCCCUCUCUGCUGUCAA	Cleavage	similar to UniRef100_O82790 Cluster: Expressed protein; n=1; Arabidopsis thaliana|Rep: Expressed protein - Arabidopsis thaliana (Mouse-ear cress), partial (56%)	1
miR156/miR157	12	EX259413	2.0	23873	1	19	165	183	UUGACAGAAGAGAGUGAGC	GCUCCCUCUCUGCUGUCAA	Cleavage	similar to UniRef100_A7PZI1 Cluster: Chromosome chr15 scaffold_40, whole genome shotgun sequence; n=1; Vitis vinifera|Rep: Chromosome chr15 scaffold_40, whole genome shotgun sequence - Vitis vinifera (Grape), partial (72%)	1
miR156/miR157	12	EX266452	2.0	13239	1	21	254	274	UUGACAGAAGAGAGUGAGCAC	GUGCUCUCUCUCUUCUGUCAU	Cleavage	homologue to UniRef100_UPI00015DDC4E Cluster: glutathione S-transferase N-terminal domain protein; n=1; Acaryochloris marina MBIC11017|Rep: glutathione S-transferase N-terminal domain protein - Acaryochloris marina MBIC11017, partial (5%)	1
miR156/miR157	12	EX274150	2.0	21525	1	21	200	220	UUGACAGAAGAGAGUGAGCAC	GUGCUCUCUCUCUUCUGUCAU	Cleavage	similar to UniRef100_Q94JW8 Cluster: Squamosa promoter-binding-like protein 6; n=1; Arabidopsis thaliana|Rep: Squamosa promoter-binding-like protein 6 - Arabidopsis thaliana (Mouse-ear cress), partial (4%)	1
miR156/miR157	12	TC3201	2.0	21525	1	21	390	410	UUGACAGAAGAGAGUGAGCAC	GUGCUCUCUCUCUUCUGUCAU	Cleavage	similar to UniRef100_Q94JW8 Cluster: Squamosa promoter-binding-like protein 6; n=1; Arabidopsis thaliana|Rep: Squamosa promoter-binding-like protein 6 - Arabidopsis thaliana (Mouse-ear cress), partial (8%)	1
miR156/miR157	12	TC8064	2.0	21525	1	21	951	971	UUGACAGAAGAGAGUGAGCAC	GUGCUCUCUCUCUUCUGUCAU	Cleavage	similar to UniRef100_A7P2C9 Cluster: Chromosome chr1 scaffold_5, whole genome shotgun sequence; n=1; Vitis vinifera|Rep: Chromosome chr1 scaffold_5, whole genome shotgun sequence - Vitis vinifera (Grape), partial (48%)	1
miR156/miR157	12	EX283218	2.0	11742	1	20	238	257	UUGACAGAAGAGAGUGAGCA	UGCUCUCUGUCUUCUGUCAA	Cleavage	UniRef100_A9J0H4 Cluster: Translation initiation factor IF-2; n=1; Desulfatibacillum alkenivorans AK-01|Rep:, partial (1%)	1
miR156/miR157	12	EX297407	2.0	23448	1	19	63	81	UUGACAGAAGAGAGUGAGC	GCUCCCUCUCUGCUGUCAA	Cleavage	similar to UniRef100_O82790 Cluster: Expressed protein; n=1; Arabidopsis thaliana|Rep: Expressed protein - Arabidopsis thaliana (Mouse-ear cress), partial (56%)	1
miR156/miR157	12	EX259413	2.0	23873	1	19	165	183	UUGACAGAAGAGAGUGAGC	GCUCCCUCUCUGCUGUCAA	Cleavage	similar to UniRef100_A7PZI1 Cluster: Chromosome chr15 scaffold_40, whole genome shotgun sequence; n=1; Vitis vinifera|Rep: Chromosome chr15 scaffold_40, whole genome shotgun sequence - Vitis vinifera (Grape), partial (72%)	1
miR156/miR157	12	EX247698	2.5	15527	1	21	212	232	UUGACAGAAGAGAGUGAGCAC	GUGCUCUCUCUCUUCUGACAA	Cleavage	weakly similar to UniRef100_A7QP50 Cluster: Chromosome chr1 scaffold_136, whole genome shotgun sequence; n=1; Vitis vinifera|Rep: Chromosome chr1 scaffold_136, whole genome shotgun sequence - Vitis vinifera (Grape), partial (38%)	1
miR156/miR157	12	EX246936	2.5	19615	1	21	168	188	UUGACAGAAGAGAGUGAGCAC	GAGGUCACUUUUUUCUGUUAA	Cleavage	similar to UniRef100_Q8LST2 Cluster: Protein kinase; n=1; Arabidopsis thaliana|Rep: Protein kinase - Arabidopsis thaliana (Mouse-ear cress), partial (15%)	1
miR156/miR157	12	EX288346	2.5	16862	1	19	24	42	UUGACAGAAGAGAGUGAGC	GCUCACUCUCAUCUGUAAA	Translation	similar to UniRef100_Q9S7V4 Cluster: HVA22-like protein a; n=1; Arabidopsis thaliana|Rep: HVA22-like protein a - Arabidopsis thaliana (Mouse-ear cress), partial (89%)	1
miR156/miR157	12	TC2906	2.5	18789	1	19	77	95	UUGACAGAAGAGAGUGAGC	GCUCACUCUCAUCUGUAAA	Translation	similar to UniRef100_Q9S7V4 Cluster: HVA22-like protein a; n=1; Arabidopsis thaliana|Rep: HVA22-like protein a - Arabidopsis thaliana (Mouse-ear cress), partial (84%)	1
miR156/miR157	12	EX302651	2.5	11296	1	18	135	152	UUGACAGAAGAGAGUGAG	AUCAUUCUUUUCUGUCAG	Cleavage	homologue to UniRef100_Q8GUZ9 Cluster: Cellulose synthase-like protein D4; n=2; Populus tremuloides|Rep: Cellulose synthase-like protein D4 - Populus tremuloides (Quaking aspen), partial (4%)	1
miR156/miR157	12	EX247698	2.5	15527	1	21	212	232	UUGACAGAAGAGAGUGAGCAC	GUGCUCUCUCUCUUCUGACAA	Cleavage	weakly similar to UniRef100_A7QP50 Cluster: Chromosome chr1 scaffold_136, whole genome shotgun sequence; n=1; Vitis vinifera|Rep: Chromosome chr1 scaffold_136, whole genome shotgun sequence - Vitis vinifera (Grape), partial (38%)	1
miR156/miR157	12	EX246936	2.5	19615	1	21	168	188	UUGACAGAAGAGAGUGAGCAC	GAGGUCACUUUUUUCUGUUAA	Cleavage	similar to UniRef100_Q8LST2 Cluster: Protein kinase; n=1; Arabidopsis thaliana|Rep: Protein kinase - Arabidopsis thaliana (Mouse-ear cress), partial (15%)	1
miR156/miR157	12	EX288346	2.5	16862	1	19	24	42	UUGACAGAAGAGAGUGAGC	GCUCACUCUCAUCUGUAAA	Translation	similar to UniRef100_Q9S7V4 Cluster: HVA22-like protein a; n=1; Arabidopsis thaliana|Rep: HVA22-like protein a - Arabidopsis thaliana (Mouse-ear cress), partial (89%)	1
miR156/miR157	12	TC2906	2.5	18789	1	19	77	95	UUGACAGAAGAGAGUGAGC	GCUCACUCUCAUCUGUAAA	Translation	similar to UniRef100_Q9S7V4 Cluster: HVA22-like protein a; n=1; Arabidopsis thaliana|Rep: HVA22-like protein a - Arabidopsis thaliana (Mouse-ear cress), partial (84%)	1
miR156/miR157	12	EX302651	2.5	11296	1	18	135	152	UUGACAGAAGAGAGUGAG	AUCAUUCUUUUCUGUCAG	Cleavage	homologue to UniRef100_Q8GUZ9 Cluster: Cellulose synthase-like protein D4; n=2; Populus tremuloides|Rep: Cellulose synthase-like protein D4 - Populus tremuloides (Quaking aspen), partial (4%)	1
miR156/miR157	12	EX247698	2.5	15527	1	21	212	232	UUGACAGAAGAGAGUGAGCAC	GUGCUCUCUCUCUUCUGACAA	Cleavage	weakly similar to UniRef100_A7QP50 Cluster: Chromosome chr1 scaffold_136, whole genome shotgun sequence; n=1; Vitis vinifera|Rep: Chromosome chr1 scaffold_136, whole genome shotgun sequence - Vitis vinifera (Grape), partial (38%)	1
miR156/miR157	12	EX246936	2.5	19615	1	21	168	188	UUGACAGAAGAGAGUGAGCAC	GAGGUCACUUUUUUCUGUUAA	Cleavage	similar to UniRef100_Q8LST2 Cluster: Protein kinase; n=1; Arabidopsis thaliana|Rep: Protein kinase - Arabidopsis thaliana (Mouse-ear cress), partial (15%)	1
miR156/miR157	12	EX288346	2.5	16862	1	19	24	42	UUGACAGAAGAGAGUGAGC	GCUCACUCUCAUCUGUAAA	Translation	similar to UniRef100_Q9S7V4 Cluster: HVA22-like protein a; n=1; Arabidopsis thaliana|Rep: HVA22-like protein a - Arabidopsis thaliana (Mouse-ear cress), partial (89%)	1
miR156/miR157	12	TC2906	2.5	18789	1	19	77	95	UUGACAGAAGAGAGUGAGC	GCUCACUCUCAUCUGUAAA	Translation	similar to UniRef100_Q9S7V4 Cluster: HVA22-like protein a; n=1; Arabidopsis thaliana|Rep: HVA22-like protein a - Arabidopsis thaliana (Mouse-ear cress), partial (84%)	1
miR156/miR157	12	EX302651	2.5	11296	1	18	135	152	UUGACAGAAGAGAGUGAG	AUCAUUCUUUUCUGUCAG	Cleavage	homologue to UniRef100_Q8GUZ9 Cluster: Cellulose synthase-like protein D4; n=2; Populus tremuloides|Rep: Cellulose synthase-like protein D4 - Populus tremuloides (Quaking aspen), partial (4%)	1
miR156/miR157	12	EX247698	2.5	15527	1	21	212	232	UUGACAGAAGAGAGUGAGCAC	GUGCUCUCUCUCUUCUGACAA	Cleavage	weakly similar to UniRef100_A7QP50 Cluster: Chromosome chr1 scaffold_136, whole genome shotgun sequence; n=1; Vitis vinifera|Rep: Chromosome chr1 scaffold_136, whole genome shotgun sequence - Vitis vinifera (Grape), partial (38%)	1
miR156/miR157	12	EX246936	2.5	19615	1	21	168	188	UUGACAGAAGAGAGUGAGCAC	GAGGUCACUUUUUUCUGUUAA	Cleavage	similar to UniRef100_Q8LST2 Cluster: Protein kinase; n=1; Arabidopsis thaliana|Rep: Protein kinase - Arabidopsis thaliana (Mouse-ear cress), partial (15%)	1
miR156/miR157	12	EX288346	2.5	16862	1	19	24	42	UUGACAGAAGAGAGUGAGC	GCUCACUCUCAUCUGUAAA	Translation	similar to UniRef100_Q9S7V4 Cluster: HVA22-like protein a; n=1; Arabidopsis thaliana|Rep: HVA22-like protein a - Arabidopsis thaliana (Mouse-ear cress), partial (89%)	1
miR156/miR157	12	TC2906	2.5	18789	1	19	77	95	UUGACAGAAGAGAGUGAGC	GCUCACUCUCAUCUGUAAA	Translation	similar to UniRef100_Q9S7V4 Cluster: HVA22-like protein a; n=1; Arabidopsis thaliana|Rep: HVA22-like protein a - Arabidopsis thaliana (Mouse-ear cress), partial (84%)	1
miR156/miR157	12	EX302651	2.5	11296	1	18	135	152	UUGACAGAAGAGAGUGAG	AUCAUUCUUUUCUGUCAG	Cleavage	homologue to UniRef100_Q8GUZ9 Cluster: Cellulose synthase-like protein D4; n=2; Populus tremuloides|Rep: Cellulose synthase-like protein D4 - Populus tremuloides (Quaking aspen), partial (4%)	1
miR156/miR157	12	EX247698	2.5	15527	1	21	212	232	UUGACAGAAGAGAGUGAGCAC	GUGCUCUCUCUCUUCUGACAA	Cleavage	weakly similar to UniRef100_A7QP50 Cluster: Chromosome chr1 scaffold_136, whole genome shotgun sequence; n=1; Vitis vinifera|Rep: Chromosome chr1 scaffold_136, whole genome shotgun sequence - Vitis vinifera (Grape), partial (38%)	1
miR156/miR157	12	EX246936	2.5	19615	1	21	168	188	UUGACAGAAGAGAGUGAGCAC	GAGGUCACUUUUUUCUGUUAA	Cleavage	similar to UniRef100_Q8LST2 Cluster: Protein kinase; n=1; Arabidopsis thaliana|Rep: Protein kinase - Arabidopsis thaliana (Mouse-ear cress), partial (15%)	1
miR156/miR157	12	EX288346	2.5	16862	1	19	24	42	UUGACAGAAGAGAGUGAGC	GCUCACUCUCAUCUGUAAA	Translation	similar to UniRef100_Q9S7V4 Cluster: HVA22-like protein a; n=1; Arabidopsis thaliana|Rep: HVA22-like protein a - Arabidopsis thaliana (Mouse-ear cress), partial (89%)	1
miR156/miR157	12	TC2906	2.5	18789	1	19	77	95	UUGACAGAAGAGAGUGAGC	GCUCACUCUCAUCUGUAAA	Translation	similar to UniRef100_Q9S7V4 Cluster: HVA22-like protein a; n=1; Arabidopsis thaliana|Rep: HVA22-like protein a - Arabidopsis thaliana (Mouse-ear cress), partial (84%)	1
miR156/miR157	12	EX302651	2.5	11296	1	18	135	152	UUGACAGAAGAGAGUGAG	AUCAUUCUUUUCUGUCAG	Cleavage	homologue to UniRef100_Q8GUZ9 Cluster: Cellulose synthase-like protein D4; n=2; Populus tremuloides|Rep: Cellulose synthase-like protein D4 - Populus tremuloides (Quaking aspen), partial (4%)	1
miR156/miR157	12	EX247698	2.5	15527	1	21	212	232	UUGACAGAAGAGAGUGAGCAC	GUGCUCUCUCUCUUCUGACAA	Cleavage	weakly similar to UniRef100_A7QP50 Cluster: Chromosome chr1 scaffold_136, whole genome shotgun sequence; n=1; Vitis vinifera|Rep: Chromosome chr1 scaffold_136, whole genome shotgun sequence - Vitis vinifera (Grape), partial (38%)	1
miR156/miR157	12	EX246936	2.5	19615	1	21	168	188	UUGACAGAAGAGAGUGAGCAC	GAGGUCACUUUUUUCUGUUAA	Cleavage	similar to UniRef100_Q8LST2 Cluster: Protein kinase; n=1; Arabidopsis thaliana|Rep: Protein kinase - Arabidopsis thaliana (Mouse-ear cress), partial (15%)	1
miR156/miR157	12	EX288346	2.5	16862	1	19	24	42	UUGACAGAAGAGAGUGAGC	GCUCACUCUCAUCUGUAAA	Translation	similar to UniRef100_Q9S7V4 Cluster: HVA22-like protein a; n=1; Arabidopsis thaliana|Rep: HVA22-like protein a - Arabidopsis thaliana (Mouse-ear cress), partial (89%)	1
miR156/miR157	12	TC2906	2.5	18789	1	19	77	95	UUGACAGAAGAGAGUGAGC	GCUCACUCUCAUCUGUAAA	Translation	similar to UniRef100_Q9S7V4 Cluster: HVA22-like protein a; n=1; Arabidopsis thaliana|Rep: HVA22-like protein a - Arabidopsis thaliana (Mouse-ear cress), partial (84%)	1
miR156/miR157	12	EX302651	2.5	11296	1	18	135	152	UUGACAGAAGAGAGUGAG	AUCAUUCUUUUCUGUCAG	Cleavage	homologue to UniRef100_Q8GUZ9 Cluster: Cellulose synthase-like protein D4; n=2; Populus tremuloides|Rep: Cellulose synthase-like protein D4 - Populus tremuloides (Quaking aspen), partial (4%)	1
miR156/miR157	12	EX247698	2.5	15527	1	21	212	232	UUGACAGAAGAGAGUGAGCAC	GUGCUCUCUCUCUUCUGACAA	Cleavage	weakly similar to UniRef100_A7QP50 Cluster: Chromosome chr1 scaffold_136, whole genome shotgun sequence; n=1; Vitis vinifera|Rep: Chromosome chr1 scaffold_136, whole genome shotgun sequence - Vitis vinifera (Grape), partial (38%)	1
miR156/miR157	12	EX246936	2.5	19615	1	21	168	188	UUGACAGAAGAGAGUGAGCAC	GAGGUCACUUUUUUCUGUUAA	Cleavage	similar to UniRef100_Q8LST2 Cluster: Protein kinase; n=1; Arabidopsis thaliana|Rep: Protein kinase - Arabidopsis thaliana (Mouse-ear cress), partial (15%)	1
miR156/miR157	12	EX288346	2.5	16862	1	19	24	42	UUGACAGAAGAGAGUGAGC	GCUCACUCUCAUCUGUAAA	Translation	similar to UniRef100_Q9S7V4 Cluster: HVA22-like protein a; n=1; Arabidopsis thaliana|Rep: HVA22-like protein a - Arabidopsis thaliana (Mouse-ear cress), partial (89%)	1
miR156/miR157	12	TC2906	2.5	18789	1	19	77	95	UUGACAGAAGAGAGUGAGC	GCUCACUCUCAUCUGUAAA	Translation	similar to UniRef100_Q9S7V4 Cluster: HVA22-like protein a; n=1; Arabidopsis thaliana|Rep: HVA22-like protein a - Arabidopsis thaliana (Mouse-ear cress), partial (84%)	1
miR156/miR157	12	EX302651	2.5	11296	1	18	135	152	UUGACAGAAGAGAGUGAG	AUCAUUCUUUUCUGUCAG	Cleavage	homologue to UniRef100_Q8GUZ9 Cluster: Cellulose synthase-like protein D4; n=2; Populus tremuloides|Rep: Cellulose synthase-like protein D4 - Populus tremuloides (Quaking aspen), partial (4%)	1
miR156/miR157	12	EX247698	2.5	15527	1	21	212	232	UUGACAGAAGAGAGUGAGCAC	GUGCUCUCUCUCUUCUGACAA	Cleavage	weakly similar to UniRef100_A7QP50 Cluster: Chromosome chr1 scaffold_136, whole genome shotgun sequence; n=1; Vitis vinifera|Rep: Chromosome chr1 scaffold_136, whole genome shotgun sequence - Vitis vinifera (Grape), partial (38%)	1
miR156/miR157	12	EX246936	2.5	19615	1	21	168	188	UUGACAGAAGAGAGUGAGCAC	GAGGUCACUUUUUUCUGUUAA	Cleavage	similar to UniRef100_Q8LST2 Cluster: Protein kinase; n=1; Arabidopsis thaliana|Rep: Protein kinase - Arabidopsis thaliana (Mouse-ear cress), partial (15%)	1
miR156/miR157	12	EX288346	2.5	16862	1	19	24	42	UUGACAGAAGAGAGUGAGC	GCUCACUCUCAUCUGUAAA	Translation	similar to UniRef100_Q9S7V4 Cluster: HVA22-like protein a; n=1; Arabidopsis thaliana|Rep: HVA22-like protein a - Arabidopsis thaliana (Mouse-ear cress), partial (89%)	1
miR156/miR157	12	TC2906	2.5	18789	1	19	77	95	UUGACAGAAGAGAGUGAGC	GCUCACUCUCAUCUGUAAA	Translation	similar to UniRef100_Q9S7V4 Cluster: HVA22-like protein a; n=1; Arabidopsis thaliana|Rep: HVA22-like protein a - Arabidopsis thaliana (Mouse-ear cress), partial (84%)	1
miR156/miR157	12	EX302651	2.5	11296	1	18	135	152	UUGACAGAAGAGAGUGAG	AUCAUUCUUUUCUGUCAG	Cleavage	homologue to UniRef100_Q8GUZ9 Cluster: Cellulose synthase-like protein D4; n=2; Populus tremuloides|Rep: Cellulose synthase-like protein D4 - Populus tremuloides (Quaking aspen), partial (4%)	1
miR156/miR157	12	TC8384	3.0	20318	1	20	263	282	UUGACAGAAGAGAGUGAGCA	UGCUCACUCUUUGCUUUCAA	Cleavage	similar to UniRef100_Q9M6U1 Cluster: Homogentisate 1,2-dioxygenase; n=1; Solanum lycopersicum|Rep: Homogentisate 1,2-dioxygenase - Solanum lycopersicum (Tomato) (Lycopersicon esculentum), partial (4%)	1
miR156/miR157	12	TC8384	3.0	20318	1	20	263	282	UUGACAGAAGAGAGUGAGCA	UGCUCACUCUUUGCUUUCAA	Cleavage	similar to UniRef100_Q9M6U1 Cluster: Homogentisate 1,2-dioxygenase; n=1; Solanum lycopersicum|Rep: Homogentisate 1,2-dioxygenase - Solanum lycopersicum (Tomato) (Lycopersicon esculentum), partial (4%)	1
miR156/miR157	12	TC8384	3.0	20318	1	20	263	282	UUGACAGAAGAGAGUGAGCA	UGCUCACUCUUUGCUUUCAA	Cleavage	similar to UniRef100_Q9M6U1 Cluster: Homogentisate 1,2-dioxygenase; n=1; Solanum lycopersicum|Rep: Homogentisate 1,2-dioxygenase - Solanum lycopersicum (Tomato) (Lycopersicon esculentum), partial (4%)	1
miR156/miR157	12	TC8384	3.0	20318	1	20	263	282	UUGACAGAAGAGAGUGAGCA	UGCUCACUCUUUGCUUUCAA	Cleavage	similar to UniRef100_Q9M6U1 Cluster: Homogentisate 1,2-dioxygenase; n=1; Solanum lycopersicum|Rep: Homogentisate 1,2-dioxygenase - Solanum lycopersicum (Tomato) (Lycopersicon esculentum), partial (4%)	1
miR156/miR157	12	TC8384	3.0	20318	1	20	263	282	UUGACAGAAGAGAGUGAGCA	UGCUCACUCUUUGCUUUCAA	Cleavage	similar to UniRef100_Q9M6U1 Cluster: Homogentisate 1,2-dioxygenase; n=1; Solanum lycopersicum|Rep: Homogentisate 1,2-dioxygenase - Solanum lycopersicum (Tomato) (Lycopersicon esculentum), partial (4%)	1
miR156/miR157	12	TC8384	3.0	20318	1	20	263	282	UUGACAGAAGAGAGUGAGCA	UGCUCACUCUUUGCUUUCAA	Cleavage	similar to UniRef100_Q9M6U1 Cluster: Homogentisate 1,2-dioxygenase; n=1; Solanum lycopersicum|Rep: Homogentisate 1,2-dioxygenase - Solanum lycopersicum (Tomato) (Lycopersicon esculentum), partial (4%)	1
miR156/miR157	12	TC8384	3.0	20318	1	20	263	282	UUGACAGAAGAGAGUGAGCA	UGCUCACUCUUUGCUUUCAA	Cleavage	similar to UniRef100_Q9M6U1 Cluster: Homogentisate 1,2-dioxygenase; n=1; Solanum lycopersicum|Rep: Homogentisate 1,2-dioxygenase - Solanum lycopersicum (Tomato) (Lycopersicon esculentum), partial (4%)	1
miR156/miR157	12	TC8384	3.0	20318	1	20	263	282	UUGACAGAAGAGAGUGAGCA	UGCUCACUCUUUGCUUUCAA	Cleavage	similar to UniRef100_Q9M6U1 Cluster: Homogentisate 1,2-dioxygenase; n=1; Solanum lycopersicum|Rep: Homogentisate 1,2-dioxygenase - Solanum lycopersicum (Tomato) (Lycopersicon esculentum), partial (4%)	1
miR156/miR157	13	EX292167	1.0	18988	1	18	308	325	UGACACAAGAUAAAGAGA	UCUCUUUAUCUUGUGUCC	Cleavage		1
miR156/miR157	13	EX292167	1.0	18988	1	18	308	325	UGACACAAGAUAAAGAGA	UCUCUUUAUCUUGUGUCC	Cleavage		1
miR156/miR157	13	EX292167	1.0	18988	1	18	308	325	UGACACAAGAUAAAGAGA	UCUCUUUAUCUUGUGUCC	Cleavage		1
miR156/miR157	13	TC8653	1.5	19979	1	18	307	324	UGACACAAGAUAAAGAGA	UUUUUUUAUUUUGUGUCA	Cleavage		1
miR156/miR157	13	TC8653	1.5	19979	1	18	307	324	UGACACAAGAUAAAGAGA	UUUUUUUAUUUUGUGUCA	Cleavage		1
miR156/miR157	13	TC8653	1.5	19979	1	18	307	324	UGACACAAGAUAAAGAGA	UUUUUUUAUUUUGUGUCA	Cleavage		1
miR156/miR157	13	EX248375	2.0	2459	1	19	338	356	UGACACAAGAUAAAGAGAA	UUUUCAUUAUUUUGUGUCA	Cleavage	homologue to UniRef100_O04253 Cluster: Predicted glycosyl transferase; n=2; Arabidopsis thaliana|Rep: Predicted glycosyl transferase - Arabidopsis thaliana (Mouse-ear cress), partial (20%)	1
miR156/miR157	13	EX283275	2.0	15975	1	18	146	163	UGACACAAGAUAAAGAGA	UCUCUUUAACUUGUGUCC	Translation	weakly similar to UniRef100_A8DZG2 Cluster: Splicing factor, arginine/serine-rich 6; n=1; Danio rerio|Rep: Splicing factor, arginine/serine-rich 6 - Danio rerio (Zebrafish) (Brachydanio rerio), partial (8%)	1
miR156/miR157	13	EX231686	2.0	20609	1	18	246	263	UGACACAAGAUAAAGAGA	UCUCUUUAACUUGUGUCC	Translation		1
miR156/miR157	13	EX248375	2.0	2459	1	19	338	356	UGACACAAGAUAAAGAGAA	UUUUCAUUAUUUUGUGUCA	Cleavage	homologue to UniRef100_O04253 Cluster: Predicted glycosyl transferase; n=2; Arabidopsis thaliana|Rep: Predicted glycosyl transferase - Arabidopsis thaliana (Mouse-ear cress), partial (20%)	1
miR156/miR157	13	EX283275	2.0	15975	1	18	146	163	UGACACAAGAUAAAGAGA	UCUCUUUAACUUGUGUCC	Translation	weakly similar to UniRef100_A8DZG2 Cluster: Splicing factor, arginine/serine-rich 6; n=1; Danio rerio|Rep: Splicing factor, arginine/serine-rich 6 - Danio rerio (Zebrafish) (Brachydanio rerio), partial (8%)	1
miR156/miR157	13	EX231686	2.0	20609	1	18	246	263	UGACACAAGAUAAAGAGA	UCUCUUUAACUUGUGUCC	Translation		1
miR156/miR157	13	EX248375	2.0	2459	1	19	338	356	UGACACAAGAUAAAGAGAA	UUUUCAUUAUUUUGUGUCA	Cleavage	homologue to UniRef100_O04253 Cluster: Predicted glycosyl transferase; n=2; Arabidopsis thaliana|Rep: Predicted glycosyl transferase - Arabidopsis thaliana (Mouse-ear cress), partial (20%)	1
miR156/miR157	13	EX283275	2.0	15975	1	18	146	163	UGACACAAGAUAAAGAGA	UCUCUUUAACUUGUGUCC	Translation	weakly similar to UniRef100_A8DZG2 Cluster: Splicing factor, arginine/serine-rich 6; n=1; Danio rerio|Rep: Splicing factor, arginine/serine-rich 6 - Danio rerio (Zebrafish) (Brachydanio rerio), partial (8%)	1
miR156/miR157	13	EX231686	2.0	20609	1	18	246	263	UGACACAAGAUAAAGAGA	UCUCUUUAACUUGUGUCC	Translation		1
miR156/miR157	13	EX260191	2.5	16142	1	20	313	332	UGACACAAGAUAAAGAGAAC	GUUGUUUUUGUUUUGUGUCA	Cleavage	similar to UniRef100_A7QM64 Cluster: Chromosome chr5 scaffold_124, whole genome shotgun sequence; n=1; Vitis vinifera|Rep: Chromosome chr5 scaffold_124, whole genome shotgun sequence - Vitis vinifera (Grape), partial (42%)	1
miR156/miR157	13	EX274372	2.5	11541	1	18	183	200	UGACACAAGAUAAAGAGA	GUUCUUUAUUUUGUGUUA	Cleavage	similar to UniRef100_A7PAP8 Cluster: Chromosome chr14 scaffold_9, whole genome shotgun sequence; n=1; Vitis vinifera|Rep: Chromosome chr14 scaffold_9, whole genome shotgun sequence - Vitis vinifera (Grape), partial (22%)	1
miR156/miR157	13	EX260191	2.5	16142	1	20	313	332	UGACACAAGAUAAAGAGAAC	GUUGUUUUUGUUUUGUGUCA	Cleavage	similar to UniRef100_A7QM64 Cluster: Chromosome chr5 scaffold_124, whole genome shotgun sequence; n=1; Vitis vinifera|Rep: Chromosome chr5 scaffold_124, whole genome shotgun sequence - Vitis vinifera (Grape), partial (42%)	1
miR156/miR157	13	EX274372	2.5	11541	1	18	183	200	UGACACAAGAUAAAGAGA	GUUCUUUAUUUUGUGUUA	Cleavage	similar to UniRef100_A7PAP8 Cluster: Chromosome chr14 scaffold_9, whole genome shotgun sequence; n=1; Vitis vinifera|Rep: Chromosome chr14 scaffold_9, whole genome shotgun sequence - Vitis vinifera (Grape), partial (22%)	1
miR156/miR157	13	EX260191	2.5	16142	1	20	313	332	UGACACAAGAUAAAGAGAAC	GUUGUUUUUGUUUUGUGUCA	Cleavage	similar to UniRef100_A7QM64 Cluster: Chromosome chr5 scaffold_124, whole genome shotgun sequence; n=1; Vitis vinifera|Rep: Chromosome chr5 scaffold_124, whole genome shotgun sequence - Vitis vinifera (Grape), partial (42%)	1
miR156/miR157	13	EX274372	2.5	11541	1	18	183	200	UGACACAAGAUAAAGAGA	GUUCUUUAUUUUGUGUUA	Cleavage	similar to UniRef100_A7PAP8 Cluster: Chromosome chr14 scaffold_9, whole genome shotgun sequence; n=1; Vitis vinifera|Rep: Chromosome chr14 scaffold_9, whole genome shotgun sequence - Vitis vinifera (Grape), partial (22%)	1
miR156/miR157	13	TC241	3.0	11346	1	19	936	954	UGACACAAGAUAAAGAGAA	UUCUCUUUGUUUUUUGUUA	Cleavage	similar to UniRef100_O82598 Cluster: Aquaporin TIP1-3; n=1; Arabidopsis thaliana|Rep: Aquaporin TIP1-3 - Arabidopsis thaliana (Mouse-ear cress), complete	1
miR156/miR157	13	TC887	3.0	11346	1	19	929	947	UGACACAAGAUAAAGAGAA	UUCUCUUUGUUUUUUGUUA	Cleavage	similar to UniRef100_O82598 Cluster: Aquaporin TIP1-3; n=1; Arabidopsis thaliana|Rep: Aquaporin TIP1-3 - Arabidopsis thaliana (Mouse-ear cress), complete	1
miR156/miR157	13	TC431	3.0	11397	1	19	897	915	UGACACAAGAUAAAGAGAA	UUCUCUUUGUUUUUUGUUA	Cleavage	similar to UniRef100_O82598 Cluster: Aquaporin TIP1-3; n=1; Arabidopsis thaliana|Rep: Aquaporin TIP1-3 - Arabidopsis thaliana (Mouse-ear cress), partial (95%)	1
miR156/miR157	13	TC2002	3.0	13152	1	19	845	863	UGACACAAGAUAAAGAGAA	UUCUCUUUGUUUUUUGUUA	Cleavage	similar to UniRef100_O82598 Cluster: Aquaporin TIP1-3; n=1; Arabidopsis thaliana|Rep: Aquaporin TIP1-3 - Arabidopsis thaliana (Mouse-ear cress), complete	1
miR156/miR157	13	EX271063	3.0	20342	1	19	711	729	UGACACAAGAUAAAGAGAA	UUUUCUUUGUUUUGUGACA	Cleavage	similar to UniRef100_A8ZRS3 Cluster: ATP-binding region ATPase domain protein; n=1; Desulfococcus oleovorans Hxd3|Rep:, partial (0%)	1
miR156/miR157	13	EX276419	3.0	18932	1	19	654	672	UGACACAAGAUAAAGAGAA	UUAUUUUUAUCUUGUGUUC	Cleavage	similar to UniRef100_A7P111 Cluster: Chromosome chr19 scaffold_4, whole genome shotgun sequence; n=1; Vitis vinifera|Rep: Chromosome chr19 scaffold_4, whole genome shotgun sequence - Vitis vinifera (Grape), partial (25%)	1
miR156/miR157	13	EX261283	3.0	22597	1	19	891	909	UGACACAAGAUAAAGAGAA	UUCUCCUUAUUUUGUGACA	Cleavage		1
miR156/miR157	13	EX268773	3.0	13.82	1	19	864	882	UGACACAAGAUAAAGAGAA	UUCUGUUUAUUUUGUGCCA	Cleavage	similar to UniRef100_A7P5Q3 Cluster: Chromosome chr4 scaffold_6, whole genome shotgun sequence; n=1; Vitis vinifera|Rep: Chromosome chr4 scaffold_6, whole genome shotgun sequence - Vitis vinifera (Grape), partial (97%)	1
miR156/miR157	13	EX258534	3.0	14695	1	19	852	870	UGACACAAGAUAAAGAGAA	UUCUGUUUAUUUUGUGCCA	Cleavage	similar to UniRef100_A7P5Q3 Cluster: Chromosome chr4 scaffold_6, whole genome shotgun sequence; n=1; Vitis vinifera|Rep: Chromosome chr4 scaffold_6, whole genome shotgun sequence - Vitis vinifera (Grape), partial (97%)	1
miR156/miR157	13	TC241	3.0	11346	1	19	936	954	UGACACAAGAUAAAGAGAA	UUCUCUUUGUUUUUUGUUA	Cleavage	similar to UniRef100_O82598 Cluster: Aquaporin TIP1-3; n=1; Arabidopsis thaliana|Rep: Aquaporin TIP1-3 - Arabidopsis thaliana (Mouse-ear cress), complete	1
miR156/miR157	13	TC887	3.0	11346	1	19	929	947	UGACACAAGAUAAAGAGAA	UUCUCUUUGUUUUUUGUUA	Cleavage	similar to UniRef100_O82598 Cluster: Aquaporin TIP1-3; n=1; Arabidopsis thaliana|Rep: Aquaporin TIP1-3 - Arabidopsis thaliana (Mouse-ear cress), complete	1
miR156/miR157	13	TC431	3.0	11397	1	19	897	915	UGACACAAGAUAAAGAGAA	UUCUCUUUGUUUUUUGUUA	Cleavage	similar to UniRef100_O82598 Cluster: Aquaporin TIP1-3; n=1; Arabidopsis thaliana|Rep: Aquaporin TIP1-3 - Arabidopsis thaliana (Mouse-ear cress), partial (95%)	1
miR156/miR157	13	TC2002	3.0	13152	1	19	845	863	UGACACAAGAUAAAGAGAA	UUCUCUUUGUUUUUUGUUA	Cleavage	similar to UniRef100_O82598 Cluster: Aquaporin TIP1-3; n=1; Arabidopsis thaliana|Rep: Aquaporin TIP1-3 - Arabidopsis thaliana (Mouse-ear cress), complete	1
miR156/miR157	13	EX271063	3.0	20342	1	19	711	729	UGACACAAGAUAAAGAGAA	UUUUCUUUGUUUUGUGACA	Cleavage	similar to UniRef100_A8ZRS3 Cluster: ATP-binding region ATPase domain protein; n=1; Desulfococcus oleovorans Hxd3|Rep:, partial (0%)	1
miR156/miR157	13	EX276419	3.0	18932	1	19	654	672	UGACACAAGAUAAAGAGAA	UUAUUUUUAUCUUGUGUUC	Cleavage	similar to UniRef100_A7P111 Cluster: Chromosome chr19 scaffold_4, whole genome shotgun sequence; n=1; Vitis vinifera|Rep: Chromosome chr19 scaffold_4, whole genome shotgun sequence - Vitis vinifera (Grape), partial (25%)	1
miR156/miR157	13	EX261283	3.0	22597	1	19	891	909	UGACACAAGAUAAAGAGAA	UUCUCCUUAUUUUGUGACA	Cleavage		1
miR156/miR157	13	EX268773	3.0	13.82	1	19	864	882	UGACACAAGAUAAAGAGAA	UUCUGUUUAUUUUGUGCCA	Cleavage	similar to UniRef100_A7P5Q3 Cluster: Chromosome chr4 scaffold_6, whole genome shotgun sequence; n=1; Vitis vinifera|Rep: Chromosome chr4 scaffold_6, whole genome shotgun sequence - Vitis vinifera (Grape), partial (97%)	1
miR156/miR157	13	EX258534	3.0	14695	1	19	852	870	UGACACAAGAUAAAGAGAA	UUCUGUUUAUUUUGUGCCA	Cleavage	similar to UniRef100_A7P5Q3 Cluster: Chromosome chr4 scaffold_6, whole genome shotgun sequence; n=1; Vitis vinifera|Rep: Chromosome chr4 scaffold_6, whole genome shotgun sequence - Vitis vinifera (Grape), partial (97%)	1
miR156/miR157	13	TC241	3.0	11346	1	19	936	954	UGACACAAGAUAAAGAGAA	UUCUCUUUGUUUUUUGUUA	Cleavage	similar to UniRef100_O82598 Cluster: Aquaporin TIP1-3; n=1; Arabidopsis thaliana|Rep: Aquaporin TIP1-3 - Arabidopsis thaliana (Mouse-ear cress), complete	1
miR156/miR157	13	TC887	3.0	11346	1	19	929	947	UGACACAAGAUAAAGAGAA	UUCUCUUUGUUUUUUGUUA	Cleavage	similar to UniRef100_O82598 Cluster: Aquaporin TIP1-3; n=1; Arabidopsis thaliana|Rep: Aquaporin TIP1-3 - Arabidopsis thaliana (Mouse-ear cress), complete	1
miR156/miR157	13	TC431	3.0	11397	1	19	897	915	UGACACAAGAUAAAGAGAA	UUCUCUUUGUUUUUUGUUA	Cleavage	similar to UniRef100_O82598 Cluster: Aquaporin TIP1-3; n=1; Arabidopsis thaliana|Rep: Aquaporin TIP1-3 - Arabidopsis thaliana (Mouse-ear cress), partial (95%)	1
miR156/miR157	13	TC2002	3.0	13152	1	19	845	863	UGACACAAGAUAAAGAGAA	UUCUCUUUGUUUUUUGUUA	Cleavage	similar to UniRef100_O82598 Cluster: Aquaporin TIP1-3; n=1; Arabidopsis thaliana|Rep: Aquaporin TIP1-3 - Arabidopsis thaliana (Mouse-ear cress), complete	1
miR156/miR157	13	EX271063	3.0	20342	1	19	711	729	UGACACAAGAUAAAGAGAA	UUUUCUUUGUUUUGUGACA	Cleavage	similar to UniRef100_A8ZRS3 Cluster: ATP-binding region ATPase domain protein; n=1; Desulfococcus oleovorans Hxd3|Rep:, partial (0%)	1
miR156/miR157	13	EX276419	3.0	18932	1	19	654	672	UGACACAAGAUAAAGAGAA	UUAUUUUUAUCUUGUGUUC	Cleavage	similar to UniRef100_A7P111 Cluster: Chromosome chr19 scaffold_4, whole genome shotgun sequence; n=1; Vitis vinifera|Rep: Chromosome chr19 scaffold_4, whole genome shotgun sequence - Vitis vinifera (Grape), partial (25%)	1
miR156/miR157	13	EX261283	3.0	22597	1	19	891	909	UGACACAAGAUAAAGAGAA	UUCUCCUUAUUUUGUGACA	Cleavage		1
miR156/miR157	13	EX268773	3.0	13.82	1	19	864	882	UGACACAAGAUAAAGAGAA	UUCUGUUUAUUUUGUGCCA	Cleavage	similar to UniRef100_A7P5Q3 Cluster: Chromosome chr4 scaffold_6, whole genome shotgun sequence; n=1; Vitis vinifera|Rep: Chromosome chr4 scaffold_6, whole genome shotgun sequence - Vitis vinifera (Grape), partial (97%)	1
miR156/miR157	13	EX258534	3.0	14695	1	19	852	870	UGACACAAGAUAAAGAGAA	UUCUGUUUAUUUUGUGCCA	Cleavage	similar to UniRef100_A7P5Q3 Cluster: Chromosome chr4 scaffold_6, whole genome shotgun sequence; n=1; Vitis vinifera|Rep: Chromosome chr4 scaffold_6, whole genome shotgun sequence - Vitis vinifera (Grape), partial (97%)	1
miR156/miR157	14	EX283218	0.5	11.67	1	19	238	256	UGACAGAAGAUAGAGAGCA	UGCUCUCUGUCUUCUGUCA	Cleavage	UniRef100_A9J0H4 Cluster: Translation initiation factor IF-2; n=1; Desulfatibacillum alkenivorans AK-01|Rep:, partial (1%)	1
miR156/miR157	14	EX283218	0.5	11.67	1	19	238	256	UGACAGAAGAUAGAGAGCA	UGCUCUCUGUCUUCUGUCA	Cleavage	UniRef100_A9J0H4 Cluster: Translation initiation factor IF-2; n=1; Desulfatibacillum alkenivorans AK-01|Rep:, partial (1%)	1
miR156/miR157	14	EX283218	0.5	11.67	1	19	238	256	UGACAGAAGAUAGAGAGCA	UGCUCUCUGUCUUCUGUCA	Cleavage	UniRef100_A9J0H4 Cluster: Translation initiation factor IF-2; n=1; Desulfatibacillum alkenivorans AK-01|Rep:, partial (1%)	1
miR156/miR157	14	EX283218	0.5	11.67	1	19	238	256	UGACAGAAGAUAGAGAGCA	UGCUCUCUGUCUUCUGUCA	Cleavage	UniRef100_A9J0H4 Cluster: Translation initiation factor IF-2; n=1; Desulfatibacillum alkenivorans AK-01|Rep:, partial (1%)	1
miR156/miR157	14	EX283218	0.5	11.67	1	19	238	256	UGACAGAAGAUAGAGAGCA	UGCUCUCUGUCUUCUGUCA	Cleavage	UniRef100_A9J0H4 Cluster: Translation initiation factor IF-2; n=1; Desulfatibacillum alkenivorans AK-01|Rep:, partial (1%)	1
miR156/miR157	14	EX283218	0.5	11.67	1	19	238	256	UGACAGAAGAUAGAGAGCA	UGCUCUCUGUCUUCUGUCA	Cleavage	UniRef100_A9J0H4 Cluster: Translation initiation factor IF-2; n=1; Desulfatibacillum alkenivorans AK-01|Rep:, partial (1%)	1
miR156/miR157	14	EX283218	0.5	11.67	1	19	238	256	UGACAGAAGAUAGAGAGCA	UGCUCUCUGUCUUCUGUCA	Cleavage	UniRef100_A9J0H4 Cluster: Translation initiation factor IF-2; n=1; Desulfatibacillum alkenivorans AK-01|Rep:, partial (1%)	1
miR156/miR157	14	EX283218	0.5	11.67	1	19	238	256	UGACAGAAGAUAGAGAGCA	UGCUCUCUGUCUUCUGUCA	Cleavage	UniRef100_A9J0H4 Cluster: Translation initiation factor IF-2; n=1; Desulfatibacillum alkenivorans AK-01|Rep:, partial (1%)	1
miR156/miR157	14	EX283218	0.5	11.67	1	19	238	256	UGACAGAAGAUAGAGAGCA	UGCUCUCUGUCUUCUGUCA	Cleavage	UniRef100_A9J0H4 Cluster: Translation initiation factor IF-2; n=1; Desulfatibacillum alkenivorans AK-01|Rep:, partial (1%)	1
miR156/miR157	14	EX283218	0.5	11.67	1	19	238	256	UGACAGAAGAUAGAGAGCA	UGCUCUCUGUCUUCUGUCA	Cleavage	UniRef100_A9J0H4 Cluster: Translation initiation factor IF-2; n=1; Desulfatibacillum alkenivorans AK-01|Rep:, partial (1%)	1
miR156/miR157	14	EX283218	0.5	11.67	1	19	238	256	UGACAGAAGAUAGAGAGCA	UGCUCUCUGUCUUCUGUCA	Cleavage	UniRef100_A9J0H4 Cluster: Translation initiation factor IF-2; n=1; Desulfatibacillum alkenivorans AK-01|Rep:, partial (1%)	1
miR156/miR157	14	EX283218	0.5	11.67	1	19	238	256	UGACAGAAGAUAGAGAGCA	UGCUCUCUGUCUUCUGUCA	Cleavage	UniRef100_A9J0H4 Cluster: Translation initiation factor IF-2; n=1; Desulfatibacillum alkenivorans AK-01|Rep:, partial (1%)	1
miR156/miR157	14	EX283218	0.5	11.67	1	19	238	256	UGACAGAAGAUAGAGAGCA	UGCUCUCUGUCUUCUGUCA	Cleavage	UniRef100_A9J0H4 Cluster: Translation initiation factor IF-2; n=1; Desulfatibacillum alkenivorans AK-01|Rep:, partial (1%)	1
miR156/miR157	14	EX283218	0.5	11.67	1	19	238	256	UGACAGAAGAUAGAGAGCA	UGCUCUCUGUCUUCUGUCA	Cleavage	UniRef100_A9J0H4 Cluster: Translation initiation factor IF-2; n=1; Desulfatibacillum alkenivorans AK-01|Rep:, partial (1%)	1
miR156/miR157	14	EX283218	0.5	11.67	1	19	238	256	UGACAGAAGAUAGAGAGCA	UGCUCUCUGUCUUCUGUCA	Cleavage	UniRef100_A9J0H4 Cluster: Translation initiation factor IF-2; n=1; Desulfatibacillum alkenivorans AK-01|Rep:, partial (1%)	1
miR156/miR157	14	EX299346	1.0	23197	1	20	458	477	UGACAGAAGAUAGAGAGCAC	GUGCUUUCUGUCUUCUGUCA	Cleavage	similar to UniRef100_A7R2J4 Cluster: Chromosome undetermined scaffold_431, whole genome shotgun sequence; n=1; Vitis vinifera|Rep: Chromosome undetermined scaffold_431, whole genome shotgun sequence - Vitis vinifera (Grape), partial (34%)	1
miR156/miR157	14	EX299427	1.0	17963	1	20	588	607	UGACAGAAGAUAGAGAGCAC	GUGCUCUCUCUCUUCUGUCA	Translation	similar to UniRef100_A7P2C9 Cluster: Chromosome chr1 scaffold_5, whole genome shotgun sequence; n=1; Vitis vinifera|Rep: Chromosome chr1 scaffold_5, whole genome shotgun sequence - Vitis vinifera (Grape), partial (40%)	1
miR156/miR157	14	TC7971	1.0	14934	1	20	744	763	UGACAGAAGAUAGAGAGCAC	GUGCUCUCUCUCUUCUGUCA	Translation	similar to UniRef100_A7QP50 Cluster: Chromosome chr1 scaffold_136, whole genome shotgun sequence; n=1; Vitis vinifera|Rep: Chromosome chr1 scaffold_136, whole genome shotgun sequence - Vitis vinifera (Grape), partial (13%)	1
miR156/miR157	14	EX266452	1.0	13989	1	20	254	273	UGACAGAAGAUAGAGAGCAC	GUGCUCUCUCUCUUCUGUCA	Translation	homologue to UniRef100_UPI00015DDC4E Cluster: glutathione S-transferase N-terminal domain protein; n=1; Acaryochloris marina MBIC11017|Rep: glutathione S-transferase N-terminal domain protein - Acaryochloris marina MBIC11017, partial (5%)	1
miR156/miR157	14	EX274150	1.0	21951	1	20	200	219	UGACAGAAGAUAGAGAGCAC	GUGCUCUCUCUCUUCUGUCA	Translation	similar to UniRef100_Q94JW8 Cluster: Squamosa promoter-binding-like protein 6; n=1; Arabidopsis thaliana|Rep: Squamosa promoter-binding-like protein 6 - Arabidopsis thaliana (Mouse-ear cress), partial (4%)	1
miR156/miR157	14	TC3201	1.0	21951	1	20	390	409	UGACAGAAGAUAGAGAGCAC	GUGCUCUCUCUCUUCUGUCA	Translation	similar to UniRef100_Q94JW8 Cluster: Squamosa promoter-binding-like protein 6; n=1; Arabidopsis thaliana|Rep: Squamosa promoter-binding-like protein 6 - Arabidopsis thaliana (Mouse-ear cress), partial (8%)	1
miR156/miR157	14	TC8064	1.0	21951	1	20	951	970	UGACAGAAGAUAGAGAGCAC	GUGCUCUCUCUCUUCUGUCA	Translation	similar to UniRef100_A7P2C9 Cluster: Chromosome chr1 scaffold_5, whole genome shotgun sequence; n=1; Vitis vinifera|Rep: Chromosome chr1 scaffold_5, whole genome shotgun sequence - Vitis vinifera (Grape), partial (48%)	1
miR156/miR157	14	EX299346	1.0	23197	1	20	458	477	UGACAGAAGAUAGAGAGCAC	GUGCUUUCUGUCUUCUGUCA	Cleavage	similar to UniRef100_A7R2J4 Cluster: Chromosome undetermined scaffold_431, whole genome shotgun sequence; n=1; Vitis vinifera|Rep: Chromosome undetermined scaffold_431, whole genome shotgun sequence - Vitis vinifera (Grape), partial (34%)	1
miR156/miR157	14	EX299427	1.0	17963	1	20	588	607	UGACAGAAGAUAGAGAGCAC	GUGCUCUCUCUCUUCUGUCA	Translation	similar to UniRef100_A7P2C9 Cluster: Chromosome chr1 scaffold_5, whole genome shotgun sequence; n=1; Vitis vinifera|Rep: Chromosome chr1 scaffold_5, whole genome shotgun sequence - Vitis vinifera (Grape), partial (40%)	1
miR156/miR157	14	TC7971	1.0	14934	1	20	744	763	UGACAGAAGAUAGAGAGCAC	GUGCUCUCUCUCUUCUGUCA	Translation	similar to UniRef100_A7QP50 Cluster: Chromosome chr1 scaffold_136, whole genome shotgun sequence; n=1; Vitis vinifera|Rep: Chromosome chr1 scaffold_136, whole genome shotgun sequence - Vitis vinifera (Grape), partial (13%)	1
miR156/miR157	14	EX266452	1.0	13989	1	20	254	273	UGACAGAAGAUAGAGAGCAC	GUGCUCUCUCUCUUCUGUCA	Translation	homologue to UniRef100_UPI00015DDC4E Cluster: glutathione S-transferase N-terminal domain protein; n=1; Acaryochloris marina MBIC11017|Rep: glutathione S-transferase N-terminal domain protein - Acaryochloris marina MBIC11017, partial (5%)	1
miR156/miR157	14	EX274150	1.0	21951	1	20	200	219	UGACAGAAGAUAGAGAGCAC	GUGCUCUCUCUCUUCUGUCA	Translation	similar to UniRef100_Q94JW8 Cluster: Squamosa promoter-binding-like protein 6; n=1; Arabidopsis thaliana|Rep: Squamosa promoter-binding-like protein 6 - Arabidopsis thaliana (Mouse-ear cress), partial (4%)	1
miR156/miR157	14	TC3201	1.0	21951	1	20	390	409	UGACAGAAGAUAGAGAGCAC	GUGCUCUCUCUCUUCUGUCA	Translation	similar to UniRef100_Q94JW8 Cluster: Squamosa promoter-binding-like protein 6; n=1; Arabidopsis thaliana|Rep: Squamosa promoter-binding-like protein 6 - Arabidopsis thaliana (Mouse-ear cress), partial (8%)	1
miR156/miR157	14	TC8064	1.0	21951	1	20	951	970	UGACAGAAGAUAGAGAGCAC	GUGCUCUCUCUCUUCUGUCA	Translation	similar to UniRef100_A7P2C9 Cluster: Chromosome chr1 scaffold_5, whole genome shotgun sequence; n=1; Vitis vinifera|Rep: Chromosome chr1 scaffold_5, whole genome shotgun sequence - Vitis vinifera (Grape), partial (48%)	1
miR156/miR157	14	EX299346	1.0	23197	1	20	458	477	UGACAGAAGAUAGAGAGCAC	GUGCUUUCUGUCUUCUGUCA	Cleavage	similar to UniRef100_A7R2J4 Cluster: Chromosome undetermined scaffold_431, whole genome shotgun sequence; n=1; Vitis vinifera|Rep: Chromosome undetermined scaffold_431, whole genome shotgun sequence - Vitis vinifera (Grape), partial (34%)	1
miR156/miR157	14	EX299427	1.0	17963	1	20	588	607	UGACAGAAGAUAGAGAGCAC	GUGCUCUCUCUCUUCUGUCA	Translation	similar to UniRef100_A7P2C9 Cluster: Chromosome chr1 scaffold_5, whole genome shotgun sequence; n=1; Vitis vinifera|Rep: Chromosome chr1 scaffold_5, whole genome shotgun sequence - Vitis vinifera (Grape), partial (40%)	1
miR156/miR157	14	TC7971	1.0	14934	1	20	744	763	UGACAGAAGAUAGAGAGCAC	GUGCUCUCUCUCUUCUGUCA	Translation	similar to UniRef100_A7QP50 Cluster: Chromosome chr1 scaffold_136, whole genome shotgun sequence; n=1; Vitis vinifera|Rep: Chromosome chr1 scaffold_136, whole genome shotgun sequence - Vitis vinifera (Grape), partial (13%)	1
miR156/miR157	14	EX266452	1.0	13989	1	20	254	273	UGACAGAAGAUAGAGAGCAC	GUGCUCUCUCUCUUCUGUCA	Translation	homologue to UniRef100_UPI00015DDC4E Cluster: glutathione S-transferase N-terminal domain protein; n=1; Acaryochloris marina MBIC11017|Rep: glutathione S-transferase N-terminal domain protein - Acaryochloris marina MBIC11017, partial (5%)	1
miR156/miR157	14	EX274150	1.0	21951	1	20	200	219	UGACAGAAGAUAGAGAGCAC	GUGCUCUCUCUCUUCUGUCA	Translation	similar to UniRef100_Q94JW8 Cluster: Squamosa promoter-binding-like protein 6; n=1; Arabidopsis thaliana|Rep: Squamosa promoter-binding-like protein 6 - Arabidopsis thaliana (Mouse-ear cress), partial (4%)	1
miR156/miR157	14	TC3201	1.0	21951	1	20	390	409	UGACAGAAGAUAGAGAGCAC	GUGCUCUCUCUCUUCUGUCA	Translation	similar to UniRef100_Q94JW8 Cluster: Squamosa promoter-binding-like protein 6; n=1; Arabidopsis thaliana|Rep: Squamosa promoter-binding-like protein 6 - Arabidopsis thaliana (Mouse-ear cress), partial (8%)	1
miR156/miR157	14	TC8064	1.0	21951	1	20	951	970	UGACAGAAGAUAGAGAGCAC	GUGCUCUCUCUCUUCUGUCA	Translation	similar to UniRef100_A7P2C9 Cluster: Chromosome chr1 scaffold_5, whole genome shotgun sequence; n=1; Vitis vinifera|Rep: Chromosome chr1 scaffold_5, whole genome shotgun sequence - Vitis vinifera (Grape), partial (48%)	1
miR156/miR157	14	EX299346	1.0	23197	1	20	458	477	UGACAGAAGAUAGAGAGCAC	GUGCUUUCUGUCUUCUGUCA	Cleavage	similar to UniRef100_A7R2J4 Cluster: Chromosome undetermined scaffold_431, whole genome shotgun sequence; n=1; Vitis vinifera|Rep: Chromosome undetermined scaffold_431, whole genome shotgun sequence - Vitis vinifera (Grape), partial (34%)	1
miR156/miR157	14	EX299427	1.0	17963	1	20	588	607	UGACAGAAGAUAGAGAGCAC	GUGCUCUCUCUCUUCUGUCA	Translation	similar to UniRef100_A7P2C9 Cluster: Chromosome chr1 scaffold_5, whole genome shotgun sequence; n=1; Vitis vinifera|Rep: Chromosome chr1 scaffold_5, whole genome shotgun sequence - Vitis vinifera (Grape), partial (40%)	1
miR156/miR157	14	TC7971	1.0	14934	1	20	744	763	UGACAGAAGAUAGAGAGCAC	GUGCUCUCUCUCUUCUGUCA	Translation	similar to UniRef100_A7QP50 Cluster: Chromosome chr1 scaffold_136, whole genome shotgun sequence; n=1; Vitis vinifera|Rep: Chromosome chr1 scaffold_136, whole genome shotgun sequence - Vitis vinifera (Grape), partial (13%)	1
miR156/miR157	14	EX266452	1.0	13989	1	20	254	273	UGACAGAAGAUAGAGAGCAC	GUGCUCUCUCUCUUCUGUCA	Translation	homologue to UniRef100_UPI00015DDC4E Cluster: glutathione S-transferase N-terminal domain protein; n=1; Acaryochloris marina MBIC11017|Rep: glutathione S-transferase N-terminal domain protein - Acaryochloris marina MBIC11017, partial (5%)	1
miR156/miR157	14	EX274150	1.0	21951	1	20	200	219	UGACAGAAGAUAGAGAGCAC	GUGCUCUCUCUCUUCUGUCA	Translation	similar to UniRef100_Q94JW8 Cluster: Squamosa promoter-binding-like protein 6; n=1; Arabidopsis thaliana|Rep: Squamosa promoter-binding-like protein 6 - Arabidopsis thaliana (Mouse-ear cress), partial (4%)	1
miR156/miR157	14	TC3201	1.0	21951	1	20	390	409	UGACAGAAGAUAGAGAGCAC	GUGCUCUCUCUCUUCUGUCA	Translation	similar to UniRef100_Q94JW8 Cluster: Squamosa promoter-binding-like protein 6; n=1; Arabidopsis thaliana|Rep: Squamosa promoter-binding-like protein 6 - Arabidopsis thaliana (Mouse-ear cress), partial (8%)	1
miR156/miR157	14	TC8064	1.0	21951	1	20	951	970	UGACAGAAGAUAGAGAGCAC	GUGCUCUCUCUCUUCUGUCA	Translation	similar to UniRef100_A7P2C9 Cluster: Chromosome chr1 scaffold_5, whole genome shotgun sequence; n=1; Vitis vinifera|Rep: Chromosome chr1 scaffold_5, whole genome shotgun sequence - Vitis vinifera (Grape), partial (48%)	1
miR156/miR157	14	EX299346	1.0	23197	1	20	458	477	UGACAGAAGAUAGAGAGCAC	GUGCUUUCUGUCUUCUGUCA	Cleavage	similar to UniRef100_A7R2J4 Cluster: Chromosome undetermined scaffold_431, whole genome shotgun sequence; n=1; Vitis vinifera|Rep: Chromosome undetermined scaffold_431, whole genome shotgun sequence - Vitis vinifera (Grape), partial (34%)	1
miR156/miR157	14	EX299427	1.0	17963	1	20	588	607	UGACAGAAGAUAGAGAGCAC	GUGCUCUCUCUCUUCUGUCA	Translation	similar to UniRef100_A7P2C9 Cluster: Chromosome chr1 scaffold_5, whole genome shotgun sequence; n=1; Vitis vinifera|Rep: Chromosome chr1 scaffold_5, whole genome shotgun sequence - Vitis vinifera (Grape), partial (40%)	1
miR156/miR157	14	TC7971	1.0	14934	1	20	744	763	UGACAGAAGAUAGAGAGCAC	GUGCUCUCUCUCUUCUGUCA	Translation	similar to UniRef100_A7QP50 Cluster: Chromosome chr1 scaffold_136, whole genome shotgun sequence; n=1; Vitis vinifera|Rep: Chromosome chr1 scaffold_136, whole genome shotgun sequence - Vitis vinifera (Grape), partial (13%)	1
miR156/miR157	14	EX266452	1.0	13989	1	20	254	273	UGACAGAAGAUAGAGAGCAC	GUGCUCUCUCUCUUCUGUCA	Translation	homologue to UniRef100_UPI00015DDC4E Cluster: glutathione S-transferase N-terminal domain protein; n=1; Acaryochloris marina MBIC11017|Rep: glutathione S-transferase N-terminal domain protein - Acaryochloris marina MBIC11017, partial (5%)	1
miR156/miR157	14	EX274150	1.0	21951	1	20	200	219	UGACAGAAGAUAGAGAGCAC	GUGCUCUCUCUCUUCUGUCA	Translation	similar to UniRef100_Q94JW8 Cluster: Squamosa promoter-binding-like protein 6; n=1; Arabidopsis thaliana|Rep: Squamosa promoter-binding-like protein 6 - Arabidopsis thaliana (Mouse-ear cress), partial (4%)	1
miR156/miR157	14	TC3201	1.0	21951	1	20	390	409	UGACAGAAGAUAGAGAGCAC	GUGCUCUCUCUCUUCUGUCA	Translation	similar to UniRef100_Q94JW8 Cluster: Squamosa promoter-binding-like protein 6; n=1; Arabidopsis thaliana|Rep: Squamosa promoter-binding-like protein 6 - Arabidopsis thaliana (Mouse-ear cress), partial (8%)	1
miR156/miR157	14	TC8064	1.0	21951	1	20	951	970	UGACAGAAGAUAGAGAGCAC	GUGCUCUCUCUCUUCUGUCA	Translation	similar to UniRef100_A7P2C9 Cluster: Chromosome chr1 scaffold_5, whole genome shotgun sequence; n=1; Vitis vinifera|Rep: Chromosome chr1 scaffold_5, whole genome shotgun sequence - Vitis vinifera (Grape), partial (48%)	1
miR156/miR157	14	EX299346	1.0	23197	1	20	458	477	UGACAGAAGAUAGAGAGCAC	GUGCUUUCUGUCUUCUGUCA	Cleavage	similar to UniRef100_A7R2J4 Cluster: Chromosome undetermined scaffold_431, whole genome shotgun sequence; n=1; Vitis vinifera|Rep: Chromosome undetermined scaffold_431, whole genome shotgun sequence - Vitis vinifera (Grape), partial (34%)	1
miR156/miR157	14	EX299427	1.0	17963	1	20	588	607	UGACAGAAGAUAGAGAGCAC	GUGCUCUCUCUCUUCUGUCA	Translation	similar to UniRef100_A7P2C9 Cluster: Chromosome chr1 scaffold_5, whole genome shotgun sequence; n=1; Vitis vinifera|Rep: Chromosome chr1 scaffold_5, whole genome shotgun sequence - Vitis vinifera (Grape), partial (40%)	1
miR156/miR157	14	TC7971	1.0	14934	1	20	744	763	UGACAGAAGAUAGAGAGCAC	GUGCUCUCUCUCUUCUGUCA	Translation	similar to UniRef100_A7QP50 Cluster: Chromosome chr1 scaffold_136, whole genome shotgun sequence; n=1; Vitis vinifera|Rep: Chromosome chr1 scaffold_136, whole genome shotgun sequence - Vitis vinifera (Grape), partial (13%)	1
miR156/miR157	14	EX266452	1.0	13989	1	20	254	273	UGACAGAAGAUAGAGAGCAC	GUGCUCUCUCUCUUCUGUCA	Translation	homologue to UniRef100_UPI00015DDC4E Cluster: glutathione S-transferase N-terminal domain protein; n=1; Acaryochloris marina MBIC11017|Rep: glutathione S-transferase N-terminal domain protein - Acaryochloris marina MBIC11017, partial (5%)	1
miR156/miR157	14	EX274150	1.0	21951	1	20	200	219	UGACAGAAGAUAGAGAGCAC	GUGCUCUCUCUCUUCUGUCA	Translation	similar to UniRef100_Q94JW8 Cluster: Squamosa promoter-binding-like protein 6; n=1; Arabidopsis thaliana|Rep: Squamosa promoter-binding-like protein 6 - Arabidopsis thaliana (Mouse-ear cress), partial (4%)	1
miR156/miR157	14	TC3201	1.0	21951	1	20	390	409	UGACAGAAGAUAGAGAGCAC	GUGCUCUCUCUCUUCUGUCA	Translation	similar to UniRef100_Q94JW8 Cluster: Squamosa promoter-binding-like protein 6; n=1; Arabidopsis thaliana|Rep: Squamosa promoter-binding-like protein 6 - Arabidopsis thaliana (Mouse-ear cress), partial (8%)	1
miR156/miR157	14	TC8064	1.0	21951	1	20	951	970	UGACAGAAGAUAGAGAGCAC	GUGCUCUCUCUCUUCUGUCA	Translation	similar to UniRef100_A7P2C9 Cluster: Chromosome chr1 scaffold_5, whole genome shotgun sequence; n=1; Vitis vinifera|Rep: Chromosome chr1 scaffold_5, whole genome shotgun sequence - Vitis vinifera (Grape), partial (48%)	1
miR156/miR157	14	EX299346	1.0	23197	1	20	458	477	UGACAGAAGAUAGAGAGCAC	GUGCUUUCUGUCUUCUGUCA	Cleavage	similar to UniRef100_A7R2J4 Cluster: Chromosome undetermined scaffold_431, whole genome shotgun sequence; n=1; Vitis vinifera|Rep: Chromosome undetermined scaffold_431, whole genome shotgun sequence - Vitis vinifera (Grape), partial (34%)	1
miR156/miR157	14	EX299427	1.0	17963	1	20	588	607	UGACAGAAGAUAGAGAGCAC	GUGCUCUCUCUCUUCUGUCA	Translation	similar to UniRef100_A7P2C9 Cluster: Chromosome chr1 scaffold_5, whole genome shotgun sequence; n=1; Vitis vinifera|Rep: Chromosome chr1 scaffold_5, whole genome shotgun sequence - Vitis vinifera (Grape), partial (40%)	1
miR156/miR157	14	TC7971	1.0	14934	1	20	744	763	UGACAGAAGAUAGAGAGCAC	GUGCUCUCUCUCUUCUGUCA	Translation	similar to UniRef100_A7QP50 Cluster: Chromosome chr1 scaffold_136, whole genome shotgun sequence; n=1; Vitis vinifera|Rep: Chromosome chr1 scaffold_136, whole genome shotgun sequence - Vitis vinifera (Grape), partial (13%)	1
miR156/miR157	14	EX266452	1.0	13989	1	20	254	273	UGACAGAAGAUAGAGAGCAC	GUGCUCUCUCUCUUCUGUCA	Translation	homologue to UniRef100_UPI00015DDC4E Cluster: glutathione S-transferase N-terminal domain protein; n=1; Acaryochloris marina MBIC11017|Rep: glutathione S-transferase N-terminal domain protein - Acaryochloris marina MBIC11017, partial (5%)	1
miR156/miR157	14	EX274150	1.0	21951	1	20	200	219	UGACAGAAGAUAGAGAGCAC	GUGCUCUCUCUCUUCUGUCA	Translation	similar to UniRef100_Q94JW8 Cluster: Squamosa promoter-binding-like protein 6; n=1; Arabidopsis thaliana|Rep: Squamosa promoter-binding-like protein 6 - Arabidopsis thaliana (Mouse-ear cress), partial (4%)	1
miR156/miR157	14	TC3201	1.0	21951	1	20	390	409	UGACAGAAGAUAGAGAGCAC	GUGCUCUCUCUCUUCUGUCA	Translation	similar to UniRef100_Q94JW8 Cluster: Squamosa promoter-binding-like protein 6; n=1; Arabidopsis thaliana|Rep: Squamosa promoter-binding-like protein 6 - Arabidopsis thaliana (Mouse-ear cress), partial (8%)	1
miR156/miR157	14	TC8064	1.0	21951	1	20	951	970	UGACAGAAGAUAGAGAGCAC	GUGCUCUCUCUCUUCUGUCA	Translation	similar to UniRef100_A7P2C9 Cluster: Chromosome chr1 scaffold_5, whole genome shotgun sequence; n=1; Vitis vinifera|Rep: Chromosome chr1 scaffold_5, whole genome shotgun sequence - Vitis vinifera (Grape), partial (48%)	1
miR156/miR157	14	EX299346	1.0	23197	1	20	458	477	UGACAGAAGAUAGAGAGCAC	GUGCUUUCUGUCUUCUGUCA	Cleavage	similar to UniRef100_A7R2J4 Cluster: Chromosome undetermined scaffold_431, whole genome shotgun sequence; n=1; Vitis vinifera|Rep: Chromosome undetermined scaffold_431, whole genome shotgun sequence - Vitis vinifera (Grape), partial (34%)	1
miR156/miR157	14	EX299427	1.0	17963	1	20	588	607	UGACAGAAGAUAGAGAGCAC	GUGCUCUCUCUCUUCUGUCA	Translation	similar to UniRef100_A7P2C9 Cluster: Chromosome chr1 scaffold_5, whole genome shotgun sequence; n=1; Vitis vinifera|Rep: Chromosome chr1 scaffold_5, whole genome shotgun sequence - Vitis vinifera (Grape), partial (40%)	1
miR156/miR157	14	TC7971	1.0	14934	1	20	744	763	UGACAGAAGAUAGAGAGCAC	GUGCUCUCUCUCUUCUGUCA	Translation	similar to UniRef100_A7QP50 Cluster: Chromosome chr1 scaffold_136, whole genome shotgun sequence; n=1; Vitis vinifera|Rep: Chromosome chr1 scaffold_136, whole genome shotgun sequence - Vitis vinifera (Grape), partial (13%)	1
miR156/miR157	14	EX266452	1.0	13989	1	20	254	273	UGACAGAAGAUAGAGAGCAC	GUGCUCUCUCUCUUCUGUCA	Translation	homologue to UniRef100_UPI00015DDC4E Cluster: glutathione S-transferase N-terminal domain protein; n=1; Acaryochloris marina MBIC11017|Rep: glutathione S-transferase N-terminal domain protein - Acaryochloris marina MBIC11017, partial (5%)	1
miR156/miR157	14	EX274150	1.0	21951	1	20	200	219	UGACAGAAGAUAGAGAGCAC	GUGCUCUCUCUCUUCUGUCA	Translation	similar to UniRef100_Q94JW8 Cluster: Squamosa promoter-binding-like protein 6; n=1; Arabidopsis thaliana|Rep: Squamosa promoter-binding-like protein 6 - Arabidopsis thaliana (Mouse-ear cress), partial (4%)	1
miR156/miR157	14	TC3201	1.0	21951	1	20	390	409	UGACAGAAGAUAGAGAGCAC	GUGCUCUCUCUCUUCUGUCA	Translation	similar to UniRef100_Q94JW8 Cluster: Squamosa promoter-binding-like protein 6; n=1; Arabidopsis thaliana|Rep: Squamosa promoter-binding-like protein 6 - Arabidopsis thaliana (Mouse-ear cress), partial (8%)	1
miR156/miR157	14	TC8064	1.0	21951	1	20	951	970	UGACAGAAGAUAGAGAGCAC	GUGCUCUCUCUCUUCUGUCA	Translation	similar to UniRef100_A7P2C9 Cluster: Chromosome chr1 scaffold_5, whole genome shotgun sequence; n=1; Vitis vinifera|Rep: Chromosome chr1 scaffold_5, whole genome shotgun sequence - Vitis vinifera (Grape), partial (48%)	1
miR156/miR157	14	EX299346	1.0	23197	1	20	458	477	UGACAGAAGAUAGAGAGCAC	GUGCUUUCUGUCUUCUGUCA	Cleavage	similar to UniRef100_A7R2J4 Cluster: Chromosome undetermined scaffold_431, whole genome shotgun sequence; n=1; Vitis vinifera|Rep: Chromosome undetermined scaffold_431, whole genome shotgun sequence - Vitis vinifera (Grape), partial (34%)	1
miR156/miR157	14	EX299427	1.0	17963	1	20	588	607	UGACAGAAGAUAGAGAGCAC	GUGCUCUCUCUCUUCUGUCA	Translation	similar to UniRef100_A7P2C9 Cluster: Chromosome chr1 scaffold_5, whole genome shotgun sequence; n=1; Vitis vinifera|Rep: Chromosome chr1 scaffold_5, whole genome shotgun sequence - Vitis vinifera (Grape), partial (40%)	1
miR156/miR157	14	TC7971	1.0	14934	1	20	744	763	UGACAGAAGAUAGAGAGCAC	GUGCUCUCUCUCUUCUGUCA	Translation	similar to UniRef100_A7QP50 Cluster: Chromosome chr1 scaffold_136, whole genome shotgun sequence; n=1; Vitis vinifera|Rep: Chromosome chr1 scaffold_136, whole genome shotgun sequence - Vitis vinifera (Grape), partial (13%)	1
miR156/miR157	14	EX266452	1.0	13989	1	20	254	273	UGACAGAAGAUAGAGAGCAC	GUGCUCUCUCUCUUCUGUCA	Translation	homologue to UniRef100_UPI00015DDC4E Cluster: glutathione S-transferase N-terminal domain protein; n=1; Acaryochloris marina MBIC11017|Rep: glutathione S-transferase N-terminal domain protein - Acaryochloris marina MBIC11017, partial (5%)	1
miR156/miR157	14	EX274150	1.0	21951	1	20	200	219	UGACAGAAGAUAGAGAGCAC	GUGCUCUCUCUCUUCUGUCA	Translation	similar to UniRef100_Q94JW8 Cluster: Squamosa promoter-binding-like protein 6; n=1; Arabidopsis thaliana|Rep: Squamosa promoter-binding-like protein 6 - Arabidopsis thaliana (Mouse-ear cress), partial (4%)	1
miR156/miR157	14	TC3201	1.0	21951	1	20	390	409	UGACAGAAGAUAGAGAGCAC	GUGCUCUCUCUCUUCUGUCA	Translation	similar to UniRef100_Q94JW8 Cluster: Squamosa promoter-binding-like protein 6; n=1; Arabidopsis thaliana|Rep: Squamosa promoter-binding-like protein 6 - Arabidopsis thaliana (Mouse-ear cress), partial (8%)	1
miR156/miR157	14	TC8064	1.0	21951	1	20	951	970	UGACAGAAGAUAGAGAGCAC	GUGCUCUCUCUCUUCUGUCA	Translation	similar to UniRef100_A7P2C9 Cluster: Chromosome chr1 scaffold_5, whole genome shotgun sequence; n=1; Vitis vinifera|Rep: Chromosome chr1 scaffold_5, whole genome shotgun sequence - Vitis vinifera (Grape), partial (48%)	1
miR156/miR157	14	EX299346	1.0	23197	1	20	458	477	UGACAGAAGAUAGAGAGCAC	GUGCUUUCUGUCUUCUGUCA	Cleavage	similar to UniRef100_A7R2J4 Cluster: Chromosome undetermined scaffold_431, whole genome shotgun sequence; n=1; Vitis vinifera|Rep: Chromosome undetermined scaffold_431, whole genome shotgun sequence - Vitis vinifera (Grape), partial (34%)	1
miR156/miR157	14	EX299427	1.0	17963	1	20	588	607	UGACAGAAGAUAGAGAGCAC	GUGCUCUCUCUCUUCUGUCA	Translation	similar to UniRef100_A7P2C9 Cluster: Chromosome chr1 scaffold_5, whole genome shotgun sequence; n=1; Vitis vinifera|Rep: Chromosome chr1 scaffold_5, whole genome shotgun sequence - Vitis vinifera (Grape), partial (40%)	1
miR156/miR157	14	TC7971	1.0	14934	1	20	744	763	UGACAGAAGAUAGAGAGCAC	GUGCUCUCUCUCUUCUGUCA	Translation	similar to UniRef100_A7QP50 Cluster: Chromosome chr1 scaffold_136, whole genome shotgun sequence; n=1; Vitis vinifera|Rep: Chromosome chr1 scaffold_136, whole genome shotgun sequence - Vitis vinifera (Grape), partial (13%)	1
miR156/miR157	14	EX266452	1.0	13989	1	20	254	273	UGACAGAAGAUAGAGAGCAC	GUGCUCUCUCUCUUCUGUCA	Translation	homologue to UniRef100_UPI00015DDC4E Cluster: glutathione S-transferase N-terminal domain protein; n=1; Acaryochloris marina MBIC11017|Rep: glutathione S-transferase N-terminal domain protein - Acaryochloris marina MBIC11017, partial (5%)	1
miR156/miR157	14	EX274150	1.0	21951	1	20	200	219	UGACAGAAGAUAGAGAGCAC	GUGCUCUCUCUCUUCUGUCA	Translation	similar to UniRef100_Q94JW8 Cluster: Squamosa promoter-binding-like protein 6; n=1; Arabidopsis thaliana|Rep: Squamosa promoter-binding-like protein 6 - Arabidopsis thaliana (Mouse-ear cress), partial (4%)	1
miR156/miR157	14	TC3201	1.0	21951	1	20	390	409	UGACAGAAGAUAGAGAGCAC	GUGCUCUCUCUCUUCUGUCA	Translation	similar to UniRef100_Q94JW8 Cluster: Squamosa promoter-binding-like protein 6; n=1; Arabidopsis thaliana|Rep: Squamosa promoter-binding-like protein 6 - Arabidopsis thaliana (Mouse-ear cress), partial (8%)	1
miR156/miR157	14	TC8064	1.0	21951	1	20	951	970	UGACAGAAGAUAGAGAGCAC	GUGCUCUCUCUCUUCUGUCA	Translation	similar to UniRef100_A7P2C9 Cluster: Chromosome chr1 scaffold_5, whole genome shotgun sequence; n=1; Vitis vinifera|Rep: Chromosome chr1 scaffold_5, whole genome shotgun sequence - Vitis vinifera (Grape), partial (48%)	1
miR156/miR157	14	EX299346	1.0	23197	1	20	458	477	UGACAGAAGAUAGAGAGCAC	GUGCUUUCUGUCUUCUGUCA	Cleavage	similar to UniRef100_A7R2J4 Cluster: Chromosome undetermined scaffold_431, whole genome shotgun sequence; n=1; Vitis vinifera|Rep: Chromosome undetermined scaffold_431, whole genome shotgun sequence - Vitis vinifera (Grape), partial (34%)	1
miR156/miR157	14	EX299427	1.0	17963	1	20	588	607	UGACAGAAGAUAGAGAGCAC	GUGCUCUCUCUCUUCUGUCA	Translation	similar to UniRef100_A7P2C9 Cluster: Chromosome chr1 scaffold_5, whole genome shotgun sequence; n=1; Vitis vinifera|Rep: Chromosome chr1 scaffold_5, whole genome shotgun sequence - Vitis vinifera (Grape), partial (40%)	1
miR156/miR157	14	TC7971	1.0	14934	1	20	744	763	UGACAGAAGAUAGAGAGCAC	GUGCUCUCUCUCUUCUGUCA	Translation	similar to UniRef100_A7QP50 Cluster: Chromosome chr1 scaffold_136, whole genome shotgun sequence; n=1; Vitis vinifera|Rep: Chromosome chr1 scaffold_136, whole genome shotgun sequence - Vitis vinifera (Grape), partial (13%)	1
miR156/miR157	14	EX266452	1.0	13989	1	20	254	273	UGACAGAAGAUAGAGAGCAC	GUGCUCUCUCUCUUCUGUCA	Translation	homologue to UniRef100_UPI00015DDC4E Cluster: glutathione S-transferase N-terminal domain protein; n=1; Acaryochloris marina MBIC11017|Rep: glutathione S-transferase N-terminal domain protein - Acaryochloris marina MBIC11017, partial (5%)	1
miR156/miR157	14	EX274150	1.0	21951	1	20	200	219	UGACAGAAGAUAGAGAGCAC	GUGCUCUCUCUCUUCUGUCA	Translation	similar to UniRef100_Q94JW8 Cluster: Squamosa promoter-binding-like protein 6; n=1; Arabidopsis thaliana|Rep: Squamosa promoter-binding-like protein 6 - Arabidopsis thaliana (Mouse-ear cress), partial (4%)	1
miR156/miR157	14	TC3201	1.0	21951	1	20	390	409	UGACAGAAGAUAGAGAGCAC	GUGCUCUCUCUCUUCUGUCA	Translation	similar to UniRef100_Q94JW8 Cluster: Squamosa promoter-binding-like protein 6; n=1; Arabidopsis thaliana|Rep: Squamosa promoter-binding-like protein 6 - Arabidopsis thaliana (Mouse-ear cress), partial (8%)	1
miR156/miR157	14	TC8064	1.0	21951	1	20	951	970	UGACAGAAGAUAGAGAGCAC	GUGCUCUCUCUCUUCUGUCA	Translation	similar to UniRef100_A7P2C9 Cluster: Chromosome chr1 scaffold_5, whole genome shotgun sequence; n=1; Vitis vinifera|Rep: Chromosome chr1 scaffold_5, whole genome shotgun sequence - Vitis vinifera (Grape), partial (48%)	1
miR156/miR157	14	EX299346	1.0	23197	1	20	458	477	UGACAGAAGAUAGAGAGCAC	GUGCUUUCUGUCUUCUGUCA	Cleavage	similar to UniRef100_A7R2J4 Cluster: Chromosome undetermined scaffold_431, whole genome shotgun sequence; n=1; Vitis vinifera|Rep: Chromosome undetermined scaffold_431, whole genome shotgun sequence - Vitis vinifera (Grape), partial (34%)	1
miR156/miR157	14	EX299427	1.0	17963	1	20	588	607	UGACAGAAGAUAGAGAGCAC	GUGCUCUCUCUCUUCUGUCA	Translation	similar to UniRef100_A7P2C9 Cluster: Chromosome chr1 scaffold_5, whole genome shotgun sequence; n=1; Vitis vinifera|Rep: Chromosome chr1 scaffold_5, whole genome shotgun sequence - Vitis vinifera (Grape), partial (40%)	1
miR156/miR157	14	TC7971	1.0	14934	1	20	744	763	UGACAGAAGAUAGAGAGCAC	GUGCUCUCUCUCUUCUGUCA	Translation	similar to UniRef100_A7QP50 Cluster: Chromosome chr1 scaffold_136, whole genome shotgun sequence; n=1; Vitis vinifera|Rep: Chromosome chr1 scaffold_136, whole genome shotgun sequence - Vitis vinifera (Grape), partial (13%)	1
miR156/miR157	14	EX266452	1.0	13989	1	20	254	273	UGACAGAAGAUAGAGAGCAC	GUGCUCUCUCUCUUCUGUCA	Translation	homologue to UniRef100_UPI00015DDC4E Cluster: glutathione S-transferase N-terminal domain protein; n=1; Acaryochloris marina MBIC11017|Rep: glutathione S-transferase N-terminal domain protein - Acaryochloris marina MBIC11017, partial (5%)	1
miR156/miR157	14	EX274150	1.0	21951	1	20	200	219	UGACAGAAGAUAGAGAGCAC	GUGCUCUCUCUCUUCUGUCA	Translation	similar to UniRef100_Q94JW8 Cluster: Squamosa promoter-binding-like protein 6; n=1; Arabidopsis thaliana|Rep: Squamosa promoter-binding-like protein 6 - Arabidopsis thaliana (Mouse-ear cress), partial (4%)	1
miR156/miR157	14	TC3201	1.0	21951	1	20	390	409	UGACAGAAGAUAGAGAGCAC	GUGCUCUCUCUCUUCUGUCA	Translation	similar to UniRef100_Q94JW8 Cluster: Squamosa promoter-binding-like protein 6; n=1; Arabidopsis thaliana|Rep: Squamosa promoter-binding-like protein 6 - Arabidopsis thaliana (Mouse-ear cress), partial (8%)	1
miR156/miR157	14	TC8064	1.0	21951	1	20	951	970	UGACAGAAGAUAGAGAGCAC	GUGCUCUCUCUCUUCUGUCA	Translation	similar to UniRef100_A7P2C9 Cluster: Chromosome chr1 scaffold_5, whole genome shotgun sequence; n=1; Vitis vinifera|Rep: Chromosome chr1 scaffold_5, whole genome shotgun sequence - Vitis vinifera (Grape), partial (48%)	1
miR156/miR157	14	EX299346	1.0	23197	1	20	458	477	UGACAGAAGAUAGAGAGCAC	GUGCUUUCUGUCUUCUGUCA	Cleavage	similar to UniRef100_A7R2J4 Cluster: Chromosome undetermined scaffold_431, whole genome shotgun sequence; n=1; Vitis vinifera|Rep: Chromosome undetermined scaffold_431, whole genome shotgun sequence - Vitis vinifera (Grape), partial (34%)	1
miR156/miR157	14	EX299427	1.0	17963	1	20	588	607	UGACAGAAGAUAGAGAGCAC	GUGCUCUCUCUCUUCUGUCA	Translation	similar to UniRef100_A7P2C9 Cluster: Chromosome chr1 scaffold_5, whole genome shotgun sequence; n=1; Vitis vinifera|Rep: Chromosome chr1 scaffold_5, whole genome shotgun sequence - Vitis vinifera (Grape), partial (40%)	1
miR156/miR157	14	TC7971	1.0	14934	1	20	744	763	UGACAGAAGAUAGAGAGCAC	GUGCUCUCUCUCUUCUGUCA	Translation	similar to UniRef100_A7QP50 Cluster: Chromosome chr1 scaffold_136, whole genome shotgun sequence; n=1; Vitis vinifera|Rep: Chromosome chr1 scaffold_136, whole genome shotgun sequence - Vitis vinifera (Grape), partial (13%)	1
miR156/miR157	14	EX266452	1.0	13989	1	20	254	273	UGACAGAAGAUAGAGAGCAC	GUGCUCUCUCUCUUCUGUCA	Translation	homologue to UniRef100_UPI00015DDC4E Cluster: glutathione S-transferase N-terminal domain protein; n=1; Acaryochloris marina MBIC11017|Rep: glutathione S-transferase N-terminal domain protein - Acaryochloris marina MBIC11017, partial (5%)	1
miR156/miR157	14	EX274150	1.0	21951	1	20	200	219	UGACAGAAGAUAGAGAGCAC	GUGCUCUCUCUCUUCUGUCA	Translation	similar to UniRef100_Q94JW8 Cluster: Squamosa promoter-binding-like protein 6; n=1; Arabidopsis thaliana|Rep: Squamosa promoter-binding-like protein 6 - Arabidopsis thaliana (Mouse-ear cress), partial (4%)	1
miR156/miR157	14	TC3201	1.0	21951	1	20	390	409	UGACAGAAGAUAGAGAGCAC	GUGCUCUCUCUCUUCUGUCA	Translation	similar to UniRef100_Q94JW8 Cluster: Squamosa promoter-binding-like protein 6; n=1; Arabidopsis thaliana|Rep: Squamosa promoter-binding-like protein 6 - Arabidopsis thaliana (Mouse-ear cress), partial (8%)	1
miR156/miR157	14	TC8064	1.0	21951	1	20	951	970	UGACAGAAGAUAGAGAGCAC	GUGCUCUCUCUCUUCUGUCA	Translation	similar to UniRef100_A7P2C9 Cluster: Chromosome chr1 scaffold_5, whole genome shotgun sequence; n=1; Vitis vinifera|Rep: Chromosome chr1 scaffold_5, whole genome shotgun sequence - Vitis vinifera (Grape), partial (48%)	1
miR156/miR157	14	EX299346	1.0	23197	1	20	458	477	UGACAGAAGAUAGAGAGCAC	GUGCUUUCUGUCUUCUGUCA	Cleavage	similar to UniRef100_A7R2J4 Cluster: Chromosome undetermined scaffold_431, whole genome shotgun sequence; n=1; Vitis vinifera|Rep: Chromosome undetermined scaffold_431, whole genome shotgun sequence - Vitis vinifera (Grape), partial (34%)	1
miR156/miR157	14	EX299427	1.0	17963	1	20	588	607	UGACAGAAGAUAGAGAGCAC	GUGCUCUCUCUCUUCUGUCA	Translation	similar to UniRef100_A7P2C9 Cluster: Chromosome chr1 scaffold_5, whole genome shotgun sequence; n=1; Vitis vinifera|Rep: Chromosome chr1 scaffold_5, whole genome shotgun sequence - Vitis vinifera (Grape), partial (40%)	1
miR156/miR157	14	TC7971	1.0	14934	1	20	744	763	UGACAGAAGAUAGAGAGCAC	GUGCUCUCUCUCUUCUGUCA	Translation	similar to UniRef100_A7QP50 Cluster: Chromosome chr1 scaffold_136, whole genome shotgun sequence; n=1; Vitis vinifera|Rep: Chromosome chr1 scaffold_136, whole genome shotgun sequence - Vitis vinifera (Grape), partial (13%)	1
miR156/miR157	14	EX266452	1.0	13989	1	20	254	273	UGACAGAAGAUAGAGAGCAC	GUGCUCUCUCUCUUCUGUCA	Translation	homologue to UniRef100_UPI00015DDC4E Cluster: glutathione S-transferase N-terminal domain protein; n=1; Acaryochloris marina MBIC11017|Rep: glutathione S-transferase N-terminal domain protein - Acaryochloris marina MBIC11017, partial (5%)	1
miR156/miR157	14	EX274150	1.0	21951	1	20	200	219	UGACAGAAGAUAGAGAGCAC	GUGCUCUCUCUCUUCUGUCA	Translation	similar to UniRef100_Q94JW8 Cluster: Squamosa promoter-binding-like protein 6; n=1; Arabidopsis thaliana|Rep: Squamosa promoter-binding-like protein 6 - Arabidopsis thaliana (Mouse-ear cress), partial (4%)	1
miR156/miR157	14	TC3201	1.0	21951	1	20	390	409	UGACAGAAGAUAGAGAGCAC	GUGCUCUCUCUCUUCUGUCA	Translation	similar to UniRef100_Q94JW8 Cluster: Squamosa promoter-binding-like protein 6; n=1; Arabidopsis thaliana|Rep: Squamosa promoter-binding-like protein 6 - Arabidopsis thaliana (Mouse-ear cress), partial (8%)	1
miR156/miR157	14	TC8064	1.0	21951	1	20	951	970	UGACAGAAGAUAGAGAGCAC	GUGCUCUCUCUCUUCUGUCA	Translation	similar to UniRef100_A7P2C9 Cluster: Chromosome chr1 scaffold_5, whole genome shotgun sequence; n=1; Vitis vinifera|Rep: Chromosome chr1 scaffold_5, whole genome shotgun sequence - Vitis vinifera (Grape), partial (48%)	1
miR156/miR157	14	EX299346	1.0	23197	1	20	458	477	UGACAGAAGAUAGAGAGCAC	GUGCUUUCUGUCUUCUGUCA	Cleavage	similar to UniRef100_A7R2J4 Cluster: Chromosome undetermined scaffold_431, whole genome shotgun sequence; n=1; Vitis vinifera|Rep: Chromosome undetermined scaffold_431, whole genome shotgun sequence - Vitis vinifera (Grape), partial (34%)	1
miR156/miR157	14	EX299427	1.0	17963	1	20	588	607	UGACAGAAGAUAGAGAGCAC	GUGCUCUCUCUCUUCUGUCA	Translation	similar to UniRef100_A7P2C9 Cluster: Chromosome chr1 scaffold_5, whole genome shotgun sequence; n=1; Vitis vinifera|Rep: Chromosome chr1 scaffold_5, whole genome shotgun sequence - Vitis vinifera (Grape), partial (40%)	1
miR156/miR157	14	TC7971	1.0	14934	1	20	744	763	UGACAGAAGAUAGAGAGCAC	GUGCUCUCUCUCUUCUGUCA	Translation	similar to UniRef100_A7QP50 Cluster: Chromosome chr1 scaffold_136, whole genome shotgun sequence; n=1; Vitis vinifera|Rep: Chromosome chr1 scaffold_136, whole genome shotgun sequence - Vitis vinifera (Grape), partial (13%)	1
miR156/miR157	14	EX266452	1.0	13989	1	20	254	273	UGACAGAAGAUAGAGAGCAC	GUGCUCUCUCUCUUCUGUCA	Translation	homologue to UniRef100_UPI00015DDC4E Cluster: glutathione S-transferase N-terminal domain protein; n=1; Acaryochloris marina MBIC11017|Rep: glutathione S-transferase N-terminal domain protein - Acaryochloris marina MBIC11017, partial (5%)	1
miR156/miR157	14	EX274150	1.0	21951	1	20	200	219	UGACAGAAGAUAGAGAGCAC	GUGCUCUCUCUCUUCUGUCA	Translation	similar to UniRef100_Q94JW8 Cluster: Squamosa promoter-binding-like protein 6; n=1; Arabidopsis thaliana|Rep: Squamosa promoter-binding-like protein 6 - Arabidopsis thaliana (Mouse-ear cress), partial (4%)	1
miR156/miR157	14	TC3201	1.0	21951	1	20	390	409	UGACAGAAGAUAGAGAGCAC	GUGCUCUCUCUCUUCUGUCA	Translation	similar to UniRef100_Q94JW8 Cluster: Squamosa promoter-binding-like protein 6; n=1; Arabidopsis thaliana|Rep: Squamosa promoter-binding-like protein 6 - Arabidopsis thaliana (Mouse-ear cress), partial (8%)	1
miR156/miR157	14	TC8064	1.0	21951	1	20	951	970	UGACAGAAGAUAGAGAGCAC	GUGCUCUCUCUCUUCUGUCA	Translation	similar to UniRef100_A7P2C9 Cluster: Chromosome chr1 scaffold_5, whole genome shotgun sequence; n=1; Vitis vinifera|Rep: Chromosome chr1 scaffold_5, whole genome shotgun sequence - Vitis vinifera (Grape), partial (48%)	1
miR156/miR157	14	EX294968	2.0	19593	1	18	78	95	UGACAGAAGAUAGAGAGC	GCUCUUAAUUUUCUGUCA	Cleavage	homologue to UniRef100_Q7TPK7 Cluster: Ac2-048; n=1; Rattus norvegicus|Rep: Ac2-048 - Rattus norvegicus (Rat), partial (10%)	1
miR156/miR157	14	EX294968	2.0	19593	1	18	78	95	UGACAGAAGAUAGAGAGC	GCUCUUAAUUUUCUGUCA	Cleavage	homologue to UniRef100_Q7TPK7 Cluster: Ac2-048; n=1; Rattus norvegicus|Rep: Ac2-048 - Rattus norvegicus (Rat), partial (10%)	1
miR156/miR157	14	EX294968	2.0	19593	1	18	78	95	UGACAGAAGAUAGAGAGC	GCUCUUAAUUUUCUGUCA	Cleavage	homologue to UniRef100_Q7TPK7 Cluster: Ac2-048; n=1; Rattus norvegicus|Rep: Ac2-048 - Rattus norvegicus (Rat), partial (10%)	1
miR156/miR157	14	EX294968	2.0	19593	1	18	78	95	UGACAGAAGAUAGAGAGC	GCUCUUAAUUUUCUGUCA	Cleavage	homologue to UniRef100_Q7TPK7 Cluster: Ac2-048; n=1; Rattus norvegicus|Rep: Ac2-048 - Rattus norvegicus (Rat), partial (10%)	1
miR156/miR157	14	EX294968	2.0	19593	1	18	78	95	UGACAGAAGAUAGAGAGC	GCUCUUAAUUUUCUGUCA	Cleavage	homologue to UniRef100_Q7TPK7 Cluster: Ac2-048; n=1; Rattus norvegicus|Rep: Ac2-048 - Rattus norvegicus (Rat), partial (10%)	1
miR156/miR157	14	EX294968	2.0	19593	1	18	78	95	UGACAGAAGAUAGAGAGC	GCUCUUAAUUUUCUGUCA	Cleavage	homologue to UniRef100_Q7TPK7 Cluster: Ac2-048; n=1; Rattus norvegicus|Rep: Ac2-048 - Rattus norvegicus (Rat), partial (10%)	1
miR156/miR157	14	EX294968	2.0	19593	1	18	78	95	UGACAGAAGAUAGAGAGC	GCUCUUAAUUUUCUGUCA	Cleavage	homologue to UniRef100_Q7TPK7 Cluster: Ac2-048; n=1; Rattus norvegicus|Rep: Ac2-048 - Rattus norvegicus (Rat), partial (10%)	1
miR156/miR157	14	EX294968	2.0	19593	1	18	78	95	UGACAGAAGAUAGAGAGC	GCUCUUAAUUUUCUGUCA	Cleavage	homologue to UniRef100_Q7TPK7 Cluster: Ac2-048; n=1; Rattus norvegicus|Rep: Ac2-048 - Rattus norvegicus (Rat), partial (10%)	1
miR156/miR157	14	EX294968	2.0	19593	1	18	78	95	UGACAGAAGAUAGAGAGC	GCUCUUAAUUUUCUGUCA	Cleavage	homologue to UniRef100_Q7TPK7 Cluster: Ac2-048; n=1; Rattus norvegicus|Rep: Ac2-048 - Rattus norvegicus (Rat), partial (10%)	1
miR156/miR157	14	EX294968	2.0	19593	1	18	78	95	UGACAGAAGAUAGAGAGC	GCUCUUAAUUUUCUGUCA	Cleavage	homologue to UniRef100_Q7TPK7 Cluster: Ac2-048; n=1; Rattus norvegicus|Rep: Ac2-048 - Rattus norvegicus (Rat), partial (10%)	1
miR156/miR157	14	EX294968	2.0	19593	1	18	78	95	UGACAGAAGAUAGAGAGC	GCUCUUAAUUUUCUGUCA	Cleavage	homologue to UniRef100_Q7TPK7 Cluster: Ac2-048; n=1; Rattus norvegicus|Rep: Ac2-048 - Rattus norvegicus (Rat), partial (10%)	1
miR156/miR157	14	EX294968	2.0	19593	1	18	78	95	UGACAGAAGAUAGAGAGC	GCUCUUAAUUUUCUGUCA	Cleavage	homologue to UniRef100_Q7TPK7 Cluster: Ac2-048; n=1; Rattus norvegicus|Rep: Ac2-048 - Rattus norvegicus (Rat), partial (10%)	1
miR156/miR157	14	EX294968	2.0	19593	1	18	78	95	UGACAGAAGAUAGAGAGC	GCUCUUAAUUUUCUGUCA	Cleavage	homologue to UniRef100_Q7TPK7 Cluster: Ac2-048; n=1; Rattus norvegicus|Rep: Ac2-048 - Rattus norvegicus (Rat), partial (10%)	1
miR156/miR157	14	EX294968	2.0	19593	1	18	78	95	UGACAGAAGAUAGAGAGC	GCUCUUAAUUUUCUGUCA	Cleavage	homologue to UniRef100_Q7TPK7 Cluster: Ac2-048; n=1; Rattus norvegicus|Rep: Ac2-048 - Rattus norvegicus (Rat), partial (10%)	1
miR156/miR157	14	EX294968	2.0	19593	1	18	78	95	UGACAGAAGAUAGAGAGC	GCUCUUAAUUUUCUGUCA	Cleavage	homologue to UniRef100_Q7TPK7 Cluster: Ac2-048; n=1; Rattus norvegicus|Rep: Ac2-048 - Rattus norvegicus (Rat), partial (10%)	1
miR156/miR157	14	EX247698	2.5	15183	1	20	212	231	UGACAGAAGAUAGAGAGCAC	GUGCUCUCUCUCUUCUGACA	Translation	weakly similar to UniRef100_A7QP50 Cluster: Chromosome chr1 scaffold_136, whole genome shotgun sequence; n=1; Vitis vinifera|Rep: Chromosome chr1 scaffold_136, whole genome shotgun sequence - Vitis vinifera (Grape), partial (38%)	1
miR156/miR157	14	EX258320	2.5	16811	1	19	402	420	UGACAGAAGAUAGAGAGCA	UGCUCUCAGUCUUUUGUUA	Cleavage	similar to UniRef100_A7P2L9 Cluster: Chromosome chr1 scaffold_5, whole genome shotgun sequence; n=1; Vitis vinifera|Rep: Chromosome chr1 scaffold_5, whole genome shotgun sequence - Vitis vinifera (Grape), partial (27%)	1
miR156/miR157	14	EX265023	2.5	17519	1	18	956	973	UGACAGAAGAUAGAGAGC	CCUCUCUAUUUUUUGUUA	Cleavage	similar to UniRef100_A7PLS6 Cluster: Chromosome chr14 scaffold_21, whole genome shotgun sequence; n=1; Vitis vinifera|Rep: Chromosome chr14 scaffold_21, whole genome shotgun sequence - Vitis vinifera (Grape), partial (47%)	1
miR156/miR157	14	EX247698	2.5	15183	1	20	212	231	UGACAGAAGAUAGAGAGCAC	GUGCUCUCUCUCUUCUGACA	Translation	weakly similar to UniRef100_A7QP50 Cluster: Chromosome chr1 scaffold_136, whole genome shotgun sequence; n=1; Vitis vinifera|Rep: Chromosome chr1 scaffold_136, whole genome shotgun sequence - Vitis vinifera (Grape), partial (38%)	1
miR156/miR157	14	EX258320	2.5	16811	1	19	402	420	UGACAGAAGAUAGAGAGCA	UGCUCUCAGUCUUUUGUUA	Cleavage	similar to UniRef100_A7P2L9 Cluster: Chromosome chr1 scaffold_5, whole genome shotgun sequence; n=1; Vitis vinifera|Rep: Chromosome chr1 scaffold_5, whole genome shotgun sequence - Vitis vinifera (Grape), partial (27%)	1
miR156/miR157	14	EX265023	2.5	17519	1	18	956	973	UGACAGAAGAUAGAGAGC	CCUCUCUAUUUUUUGUUA	Cleavage	similar to UniRef100_A7PLS6 Cluster: Chromosome chr14 scaffold_21, whole genome shotgun sequence; n=1; Vitis vinifera|Rep: Chromosome chr14 scaffold_21, whole genome shotgun sequence - Vitis vinifera (Grape), partial (47%)	1
miR156/miR157	14	EX247698	2.5	15183	1	20	212	231	UGACAGAAGAUAGAGAGCAC	GUGCUCUCUCUCUUCUGACA	Translation	weakly similar to UniRef100_A7QP50 Cluster: Chromosome chr1 scaffold_136, whole genome shotgun sequence; n=1; Vitis vinifera|Rep: Chromosome chr1 scaffold_136, whole genome shotgun sequence - Vitis vinifera (Grape), partial (38%)	1
miR156/miR157	14	EX258320	2.5	16811	1	19	402	420	UGACAGAAGAUAGAGAGCA	UGCUCUCAGUCUUUUGUUA	Cleavage	similar to UniRef100_A7P2L9 Cluster: Chromosome chr1 scaffold_5, whole genome shotgun sequence; n=1; Vitis vinifera|Rep: Chromosome chr1 scaffold_5, whole genome shotgun sequence - Vitis vinifera (Grape), partial (27%)	1
miR156/miR157	14	EX265023	2.5	17519	1	18	956	973	UGACAGAAGAUAGAGAGC	CCUCUCUAUUUUUUGUUA	Cleavage	similar to UniRef100_A7PLS6 Cluster: Chromosome chr14 scaffold_21, whole genome shotgun sequence; n=1; Vitis vinifera|Rep: Chromosome chr14 scaffold_21, whole genome shotgun sequence - Vitis vinifera (Grape), partial (47%)	1
miR156/miR157	14	EX247698	2.5	15183	1	20	212	231	UGACAGAAGAUAGAGAGCAC	GUGCUCUCUCUCUUCUGACA	Translation	weakly similar to UniRef100_A7QP50 Cluster: Chromosome chr1 scaffold_136, whole genome shotgun sequence; n=1; Vitis vinifera|Rep: Chromosome chr1 scaffold_136, whole genome shotgun sequence - Vitis vinifera (Grape), partial (38%)	1
miR156/miR157	14	EX258320	2.5	16811	1	19	402	420	UGACAGAAGAUAGAGAGCA	UGCUCUCAGUCUUUUGUUA	Cleavage	similar to UniRef100_A7P2L9 Cluster: Chromosome chr1 scaffold_5, whole genome shotgun sequence; n=1; Vitis vinifera|Rep: Chromosome chr1 scaffold_5, whole genome shotgun sequence - Vitis vinifera (Grape), partial (27%)	1
miR156/miR157	14	EX265023	2.5	17519	1	18	956	973	UGACAGAAGAUAGAGAGC	CCUCUCUAUUUUUUGUUA	Cleavage	similar to UniRef100_A7PLS6 Cluster: Chromosome chr14 scaffold_21, whole genome shotgun sequence; n=1; Vitis vinifera|Rep: Chromosome chr14 scaffold_21, whole genome shotgun sequence - Vitis vinifera (Grape), partial (47%)	1
miR156/miR157	14	EX247698	2.5	15183	1	20	212	231	UGACAGAAGAUAGAGAGCAC	GUGCUCUCUCUCUUCUGACA	Translation	weakly similar to UniRef100_A7QP50 Cluster: Chromosome chr1 scaffold_136, whole genome shotgun sequence; n=1; Vitis vinifera|Rep: Chromosome chr1 scaffold_136, whole genome shotgun sequence - Vitis vinifera (Grape), partial (38%)	1
miR156/miR157	14	EX258320	2.5	16811	1	19	402	420	UGACAGAAGAUAGAGAGCA	UGCUCUCAGUCUUUUGUUA	Cleavage	similar to UniRef100_A7P2L9 Cluster: Chromosome chr1 scaffold_5, whole genome shotgun sequence; n=1; Vitis vinifera|Rep: Chromosome chr1 scaffold_5, whole genome shotgun sequence - Vitis vinifera (Grape), partial (27%)	1
miR156/miR157	14	EX265023	2.5	17519	1	18	956	973	UGACAGAAGAUAGAGAGC	CCUCUCUAUUUUUUGUUA	Cleavage	similar to UniRef100_A7PLS6 Cluster: Chromosome chr14 scaffold_21, whole genome shotgun sequence; n=1; Vitis vinifera|Rep: Chromosome chr14 scaffold_21, whole genome shotgun sequence - Vitis vinifera (Grape), partial (47%)	1
miR156/miR157	14	EX247698	2.5	15183	1	20	212	231	UGACAGAAGAUAGAGAGCAC	GUGCUCUCUCUCUUCUGACA	Translation	weakly similar to UniRef100_A7QP50 Cluster: Chromosome chr1 scaffold_136, whole genome shotgun sequence; n=1; Vitis vinifera|Rep: Chromosome chr1 scaffold_136, whole genome shotgun sequence - Vitis vinifera (Grape), partial (38%)	1
miR156/miR157	14	EX258320	2.5	16811	1	19	402	420	UGACAGAAGAUAGAGAGCA	UGCUCUCAGUCUUUUGUUA	Cleavage	similar to UniRef100_A7P2L9 Cluster: Chromosome chr1 scaffold_5, whole genome shotgun sequence; n=1; Vitis vinifera|Rep: Chromosome chr1 scaffold_5, whole genome shotgun sequence - Vitis vinifera (Grape), partial (27%)	1
miR156/miR157	14	EX265023	2.5	17519	1	18	956	973	UGACAGAAGAUAGAGAGC	CCUCUCUAUUUUUUGUUA	Cleavage	similar to UniRef100_A7PLS6 Cluster: Chromosome chr14 scaffold_21, whole genome shotgun sequence; n=1; Vitis vinifera|Rep: Chromosome chr14 scaffold_21, whole genome shotgun sequence - Vitis vinifera (Grape), partial (47%)	1
miR156/miR157	14	EX247698	2.5	15183	1	20	212	231	UGACAGAAGAUAGAGAGCAC	GUGCUCUCUCUCUUCUGACA	Translation	weakly similar to UniRef100_A7QP50 Cluster: Chromosome chr1 scaffold_136, whole genome shotgun sequence; n=1; Vitis vinifera|Rep: Chromosome chr1 scaffold_136, whole genome shotgun sequence - Vitis vinifera (Grape), partial (38%)	1
miR156/miR157	14	EX258320	2.5	16811	1	19	402	420	UGACAGAAGAUAGAGAGCA	UGCUCUCAGUCUUUUGUUA	Cleavage	similar to UniRef100_A7P2L9 Cluster: Chromosome chr1 scaffold_5, whole genome shotgun sequence; n=1; Vitis vinifera|Rep: Chromosome chr1 scaffold_5, whole genome shotgun sequence - Vitis vinifera (Grape), partial (27%)	1
miR156/miR157	14	EX265023	2.5	17519	1	18	956	973	UGACAGAAGAUAGAGAGC	CCUCUCUAUUUUUUGUUA	Cleavage	similar to UniRef100_A7PLS6 Cluster: Chromosome chr14 scaffold_21, whole genome shotgun sequence; n=1; Vitis vinifera|Rep: Chromosome chr14 scaffold_21, whole genome shotgun sequence - Vitis vinifera (Grape), partial (47%)	1
miR156/miR157	14	EX247698	2.5	15183	1	20	212	231	UGACAGAAGAUAGAGAGCAC	GUGCUCUCUCUCUUCUGACA	Translation	weakly similar to UniRef100_A7QP50 Cluster: Chromosome chr1 scaffold_136, whole genome shotgun sequence; n=1; Vitis vinifera|Rep: Chromosome chr1 scaffold_136, whole genome shotgun sequence - Vitis vinifera (Grape), partial (38%)	1
miR156/miR157	14	EX258320	2.5	16811	1	19	402	420	UGACAGAAGAUAGAGAGCA	UGCUCUCAGUCUUUUGUUA	Cleavage	similar to UniRef100_A7P2L9 Cluster: Chromosome chr1 scaffold_5, whole genome shotgun sequence; n=1; Vitis vinifera|Rep: Chromosome chr1 scaffold_5, whole genome shotgun sequence - Vitis vinifera (Grape), partial (27%)	1
miR156/miR157	14	EX265023	2.5	17519	1	18	956	973	UGACAGAAGAUAGAGAGC	CCUCUCUAUUUUUUGUUA	Cleavage	similar to UniRef100_A7PLS6 Cluster: Chromosome chr14 scaffold_21, whole genome shotgun sequence; n=1; Vitis vinifera|Rep: Chromosome chr14 scaffold_21, whole genome shotgun sequence - Vitis vinifera (Grape), partial (47%)	1
miR156/miR157	14	EX247698	2.5	15183	1	20	212	231	UGACAGAAGAUAGAGAGCAC	GUGCUCUCUCUCUUCUGACA	Translation	weakly similar to UniRef100_A7QP50 Cluster: Chromosome chr1 scaffold_136, whole genome shotgun sequence; n=1; Vitis vinifera|Rep: Chromosome chr1 scaffold_136, whole genome shotgun sequence - Vitis vinifera (Grape), partial (38%)	1
miR156/miR157	14	EX258320	2.5	16811	1	19	402	420	UGACAGAAGAUAGAGAGCA	UGCUCUCAGUCUUUUGUUA	Cleavage	similar to UniRef100_A7P2L9 Cluster: Chromosome chr1 scaffold_5, whole genome shotgun sequence; n=1; Vitis vinifera|Rep: Chromosome chr1 scaffold_5, whole genome shotgun sequence - Vitis vinifera (Grape), partial (27%)	1
miR156/miR157	14	EX265023	2.5	17519	1	18	956	973	UGACAGAAGAUAGAGAGC	CCUCUCUAUUUUUUGUUA	Cleavage	similar to UniRef100_A7PLS6 Cluster: Chromosome chr14 scaffold_21, whole genome shotgun sequence; n=1; Vitis vinifera|Rep: Chromosome chr14 scaffold_21, whole genome shotgun sequence - Vitis vinifera (Grape), partial (47%)	1
miR156/miR157	14	EX247698	2.5	15183	1	20	212	231	UGACAGAAGAUAGAGAGCAC	GUGCUCUCUCUCUUCUGACA	Translation	weakly similar to UniRef100_A7QP50 Cluster: Chromosome chr1 scaffold_136, whole genome shotgun sequence; n=1; Vitis vinifera|Rep: Chromosome chr1 scaffold_136, whole genome shotgun sequence - Vitis vinifera (Grape), partial (38%)	1
miR156/miR157	14	EX258320	2.5	16811	1	19	402	420	UGACAGAAGAUAGAGAGCA	UGCUCUCAGUCUUUUGUUA	Cleavage	similar to UniRef100_A7P2L9 Cluster: Chromosome chr1 scaffold_5, whole genome shotgun sequence; n=1; Vitis vinifera|Rep: Chromosome chr1 scaffold_5, whole genome shotgun sequence - Vitis vinifera (Grape), partial (27%)	1
miR156/miR157	14	EX265023	2.5	17519	1	18	956	973	UGACAGAAGAUAGAGAGC	CCUCUCUAUUUUUUGUUA	Cleavage	similar to UniRef100_A7PLS6 Cluster: Chromosome chr14 scaffold_21, whole genome shotgun sequence; n=1; Vitis vinifera|Rep: Chromosome chr14 scaffold_21, whole genome shotgun sequence - Vitis vinifera (Grape), partial (47%)	1
miR156/miR157	14	EX247698	2.5	15183	1	20	212	231	UGACAGAAGAUAGAGAGCAC	GUGCUCUCUCUCUUCUGACA	Translation	weakly similar to UniRef100_A7QP50 Cluster: Chromosome chr1 scaffold_136, whole genome shotgun sequence; n=1; Vitis vinifera|Rep: Chromosome chr1 scaffold_136, whole genome shotgun sequence - Vitis vinifera (Grape), partial (38%)	1
miR156/miR157	14	EX258320	2.5	16811	1	19	402	420	UGACAGAAGAUAGAGAGCA	UGCUCUCAGUCUUUUGUUA	Cleavage	similar to UniRef100_A7P2L9 Cluster: Chromosome chr1 scaffold_5, whole genome shotgun sequence; n=1; Vitis vinifera|Rep: Chromosome chr1 scaffold_5, whole genome shotgun sequence - Vitis vinifera (Grape), partial (27%)	1
miR156/miR157	14	EX265023	2.5	17519	1	18	956	973	UGACAGAAGAUAGAGAGC	CCUCUCUAUUUUUUGUUA	Cleavage	similar to UniRef100_A7PLS6 Cluster: Chromosome chr14 scaffold_21, whole genome shotgun sequence; n=1; Vitis vinifera|Rep: Chromosome chr14 scaffold_21, whole genome shotgun sequence - Vitis vinifera (Grape), partial (47%)	1
miR156/miR157	14	EX247698	2.5	15183	1	20	212	231	UGACAGAAGAUAGAGAGCAC	GUGCUCUCUCUCUUCUGACA	Translation	weakly similar to UniRef100_A7QP50 Cluster: Chromosome chr1 scaffold_136, whole genome shotgun sequence; n=1; Vitis vinifera|Rep: Chromosome chr1 scaffold_136, whole genome shotgun sequence - Vitis vinifera (Grape), partial (38%)	1
miR156/miR157	14	EX258320	2.5	16811	1	19	402	420	UGACAGAAGAUAGAGAGCA	UGCUCUCAGUCUUUUGUUA	Cleavage	similar to UniRef100_A7P2L9 Cluster: Chromosome chr1 scaffold_5, whole genome shotgun sequence; n=1; Vitis vinifera|Rep: Chromosome chr1 scaffold_5, whole genome shotgun sequence - Vitis vinifera (Grape), partial (27%)	1
miR156/miR157	14	EX265023	2.5	17519	1	18	956	973	UGACAGAAGAUAGAGAGC	CCUCUCUAUUUUUUGUUA	Cleavage	similar to UniRef100_A7PLS6 Cluster: Chromosome chr14 scaffold_21, whole genome shotgun sequence; n=1; Vitis vinifera|Rep: Chromosome chr14 scaffold_21, whole genome shotgun sequence - Vitis vinifera (Grape), partial (47%)	1
miR156/miR157	14	EX247698	2.5	15183	1	20	212	231	UGACAGAAGAUAGAGAGCAC	GUGCUCUCUCUCUUCUGACA	Translation	weakly similar to UniRef100_A7QP50 Cluster: Chromosome chr1 scaffold_136, whole genome shotgun sequence; n=1; Vitis vinifera|Rep: Chromosome chr1 scaffold_136, whole genome shotgun sequence - Vitis vinifera (Grape), partial (38%)	1
miR156/miR157	14	EX258320	2.5	16811	1	19	402	420	UGACAGAAGAUAGAGAGCA	UGCUCUCAGUCUUUUGUUA	Cleavage	similar to UniRef100_A7P2L9 Cluster: Chromosome chr1 scaffold_5, whole genome shotgun sequence; n=1; Vitis vinifera|Rep: Chromosome chr1 scaffold_5, whole genome shotgun sequence - Vitis vinifera (Grape), partial (27%)	1
miR156/miR157	14	EX265023	2.5	17519	1	18	956	973	UGACAGAAGAUAGAGAGC	CCUCUCUAUUUUUUGUUA	Cleavage	similar to UniRef100_A7PLS6 Cluster: Chromosome chr14 scaffold_21, whole genome shotgun sequence; n=1; Vitis vinifera|Rep: Chromosome chr14 scaffold_21, whole genome shotgun sequence - Vitis vinifera (Grape), partial (47%)	1
miR156/miR157	14	EX247698	2.5	15183	1	20	212	231	UGACAGAAGAUAGAGAGCAC	GUGCUCUCUCUCUUCUGACA	Translation	weakly similar to UniRef100_A7QP50 Cluster: Chromosome chr1 scaffold_136, whole genome shotgun sequence; n=1; Vitis vinifera|Rep: Chromosome chr1 scaffold_136, whole genome shotgun sequence - Vitis vinifera (Grape), partial (38%)	1
miR156/miR157	14	EX258320	2.5	16811	1	19	402	420	UGACAGAAGAUAGAGAGCA	UGCUCUCAGUCUUUUGUUA	Cleavage	similar to UniRef100_A7P2L9 Cluster: Chromosome chr1 scaffold_5, whole genome shotgun sequence; n=1; Vitis vinifera|Rep: Chromosome chr1 scaffold_5, whole genome shotgun sequence - Vitis vinifera (Grape), partial (27%)	1
miR156/miR157	14	EX265023	2.5	17519	1	18	956	973	UGACAGAAGAUAGAGAGC	CCUCUCUAUUUUUUGUUA	Cleavage	similar to UniRef100_A7PLS6 Cluster: Chromosome chr14 scaffold_21, whole genome shotgun sequence; n=1; Vitis vinifera|Rep: Chromosome chr14 scaffold_21, whole genome shotgun sequence - Vitis vinifera (Grape), partial (47%)	1
miR156/miR157	14	EX247698	2.5	15183	1	20	212	231	UGACAGAAGAUAGAGAGCAC	GUGCUCUCUCUCUUCUGACA	Translation	weakly similar to UniRef100_A7QP50 Cluster: Chromosome chr1 scaffold_136, whole genome shotgun sequence; n=1; Vitis vinifera|Rep: Chromosome chr1 scaffold_136, whole genome shotgun sequence - Vitis vinifera (Grape), partial (38%)	1
miR156/miR157	14	EX258320	2.5	16811	1	19	402	420	UGACAGAAGAUAGAGAGCA	UGCUCUCAGUCUUUUGUUA	Cleavage	similar to UniRef100_A7P2L9 Cluster: Chromosome chr1 scaffold_5, whole genome shotgun sequence; n=1; Vitis vinifera|Rep: Chromosome chr1 scaffold_5, whole genome shotgun sequence - Vitis vinifera (Grape), partial (27%)	1
miR156/miR157	14	EX265023	2.5	17519	1	18	956	973	UGACAGAAGAUAGAGAGC	CCUCUCUAUUUUUUGUUA	Cleavage	similar to UniRef100_A7PLS6 Cluster: Chromosome chr14 scaffold_21, whole genome shotgun sequence; n=1; Vitis vinifera|Rep: Chromosome chr14 scaffold_21, whole genome shotgun sequence - Vitis vinifera (Grape), partial (47%)	1
miR156/miR157	14	EX291864	3.0	18253	1	19	711	729	UGACAGAAGAUAGAGAGCA	UGAUCUUUAUCUUCUGUUU	Cleavage	homologue to UniRef100_Q9ZUT9 Cluster: 40S ribosomal protein S5-1; n=1; Arabidopsis thaliana|Rep: 40S ribosomal protein S5-1 - Arabidopsis thaliana (Mouse-ear cress), partial (92%)	1
miR156/miR157	14	TC2086	3.0	13738	1	19	648	666	UGACAGAAGAUAGAGAGCA	UCCUCUUUAUCUUCUGUUU	Cleavage	similar to UniRef100_A7PU76 Cluster: Glutathione peroxidase; n=1; Vitis vinifera|Rep: Glutathione peroxidase - Vitis vinifera (Grape), complete	1
miR156/miR157	14	TC1500	3.0	18602	1	19	770	788	UGACAGAAGAUAGAGAGCA	UGAUCUUUAUCUUCUGUUU	Cleavage	homologue to UniRef100_Q9ZUT9 Cluster: 40S ribosomal protein S5-1; n=1; Arabidopsis thaliana|Rep: 40S ribosomal protein S5-1 - Arabidopsis thaliana (Mouse-ear cress), partial (92%)	1
miR156/miR157	14	EX257929	3.0	18819	1	19	846	864	UGACAGAAGAUAGAGAGCA	UGAUCUUUAUCUUCUGUUU	Cleavage	homologue to UniRef100_Q9ZUT9 Cluster: 40S ribosomal protein S5-1; n=1; Arabidopsis thaliana|Rep: 40S ribosomal protein S5-1 - Arabidopsis thaliana (Mouse-ear cress), partial (92%)	1
miR156/miR157	14	TC6612	3.0	17272	1	19	785	803	UGACAGAAGAUAGAGAGCA	UGAUCUUUAUCUUCUGUUU	Cleavage	similar to UniRef100_Q9ZUT9 Cluster: 40S ribosomal protein S5-1; n=1; Arabidopsis thaliana|Rep: 40S ribosomal protein S5-1 - Arabidopsis thaliana (Mouse-ear cress), partial (79%)	1
miR156/miR157	14	TC1497	3.0	19507	1	19	759	777	UGACAGAAGAUAGAGAGCA	UGAUCUUUAUCUUCUGUUU	Cleavage	homologue to UniRef100_Q9ZUT9 Cluster: 40S ribosomal protein S5-1; n=1; Arabidopsis thaliana|Rep: 40S ribosomal protein S5-1 - Arabidopsis thaliana (Mouse-ear cress), partial (92%)	1
miR156/miR157	14	TC9221	3.0	9474	1	19	302	320	UGACAGAAGAUAGAGAGCA	UGCUCUUUGUGUUUUGUUA	Translation	similar to UniRef100_Q8TSM2 Cluster: Predicted protein; n=1; Methanosarcina acetivorans|Rep: Predicted protein - Methanosarcina acetivorans, partial (14%)	1
miR156/miR157	14	TC6963	3.0	16066	1	19	538	556	UGACAGAAGAUAGAGAGCA	UGUUUUCUUUCUUUUGUUA	Translation	homologue to UniRef100_Q42671 Cluster: Glyceraldehyde-3-phosphate dehydrogenase, cytosolic; n=1; Craterostigma plantagineum|Rep: Glyceraldehyde-3-phosphate dehydrogenase, cytosolic - Craterostigma plantagineum, partial (23%)	1
miR156/miR157	14	EX291864	3.0	18253	1	19	711	729	UGACAGAAGAUAGAGAGCA	UGAUCUUUAUCUUCUGUUU	Cleavage	homologue to UniRef100_Q9ZUT9 Cluster: 40S ribosomal protein S5-1; n=1; Arabidopsis thaliana|Rep: 40S ribosomal protein S5-1 - Arabidopsis thaliana (Mouse-ear cress), partial (92%)	1
miR156/miR157	14	TC2086	3.0	13738	1	19	648	666	UGACAGAAGAUAGAGAGCA	UCCUCUUUAUCUUCUGUUU	Cleavage	similar to UniRef100_A7PU76 Cluster: Glutathione peroxidase; n=1; Vitis vinifera|Rep: Glutathione peroxidase - Vitis vinifera (Grape), complete	1
miR156/miR157	14	TC1500	3.0	18602	1	19	770	788	UGACAGAAGAUAGAGAGCA	UGAUCUUUAUCUUCUGUUU	Cleavage	homologue to UniRef100_Q9ZUT9 Cluster: 40S ribosomal protein S5-1; n=1; Arabidopsis thaliana|Rep: 40S ribosomal protein S5-1 - Arabidopsis thaliana (Mouse-ear cress), partial (92%)	1
miR156/miR157	14	EX257929	3.0	18819	1	19	846	864	UGACAGAAGAUAGAGAGCA	UGAUCUUUAUCUUCUGUUU	Cleavage	homologue to UniRef100_Q9ZUT9 Cluster: 40S ribosomal protein S5-1; n=1; Arabidopsis thaliana|Rep: 40S ribosomal protein S5-1 - Arabidopsis thaliana (Mouse-ear cress), partial (92%)	1
miR156/miR157	14	TC6612	3.0	17272	1	19	785	803	UGACAGAAGAUAGAGAGCA	UGAUCUUUAUCUUCUGUUU	Cleavage	similar to UniRef100_Q9ZUT9 Cluster: 40S ribosomal protein S5-1; n=1; Arabidopsis thaliana|Rep: 40S ribosomal protein S5-1 - Arabidopsis thaliana (Mouse-ear cress), partial (79%)	1
miR156/miR157	14	TC1497	3.0	19507	1	19	759	777	UGACAGAAGAUAGAGAGCA	UGAUCUUUAUCUUCUGUUU	Cleavage	homologue to UniRef100_Q9ZUT9 Cluster: 40S ribosomal protein S5-1; n=1; Arabidopsis thaliana|Rep: 40S ribosomal protein S5-1 - Arabidopsis thaliana (Mouse-ear cress), partial (92%)	1
miR156/miR157	14	TC9221	3.0	9474	1	19	302	320	UGACAGAAGAUAGAGAGCA	UGCUCUUUGUGUUUUGUUA	Translation	similar to UniRef100_Q8TSM2 Cluster: Predicted protein; n=1; Methanosarcina acetivorans|Rep: Predicted protein - Methanosarcina acetivorans, partial (14%)	1
miR156/miR157	14	TC6963	3.0	16066	1	19	538	556	UGACAGAAGAUAGAGAGCA	UGUUUUCUUUCUUUUGUUA	Translation	homologue to UniRef100_Q42671 Cluster: Glyceraldehyde-3-phosphate dehydrogenase, cytosolic; n=1; Craterostigma plantagineum|Rep: Glyceraldehyde-3-phosphate dehydrogenase, cytosolic - Craterostigma plantagineum, partial (23%)	1
miR156/miR157	14	EX291864	3.0	18253	1	19	711	729	UGACAGAAGAUAGAGAGCA	UGAUCUUUAUCUUCUGUUU	Cleavage	homologue to UniRef100_Q9ZUT9 Cluster: 40S ribosomal protein S5-1; n=1; Arabidopsis thaliana|Rep: 40S ribosomal protein S5-1 - Arabidopsis thaliana (Mouse-ear cress), partial (92%)	1
miR156/miR157	14	TC2086	3.0	13738	1	19	648	666	UGACAGAAGAUAGAGAGCA	UCCUCUUUAUCUUCUGUUU	Cleavage	similar to UniRef100_A7PU76 Cluster: Glutathione peroxidase; n=1; Vitis vinifera|Rep: Glutathione peroxidase - Vitis vinifera (Grape), complete	1
miR156/miR157	14	TC1500	3.0	18602	1	19	770	788	UGACAGAAGAUAGAGAGCA	UGAUCUUUAUCUUCUGUUU	Cleavage	homologue to UniRef100_Q9ZUT9 Cluster: 40S ribosomal protein S5-1; n=1; Arabidopsis thaliana|Rep: 40S ribosomal protein S5-1 - Arabidopsis thaliana (Mouse-ear cress), partial (92%)	1
miR156/miR157	14	EX257929	3.0	18819	1	19	846	864	UGACAGAAGAUAGAGAGCA	UGAUCUUUAUCUUCUGUUU	Cleavage	homologue to UniRef100_Q9ZUT9 Cluster: 40S ribosomal protein S5-1; n=1; Arabidopsis thaliana|Rep: 40S ribosomal protein S5-1 - Arabidopsis thaliana (Mouse-ear cress), partial (92%)	1
miR156/miR157	14	TC6612	3.0	17272	1	19	785	803	UGACAGAAGAUAGAGAGCA	UGAUCUUUAUCUUCUGUUU	Cleavage	similar to UniRef100_Q9ZUT9 Cluster: 40S ribosomal protein S5-1; n=1; Arabidopsis thaliana|Rep: 40S ribosomal protein S5-1 - Arabidopsis thaliana (Mouse-ear cress), partial (79%)	1
miR156/miR157	14	TC1497	3.0	19507	1	19	759	777	UGACAGAAGAUAGAGAGCA	UGAUCUUUAUCUUCUGUUU	Cleavage	homologue to UniRef100_Q9ZUT9 Cluster: 40S ribosomal protein S5-1; n=1; Arabidopsis thaliana|Rep: 40S ribosomal protein S5-1 - Arabidopsis thaliana (Mouse-ear cress), partial (92%)	1
miR156/miR157	14	TC9221	3.0	9474	1	19	302	320	UGACAGAAGAUAGAGAGCA	UGCUCUUUGUGUUUUGUUA	Translation	similar to UniRef100_Q8TSM2 Cluster: Predicted protein; n=1; Methanosarcina acetivorans|Rep: Predicted protein - Methanosarcina acetivorans, partial (14%)	1
miR156/miR157	14	TC6963	3.0	16066	1	19	538	556	UGACAGAAGAUAGAGAGCA	UGUUUUCUUUCUUUUGUUA	Translation	homologue to UniRef100_Q42671 Cluster: Glyceraldehyde-3-phosphate dehydrogenase, cytosolic; n=1; Craterostigma plantagineum|Rep: Glyceraldehyde-3-phosphate dehydrogenase, cytosolic - Craterostigma plantagineum, partial (23%)	1
miR156/miR157	14	EX291864	3.0	18253	1	19	711	729	UGACAGAAGAUAGAGAGCA	UGAUCUUUAUCUUCUGUUU	Cleavage	homologue to UniRef100_Q9ZUT9 Cluster: 40S ribosomal protein S5-1; n=1; Arabidopsis thaliana|Rep: 40S ribosomal protein S5-1 - Arabidopsis thaliana (Mouse-ear cress), partial (92%)	1
miR156/miR157	14	TC2086	3.0	13738	1	19	648	666	UGACAGAAGAUAGAGAGCA	UCCUCUUUAUCUUCUGUUU	Cleavage	similar to UniRef100_A7PU76 Cluster: Glutathione peroxidase; n=1; Vitis vinifera|Rep: Glutathione peroxidase - Vitis vinifera (Grape), complete	1
miR156/miR157	14	TC1500	3.0	18602	1	19	770	788	UGACAGAAGAUAGAGAGCA	UGAUCUUUAUCUUCUGUUU	Cleavage	homologue to UniRef100_Q9ZUT9 Cluster: 40S ribosomal protein S5-1; n=1; Arabidopsis thaliana|Rep: 40S ribosomal protein S5-1 - Arabidopsis thaliana (Mouse-ear cress), partial (92%)	1
miR156/miR157	14	EX257929	3.0	18819	1	19	846	864	UGACAGAAGAUAGAGAGCA	UGAUCUUUAUCUUCUGUUU	Cleavage	homologue to UniRef100_Q9ZUT9 Cluster: 40S ribosomal protein S5-1; n=1; Arabidopsis thaliana|Rep: 40S ribosomal protein S5-1 - Arabidopsis thaliana (Mouse-ear cress), partial (92%)	1
miR156/miR157	14	TC6612	3.0	17272	1	19	785	803	UGACAGAAGAUAGAGAGCA	UGAUCUUUAUCUUCUGUUU	Cleavage	similar to UniRef100_Q9ZUT9 Cluster: 40S ribosomal protein S5-1; n=1; Arabidopsis thaliana|Rep: 40S ribosomal protein S5-1 - Arabidopsis thaliana (Mouse-ear cress), partial (79%)	1
miR156/miR157	14	TC1497	3.0	19507	1	19	759	777	UGACAGAAGAUAGAGAGCA	UGAUCUUUAUCUUCUGUUU	Cleavage	homologue to UniRef100_Q9ZUT9 Cluster: 40S ribosomal protein S5-1; n=1; Arabidopsis thaliana|Rep: 40S ribosomal protein S5-1 - Arabidopsis thaliana (Mouse-ear cress), partial (92%)	1
miR156/miR157	14	TC9221	3.0	9474	1	19	302	320	UGACAGAAGAUAGAGAGCA	UGCUCUUUGUGUUUUGUUA	Translation	similar to UniRef100_Q8TSM2 Cluster: Predicted protein; n=1; Methanosarcina acetivorans|Rep: Predicted protein - Methanosarcina acetivorans, partial (14%)	1
miR156/miR157	14	TC6963	3.0	16066	1	19	538	556	UGACAGAAGAUAGAGAGCA	UGUUUUCUUUCUUUUGUUA	Translation	homologue to UniRef100_Q42671 Cluster: Glyceraldehyde-3-phosphate dehydrogenase, cytosolic; n=1; Craterostigma plantagineum|Rep: Glyceraldehyde-3-phosphate dehydrogenase, cytosolic - Craterostigma plantagineum, partial (23%)	1
miR156/miR157	14	EX291864	3.0	18253	1	19	711	729	UGACAGAAGAUAGAGAGCA	UGAUCUUUAUCUUCUGUUU	Cleavage	homologue to UniRef100_Q9ZUT9 Cluster: 40S ribosomal protein S5-1; n=1; Arabidopsis thaliana|Rep: 40S ribosomal protein S5-1 - Arabidopsis thaliana (Mouse-ear cress), partial (92%)	1
miR156/miR157	14	TC2086	3.0	13738	1	19	648	666	UGACAGAAGAUAGAGAGCA	UCCUCUUUAUCUUCUGUUU	Cleavage	similar to UniRef100_A7PU76 Cluster: Glutathione peroxidase; n=1; Vitis vinifera|Rep: Glutathione peroxidase - Vitis vinifera (Grape), complete	1
miR156/miR157	14	TC1500	3.0	18602	1	19	770	788	UGACAGAAGAUAGAGAGCA	UGAUCUUUAUCUUCUGUUU	Cleavage	homologue to UniRef100_Q9ZUT9 Cluster: 40S ribosomal protein S5-1; n=1; Arabidopsis thaliana|Rep: 40S ribosomal protein S5-1 - Arabidopsis thaliana (Mouse-ear cress), partial (92%)	1
miR156/miR157	14	EX257929	3.0	18819	1	19	846	864	UGACAGAAGAUAGAGAGCA	UGAUCUUUAUCUUCUGUUU	Cleavage	homologue to UniRef100_Q9ZUT9 Cluster: 40S ribosomal protein S5-1; n=1; Arabidopsis thaliana|Rep: 40S ribosomal protein S5-1 - Arabidopsis thaliana (Mouse-ear cress), partial (92%)	1
miR156/miR157	14	TC6612	3.0	17272	1	19	785	803	UGACAGAAGAUAGAGAGCA	UGAUCUUUAUCUUCUGUUU	Cleavage	similar to UniRef100_Q9ZUT9 Cluster: 40S ribosomal protein S5-1; n=1; Arabidopsis thaliana|Rep: 40S ribosomal protein S5-1 - Arabidopsis thaliana (Mouse-ear cress), partial (79%)	1
miR156/miR157	14	TC1497	3.0	19507	1	19	759	777	UGACAGAAGAUAGAGAGCA	UGAUCUUUAUCUUCUGUUU	Cleavage	homologue to UniRef100_Q9ZUT9 Cluster: 40S ribosomal protein S5-1; n=1; Arabidopsis thaliana|Rep: 40S ribosomal protein S5-1 - Arabidopsis thaliana (Mouse-ear cress), partial (92%)	1
miR156/miR157	14	TC9221	3.0	9474	1	19	302	320	UGACAGAAGAUAGAGAGCA	UGCUCUUUGUGUUUUGUUA	Translation	similar to UniRef100_Q8TSM2 Cluster: Predicted protein; n=1; Methanosarcina acetivorans|Rep: Predicted protein - Methanosarcina acetivorans, partial (14%)	1
miR156/miR157	14	TC6963	3.0	16066	1	19	538	556	UGACAGAAGAUAGAGAGCA	UGUUUUCUUUCUUUUGUUA	Translation	homologue to UniRef100_Q42671 Cluster: Glyceraldehyde-3-phosphate dehydrogenase, cytosolic; n=1; Craterostigma plantagineum|Rep: Glyceraldehyde-3-phosphate dehydrogenase, cytosolic - Craterostigma plantagineum, partial (23%)	1
miR156/miR157	14	EX291864	3.0	18253	1	19	711	729	UGACAGAAGAUAGAGAGCA	UGAUCUUUAUCUUCUGUUU	Cleavage	homologue to UniRef100_Q9ZUT9 Cluster: 40S ribosomal protein S5-1; n=1; Arabidopsis thaliana|Rep: 40S ribosomal protein S5-1 - Arabidopsis thaliana (Mouse-ear cress), partial (92%)	1
miR156/miR157	14	TC2086	3.0	13738	1	19	648	666	UGACAGAAGAUAGAGAGCA	UCCUCUUUAUCUUCUGUUU	Cleavage	similar to UniRef100_A7PU76 Cluster: Glutathione peroxidase; n=1; Vitis vinifera|Rep: Glutathione peroxidase - Vitis vinifera (Grape), complete	1
miR156/miR157	14	TC1500	3.0	18602	1	19	770	788	UGACAGAAGAUAGAGAGCA	UGAUCUUUAUCUUCUGUUU	Cleavage	homologue to UniRef100_Q9ZUT9 Cluster: 40S ribosomal protein S5-1; n=1; Arabidopsis thaliana|Rep: 40S ribosomal protein S5-1 - Arabidopsis thaliana (Mouse-ear cress), partial (92%)	1
miR156/miR157	14	EX257929	3.0	18819	1	19	846	864	UGACAGAAGAUAGAGAGCA	UGAUCUUUAUCUUCUGUUU	Cleavage	homologue to UniRef100_Q9ZUT9 Cluster: 40S ribosomal protein S5-1; n=1; Arabidopsis thaliana|Rep: 40S ribosomal protein S5-1 - Arabidopsis thaliana (Mouse-ear cress), partial (92%)	1
miR156/miR157	14	TC6612	3.0	17272	1	19	785	803	UGACAGAAGAUAGAGAGCA	UGAUCUUUAUCUUCUGUUU	Cleavage	similar to UniRef100_Q9ZUT9 Cluster: 40S ribosomal protein S5-1; n=1; Arabidopsis thaliana|Rep: 40S ribosomal protein S5-1 - Arabidopsis thaliana (Mouse-ear cress), partial (79%)	1
miR156/miR157	14	TC1497	3.0	19507	1	19	759	777	UGACAGAAGAUAGAGAGCA	UGAUCUUUAUCUUCUGUUU	Cleavage	homologue to UniRef100_Q9ZUT9 Cluster: 40S ribosomal protein S5-1; n=1; Arabidopsis thaliana|Rep: 40S ribosomal protein S5-1 - Arabidopsis thaliana (Mouse-ear cress), partial (92%)	1
miR156/miR157	14	TC9221	3.0	9474	1	19	302	320	UGACAGAAGAUAGAGAGCA	UGCUCUUUGUGUUUUGUUA	Translation	similar to UniRef100_Q8TSM2 Cluster: Predicted protein; n=1; Methanosarcina acetivorans|Rep: Predicted protein - Methanosarcina acetivorans, partial (14%)	1
miR156/miR157	14	TC6963	3.0	16066	1	19	538	556	UGACAGAAGAUAGAGAGCA	UGUUUUCUUUCUUUUGUUA	Translation	homologue to UniRef100_Q42671 Cluster: Glyceraldehyde-3-phosphate dehydrogenase, cytosolic; n=1; Craterostigma plantagineum|Rep: Glyceraldehyde-3-phosphate dehydrogenase, cytosolic - Craterostigma plantagineum, partial (23%)	1
miR156/miR157	14	EX291864	3.0	18253	1	19	711	729	UGACAGAAGAUAGAGAGCA	UGAUCUUUAUCUUCUGUUU	Cleavage	homologue to UniRef100_Q9ZUT9 Cluster: 40S ribosomal protein S5-1; n=1; Arabidopsis thaliana|Rep: 40S ribosomal protein S5-1 - Arabidopsis thaliana (Mouse-ear cress), partial (92%)	1
miR156/miR157	14	TC2086	3.0	13738	1	19	648	666	UGACAGAAGAUAGAGAGCA	UCCUCUUUAUCUUCUGUUU	Cleavage	similar to UniRef100_A7PU76 Cluster: Glutathione peroxidase; n=1; Vitis vinifera|Rep: Glutathione peroxidase - Vitis vinifera (Grape), complete	1
miR156/miR157	14	TC1500	3.0	18602	1	19	770	788	UGACAGAAGAUAGAGAGCA	UGAUCUUUAUCUUCUGUUU	Cleavage	homologue to UniRef100_Q9ZUT9 Cluster: 40S ribosomal protein S5-1; n=1; Arabidopsis thaliana|Rep: 40S ribosomal protein S5-1 - Arabidopsis thaliana (Mouse-ear cress), partial (92%)	1
miR156/miR157	14	EX257929	3.0	18819	1	19	846	864	UGACAGAAGAUAGAGAGCA	UGAUCUUUAUCUUCUGUUU	Cleavage	homologue to UniRef100_Q9ZUT9 Cluster: 40S ribosomal protein S5-1; n=1; Arabidopsis thaliana|Rep: 40S ribosomal protein S5-1 - Arabidopsis thaliana (Mouse-ear cress), partial (92%)	1
miR156/miR157	14	TC6612	3.0	17272	1	19	785	803	UGACAGAAGAUAGAGAGCA	UGAUCUUUAUCUUCUGUUU	Cleavage	similar to UniRef100_Q9ZUT9 Cluster: 40S ribosomal protein S5-1; n=1; Arabidopsis thaliana|Rep: 40S ribosomal protein S5-1 - Arabidopsis thaliana (Mouse-ear cress), partial (79%)	1
miR156/miR157	14	TC1497	3.0	19507	1	19	759	777	UGACAGAAGAUAGAGAGCA	UGAUCUUUAUCUUCUGUUU	Cleavage	homologue to UniRef100_Q9ZUT9 Cluster: 40S ribosomal protein S5-1; n=1; Arabidopsis thaliana|Rep: 40S ribosomal protein S5-1 - Arabidopsis thaliana (Mouse-ear cress), partial (92%)	1
miR156/miR157	14	TC9221	3.0	9474	1	19	302	320	UGACAGAAGAUAGAGAGCA	UGCUCUUUGUGUUUUGUUA	Translation	similar to UniRef100_Q8TSM2 Cluster: Predicted protein; n=1; Methanosarcina acetivorans|Rep: Predicted protein - Methanosarcina acetivorans, partial (14%)	1
miR156/miR157	14	TC6963	3.0	16066	1	19	538	556	UGACAGAAGAUAGAGAGCA	UGUUUUCUUUCUUUUGUUA	Translation	homologue to UniRef100_Q42671 Cluster: Glyceraldehyde-3-phosphate dehydrogenase, cytosolic; n=1; Craterostigma plantagineum|Rep: Glyceraldehyde-3-phosphate dehydrogenase, cytosolic - Craterostigma plantagineum, partial (23%)	1
miR156/miR157	14	EX291864	3.0	18253	1	19	711	729	UGACAGAAGAUAGAGAGCA	UGAUCUUUAUCUUCUGUUU	Cleavage	homologue to UniRef100_Q9ZUT9 Cluster: 40S ribosomal protein S5-1; n=1; Arabidopsis thaliana|Rep: 40S ribosomal protein S5-1 - Arabidopsis thaliana (Mouse-ear cress), partial (92%)	1
miR156/miR157	14	TC2086	3.0	13738	1	19	648	666	UGACAGAAGAUAGAGAGCA	UCCUCUUUAUCUUCUGUUU	Cleavage	similar to UniRef100_A7PU76 Cluster: Glutathione peroxidase; n=1; Vitis vinifera|Rep: Glutathione peroxidase - Vitis vinifera (Grape), complete	1
miR156/miR157	14	TC1500	3.0	18602	1	19	770	788	UGACAGAAGAUAGAGAGCA	UGAUCUUUAUCUUCUGUUU	Cleavage	homologue to UniRef100_Q9ZUT9 Cluster: 40S ribosomal protein S5-1; n=1; Arabidopsis thaliana|Rep: 40S ribosomal protein S5-1 - Arabidopsis thaliana (Mouse-ear cress), partial (92%)	1
miR156/miR157	14	EX257929	3.0	18819	1	19	846	864	UGACAGAAGAUAGAGAGCA	UGAUCUUUAUCUUCUGUUU	Cleavage	homologue to UniRef100_Q9ZUT9 Cluster: 40S ribosomal protein S5-1; n=1; Arabidopsis thaliana|Rep: 40S ribosomal protein S5-1 - Arabidopsis thaliana (Mouse-ear cress), partial (92%)	1
miR156/miR157	14	TC6612	3.0	17272	1	19	785	803	UGACAGAAGAUAGAGAGCA	UGAUCUUUAUCUUCUGUUU	Cleavage	similar to UniRef100_Q9ZUT9 Cluster: 40S ribosomal protein S5-1; n=1; Arabidopsis thaliana|Rep: 40S ribosomal protein S5-1 - Arabidopsis thaliana (Mouse-ear cress), partial (79%)	1
miR156/miR157	14	TC1497	3.0	19507	1	19	759	777	UGACAGAAGAUAGAGAGCA	UGAUCUUUAUCUUCUGUUU	Cleavage	homologue to UniRef100_Q9ZUT9 Cluster: 40S ribosomal protein S5-1; n=1; Arabidopsis thaliana|Rep: 40S ribosomal protein S5-1 - Arabidopsis thaliana (Mouse-ear cress), partial (92%)	1
miR156/miR157	14	TC9221	3.0	9474	1	19	302	320	UGACAGAAGAUAGAGAGCA	UGCUCUUUGUGUUUUGUUA	Translation	similar to UniRef100_Q8TSM2 Cluster: Predicted protein; n=1; Methanosarcina acetivorans|Rep: Predicted protein - Methanosarcina acetivorans, partial (14%)	1
miR156/miR157	14	TC6963	3.0	16066	1	19	538	556	UGACAGAAGAUAGAGAGCA	UGUUUUCUUUCUUUUGUUA	Translation	homologue to UniRef100_Q42671 Cluster: Glyceraldehyde-3-phosphate dehydrogenase, cytosolic; n=1; Craterostigma plantagineum|Rep: Glyceraldehyde-3-phosphate dehydrogenase, cytosolic - Craterostigma plantagineum, partial (23%)	1
miR156/miR157	14	EX291864	3.0	18253	1	19	711	729	UGACAGAAGAUAGAGAGCA	UGAUCUUUAUCUUCUGUUU	Cleavage	homologue to UniRef100_Q9ZUT9 Cluster: 40S ribosomal protein S5-1; n=1; Arabidopsis thaliana|Rep: 40S ribosomal protein S5-1 - Arabidopsis thaliana (Mouse-ear cress), partial (92%)	1
miR156/miR157	14	TC2086	3.0	13738	1	19	648	666	UGACAGAAGAUAGAGAGCA	UCCUCUUUAUCUUCUGUUU	Cleavage	similar to UniRef100_A7PU76 Cluster: Glutathione peroxidase; n=1; Vitis vinifera|Rep: Glutathione peroxidase - Vitis vinifera (Grape), complete	1
miR156/miR157	14	TC1500	3.0	18602	1	19	770	788	UGACAGAAGAUAGAGAGCA	UGAUCUUUAUCUUCUGUUU	Cleavage	homologue to UniRef100_Q9ZUT9 Cluster: 40S ribosomal protein S5-1; n=1; Arabidopsis thaliana|Rep: 40S ribosomal protein S5-1 - Arabidopsis thaliana (Mouse-ear cress), partial (92%)	1
miR156/miR157	14	EX257929	3.0	18819	1	19	846	864	UGACAGAAGAUAGAGAGCA	UGAUCUUUAUCUUCUGUUU	Cleavage	homologue to UniRef100_Q9ZUT9 Cluster: 40S ribosomal protein S5-1; n=1; Arabidopsis thaliana|Rep: 40S ribosomal protein S5-1 - Arabidopsis thaliana (Mouse-ear cress), partial (92%)	1
miR156/miR157	14	TC6612	3.0	17272	1	19	785	803	UGACAGAAGAUAGAGAGCA	UGAUCUUUAUCUUCUGUUU	Cleavage	similar to UniRef100_Q9ZUT9 Cluster: 40S ribosomal protein S5-1; n=1; Arabidopsis thaliana|Rep: 40S ribosomal protein S5-1 - Arabidopsis thaliana (Mouse-ear cress), partial (79%)	1
miR156/miR157	14	TC1497	3.0	19507	1	19	759	777	UGACAGAAGAUAGAGAGCA	UGAUCUUUAUCUUCUGUUU	Cleavage	homologue to UniRef100_Q9ZUT9 Cluster: 40S ribosomal protein S5-1; n=1; Arabidopsis thaliana|Rep: 40S ribosomal protein S5-1 - Arabidopsis thaliana (Mouse-ear cress), partial (92%)	1
miR156/miR157	14	TC9221	3.0	9474	1	19	302	320	UGACAGAAGAUAGAGAGCA	UGCUCUUUGUGUUUUGUUA	Translation	similar to UniRef100_Q8TSM2 Cluster: Predicted protein; n=1; Methanosarcina acetivorans|Rep: Predicted protein - Methanosarcina acetivorans, partial (14%)	1
miR156/miR157	14	TC6963	3.0	16066	1	19	538	556	UGACAGAAGAUAGAGAGCA	UGUUUUCUUUCUUUUGUUA	Translation	homologue to UniRef100_Q42671 Cluster: Glyceraldehyde-3-phosphate dehydrogenase, cytosolic; n=1; Craterostigma plantagineum|Rep: Glyceraldehyde-3-phosphate dehydrogenase, cytosolic - Craterostigma plantagineum, partial (23%)	1
miR156/miR157	14	EX291864	3.0	18253	1	19	711	729	UGACAGAAGAUAGAGAGCA	UGAUCUUUAUCUUCUGUUU	Cleavage	homologue to UniRef100_Q9ZUT9 Cluster: 40S ribosomal protein S5-1; n=1; Arabidopsis thaliana|Rep: 40S ribosomal protein S5-1 - Arabidopsis thaliana (Mouse-ear cress), partial (92%)	1
miR156/miR157	14	TC2086	3.0	13738	1	19	648	666	UGACAGAAGAUAGAGAGCA	UCCUCUUUAUCUUCUGUUU	Cleavage	similar to UniRef100_A7PU76 Cluster: Glutathione peroxidase; n=1; Vitis vinifera|Rep: Glutathione peroxidase - Vitis vinifera (Grape), complete	1
miR156/miR157	14	TC1500	3.0	18602	1	19	770	788	UGACAGAAGAUAGAGAGCA	UGAUCUUUAUCUUCUGUUU	Cleavage	homologue to UniRef100_Q9ZUT9 Cluster: 40S ribosomal protein S5-1; n=1; Arabidopsis thaliana|Rep: 40S ribosomal protein S5-1 - Arabidopsis thaliana (Mouse-ear cress), partial (92%)	1
miR156/miR157	14	EX257929	3.0	18819	1	19	846	864	UGACAGAAGAUAGAGAGCA	UGAUCUUUAUCUUCUGUUU	Cleavage	homologue to UniRef100_Q9ZUT9 Cluster: 40S ribosomal protein S5-1; n=1; Arabidopsis thaliana|Rep: 40S ribosomal protein S5-1 - Arabidopsis thaliana (Mouse-ear cress), partial (92%)	1
miR156/miR157	14	TC6612	3.0	17272	1	19	785	803	UGACAGAAGAUAGAGAGCA	UGAUCUUUAUCUUCUGUUU	Cleavage	similar to UniRef100_Q9ZUT9 Cluster: 40S ribosomal protein S5-1; n=1; Arabidopsis thaliana|Rep: 40S ribosomal protein S5-1 - Arabidopsis thaliana (Mouse-ear cress), partial (79%)	1
miR156/miR157	14	TC1497	3.0	19507	1	19	759	777	UGACAGAAGAUAGAGAGCA	UGAUCUUUAUCUUCUGUUU	Cleavage	homologue to UniRef100_Q9ZUT9 Cluster: 40S ribosomal protein S5-1; n=1; Arabidopsis thaliana|Rep: 40S ribosomal protein S5-1 - Arabidopsis thaliana (Mouse-ear cress), partial (92%)	1
miR156/miR157	14	TC9221	3.0	9474	1	19	302	320	UGACAGAAGAUAGAGAGCA	UGCUCUUUGUGUUUUGUUA	Translation	similar to UniRef100_Q8TSM2 Cluster: Predicted protein; n=1; Methanosarcina acetivorans|Rep: Predicted protein - Methanosarcina acetivorans, partial (14%)	1
miR156/miR157	14	TC6963	3.0	16066	1	19	538	556	UGACAGAAGAUAGAGAGCA	UGUUUUCUUUCUUUUGUUA	Translation	homologue to UniRef100_Q42671 Cluster: Glyceraldehyde-3-phosphate dehydrogenase, cytosolic; n=1; Craterostigma plantagineum|Rep: Glyceraldehyde-3-phosphate dehydrogenase, cytosolic - Craterostigma plantagineum, partial (23%)	1
miR156/miR157	14	EX291864	3.0	18253	1	19	711	729	UGACAGAAGAUAGAGAGCA	UGAUCUUUAUCUUCUGUUU	Cleavage	homologue to UniRef100_Q9ZUT9 Cluster: 40S ribosomal protein S5-1; n=1; Arabidopsis thaliana|Rep: 40S ribosomal protein S5-1 - Arabidopsis thaliana (Mouse-ear cress), partial (92%)	1
miR156/miR157	14	TC2086	3.0	13738	1	19	648	666	UGACAGAAGAUAGAGAGCA	UCCUCUUUAUCUUCUGUUU	Cleavage	similar to UniRef100_A7PU76 Cluster: Glutathione peroxidase; n=1; Vitis vinifera|Rep: Glutathione peroxidase - Vitis vinifera (Grape), complete	1
miR156/miR157	14	TC1500	3.0	18602	1	19	770	788	UGACAGAAGAUAGAGAGCA	UGAUCUUUAUCUUCUGUUU	Cleavage	homologue to UniRef100_Q9ZUT9 Cluster: 40S ribosomal protein S5-1; n=1; Arabidopsis thaliana|Rep: 40S ribosomal protein S5-1 - Arabidopsis thaliana (Mouse-ear cress), partial (92%)	1
miR156/miR157	14	EX257929	3.0	18819	1	19	846	864	UGACAGAAGAUAGAGAGCA	UGAUCUUUAUCUUCUGUUU	Cleavage	homologue to UniRef100_Q9ZUT9 Cluster: 40S ribosomal protein S5-1; n=1; Arabidopsis thaliana|Rep: 40S ribosomal protein S5-1 - Arabidopsis thaliana (Mouse-ear cress), partial (92%)	1
miR156/miR157	14	TC6612	3.0	17272	1	19	785	803	UGACAGAAGAUAGAGAGCA	UGAUCUUUAUCUUCUGUUU	Cleavage	similar to UniRef100_Q9ZUT9 Cluster: 40S ribosomal protein S5-1; n=1; Arabidopsis thaliana|Rep: 40S ribosomal protein S5-1 - Arabidopsis thaliana (Mouse-ear cress), partial (79%)	1
miR156/miR157	14	TC1497	3.0	19507	1	19	759	777	UGACAGAAGAUAGAGAGCA	UGAUCUUUAUCUUCUGUUU	Cleavage	homologue to UniRef100_Q9ZUT9 Cluster: 40S ribosomal protein S5-1; n=1; Arabidopsis thaliana|Rep: 40S ribosomal protein S5-1 - Arabidopsis thaliana (Mouse-ear cress), partial (92%)	1
miR156/miR157	14	TC9221	3.0	9474	1	19	302	320	UGACAGAAGAUAGAGAGCA	UGCUCUUUGUGUUUUGUUA	Translation	similar to UniRef100_Q8TSM2 Cluster: Predicted protein; n=1; Methanosarcina acetivorans|Rep: Predicted protein - Methanosarcina acetivorans, partial (14%)	1
miR156/miR157	14	TC6963	3.0	16066	1	19	538	556	UGACAGAAGAUAGAGAGCA	UGUUUUCUUUCUUUUGUUA	Translation	homologue to UniRef100_Q42671 Cluster: Glyceraldehyde-3-phosphate dehydrogenase, cytosolic; n=1; Craterostigma plantagineum|Rep: Glyceraldehyde-3-phosphate dehydrogenase, cytosolic - Craterostigma plantagineum, partial (23%)	1
miR156/miR157	14	EX291864	3.0	18253	1	19	711	729	UGACAGAAGAUAGAGAGCA	UGAUCUUUAUCUUCUGUUU	Cleavage	homologue to UniRef100_Q9ZUT9 Cluster: 40S ribosomal protein S5-1; n=1; Arabidopsis thaliana|Rep: 40S ribosomal protein S5-1 - Arabidopsis thaliana (Mouse-ear cress), partial (92%)	1
miR156/miR157	14	TC2086	3.0	13738	1	19	648	666	UGACAGAAGAUAGAGAGCA	UCCUCUUUAUCUUCUGUUU	Cleavage	similar to UniRef100_A7PU76 Cluster: Glutathione peroxidase; n=1; Vitis vinifera|Rep: Glutathione peroxidase - Vitis vinifera (Grape), complete	1
miR156/miR157	14	TC1500	3.0	18602	1	19	770	788	UGACAGAAGAUAGAGAGCA	UGAUCUUUAUCUUCUGUUU	Cleavage	homologue to UniRef100_Q9ZUT9 Cluster: 40S ribosomal protein S5-1; n=1; Arabidopsis thaliana|Rep: 40S ribosomal protein S5-1 - Arabidopsis thaliana (Mouse-ear cress), partial (92%)	1
miR156/miR157	14	EX257929	3.0	18819	1	19	846	864	UGACAGAAGAUAGAGAGCA	UGAUCUUUAUCUUCUGUUU	Cleavage	homologue to UniRef100_Q9ZUT9 Cluster: 40S ribosomal protein S5-1; n=1; Arabidopsis thaliana|Rep: 40S ribosomal protein S5-1 - Arabidopsis thaliana (Mouse-ear cress), partial (92%)	1
miR156/miR157	14	TC6612	3.0	17272	1	19	785	803	UGACAGAAGAUAGAGAGCA	UGAUCUUUAUCUUCUGUUU	Cleavage	similar to UniRef100_Q9ZUT9 Cluster: 40S ribosomal protein S5-1; n=1; Arabidopsis thaliana|Rep: 40S ribosomal protein S5-1 - Arabidopsis thaliana (Mouse-ear cress), partial (79%)	1
miR156/miR157	14	TC1497	3.0	19507	1	19	759	777	UGACAGAAGAUAGAGAGCA	UGAUCUUUAUCUUCUGUUU	Cleavage	homologue to UniRef100_Q9ZUT9 Cluster: 40S ribosomal protein S5-1; n=1; Arabidopsis thaliana|Rep: 40S ribosomal protein S5-1 - Arabidopsis thaliana (Mouse-ear cress), partial (92%)	1
miR156/miR157	14	TC9221	3.0	9474	1	19	302	320	UGACAGAAGAUAGAGAGCA	UGCUCUUUGUGUUUUGUUA	Translation	similar to UniRef100_Q8TSM2 Cluster: Predicted protein; n=1; Methanosarcina acetivorans|Rep: Predicted protein - Methanosarcina acetivorans, partial (14%)	1
miR156/miR157	14	TC6963	3.0	16066	1	19	538	556	UGACAGAAGAUAGAGAGCA	UGUUUUCUUUCUUUUGUUA	Translation	homologue to UniRef100_Q42671 Cluster: Glyceraldehyde-3-phosphate dehydrogenase, cytosolic; n=1; Craterostigma plantagineum|Rep: Glyceraldehyde-3-phosphate dehydrogenase, cytosolic - Craterostigma plantagineum, partial (23%)	1
miR156/miR157	14	EX291864	3.0	18253	1	19	711	729	UGACAGAAGAUAGAGAGCA	UGAUCUUUAUCUUCUGUUU	Cleavage	homologue to UniRef100_Q9ZUT9 Cluster: 40S ribosomal protein S5-1; n=1; Arabidopsis thaliana|Rep: 40S ribosomal protein S5-1 - Arabidopsis thaliana (Mouse-ear cress), partial (92%)	1
miR156/miR157	14	TC2086	3.0	13738	1	19	648	666	UGACAGAAGAUAGAGAGCA	UCCUCUUUAUCUUCUGUUU	Cleavage	similar to UniRef100_A7PU76 Cluster: Glutathione peroxidase; n=1; Vitis vinifera|Rep: Glutathione peroxidase - Vitis vinifera (Grape), complete	1
miR156/miR157	14	TC1500	3.0	18602	1	19	770	788	UGACAGAAGAUAGAGAGCA	UGAUCUUUAUCUUCUGUUU	Cleavage	homologue to UniRef100_Q9ZUT9 Cluster: 40S ribosomal protein S5-1; n=1; Arabidopsis thaliana|Rep: 40S ribosomal protein S5-1 - Arabidopsis thaliana (Mouse-ear cress), partial (92%)	1
miR156/miR157	14	EX257929	3.0	18819	1	19	846	864	UGACAGAAGAUAGAGAGCA	UGAUCUUUAUCUUCUGUUU	Cleavage	homologue to UniRef100_Q9ZUT9 Cluster: 40S ribosomal protein S5-1; n=1; Arabidopsis thaliana|Rep: 40S ribosomal protein S5-1 - Arabidopsis thaliana (Mouse-ear cress), partial (92%)	1
miR156/miR157	14	TC6612	3.0	17272	1	19	785	803	UGACAGAAGAUAGAGAGCA	UGAUCUUUAUCUUCUGUUU	Cleavage	similar to UniRef100_Q9ZUT9 Cluster: 40S ribosomal protein S5-1; n=1; Arabidopsis thaliana|Rep: 40S ribosomal protein S5-1 - Arabidopsis thaliana (Mouse-ear cress), partial (79%)	1
miR156/miR157	14	TC1497	3.0	19507	1	19	759	777	UGACAGAAGAUAGAGAGCA	UGAUCUUUAUCUUCUGUUU	Cleavage	homologue to UniRef100_Q9ZUT9 Cluster: 40S ribosomal protein S5-1; n=1; Arabidopsis thaliana|Rep: 40S ribosomal protein S5-1 - Arabidopsis thaliana (Mouse-ear cress), partial (92%)	1
miR156/miR157	14	TC9221	3.0	9474	1	19	302	320	UGACAGAAGAUAGAGAGCA	UGCUCUUUGUGUUUUGUUA	Translation	similar to UniRef100_Q8TSM2 Cluster: Predicted protein; n=1; Methanosarcina acetivorans|Rep: Predicted protein - Methanosarcina acetivorans, partial (14%)	1
miR156/miR157	14	TC6963	3.0	16066	1	19	538	556	UGACAGAAGAUAGAGAGCA	UGUUUUCUUUCUUUUGUUA	Translation	homologue to UniRef100_Q42671 Cluster: Glyceraldehyde-3-phosphate dehydrogenase, cytosolic; n=1; Craterostigma plantagineum|Rep: Glyceraldehyde-3-phosphate dehydrogenase, cytosolic - Craterostigma plantagineum, partial (23%)	1
miR156/miR157	14	EX291864	3.0	18253	1	19	711	729	UGACAGAAGAUAGAGAGCA	UGAUCUUUAUCUUCUGUUU	Cleavage	homologue to UniRef100_Q9ZUT9 Cluster: 40S ribosomal protein S5-1; n=1; Arabidopsis thaliana|Rep: 40S ribosomal protein S5-1 - Arabidopsis thaliana (Mouse-ear cress), partial (92%)	1
miR156/miR157	14	TC2086	3.0	13738	1	19	648	666	UGACAGAAGAUAGAGAGCA	UCCUCUUUAUCUUCUGUUU	Cleavage	similar to UniRef100_A7PU76 Cluster: Glutathione peroxidase; n=1; Vitis vinifera|Rep: Glutathione peroxidase - Vitis vinifera (Grape), complete	1
miR156/miR157	14	TC1500	3.0	18602	1	19	770	788	UGACAGAAGAUAGAGAGCA	UGAUCUUUAUCUUCUGUUU	Cleavage	homologue to UniRef100_Q9ZUT9 Cluster: 40S ribosomal protein S5-1; n=1; Arabidopsis thaliana|Rep: 40S ribosomal protein S5-1 - Arabidopsis thaliana (Mouse-ear cress), partial (92%)	1
miR156/miR157	14	EX257929	3.0	18819	1	19	846	864	UGACAGAAGAUAGAGAGCA	UGAUCUUUAUCUUCUGUUU	Cleavage	homologue to UniRef100_Q9ZUT9 Cluster: 40S ribosomal protein S5-1; n=1; Arabidopsis thaliana|Rep: 40S ribosomal protein S5-1 - Arabidopsis thaliana (Mouse-ear cress), partial (92%)	1
[truncated: 10,709 more rows]
